# Supplementary material for: Global disparities in the introduction, scale-up, and effectiveness evaluation of COVID-19 vaccines
Source: Nat Commun. 2025 Oct 13;16:9059. doi: 10.1038/s41467-025-63950-w (PMC12518578; doi:10.1038/s41467-025-63950-w)
Supplement: Supplementary file 4 — Supplementary Data 1 [file 41467_2025_63950_MOESM4_ESM.xlsx]

## Sheet: Database
economy	iso_code	continent	worldbank_GNI_per_capita	worldbank_GNI_year	worldbank_GNI_quartile	min_vac_intro	min_vac_intro_source	owid_vac_F40	owid_vac_F70	diff_intro_F40	diff_intro_F70	owid_vaccines	owid_last_observation_date	any_mRNA	any_vectored	any_inactivated	any_protein	owid_source_name	owid_source_website	ivac_min_VE_pub_date	diff_intro_min_VE_pub	ivac_n_VE_studies	who_unicef_vac_intro_hcw	who_unicef_vac_F40_hcw	who_unicef_vac_F70_hcw	who_unicef_vac_intro_old	who_unicef_vac_F40_old	who_unicef_vac_F70_old	who_unicef_perc_hcw	who_unicef_perc_old	who_unicef_cov_hcw_cps_2023	who_unicef_cov_hcw_cps_2021	who_unicef_cov_old_cps_2023	who_unicef_cov_old_cps_2021	who_unicef_cov_tot_cps_2023	who_unicef_cov_tot_cps_2021	who_unicef_pop_2023	who_unicef_pop_2021	who_unicef_pop_hcw_2023	who_unicef_pop_hcw_2021	who_unicef_pop_old_2023	who_unicef_pop_old_2021	who_unicef_pol_age_old_2023	who_unicef_pol_age_old_2021	who_unicef_pol_age_old_source_2023	who_unicef_pol_age_old_source_2021
Aruba	ABW	North America	28720	2019	4	2021-02-17	who	2021-05-22	2021-09-27	94	222	Pfizer/BioNTech	2023-10-13	1	0	0	0	Government of Aruba	https://www.government.aw	NA	NA	NA	NA	NA	NA	2022-03-01	2022-03-01	2022-03-01	NA	22.6448	NA	NA	0.940522	NA	0.790167	0.739112	106766	106766	NA	NA	24177	24177	coverage reported without definition	coverage not reported	NA	NA
Afghanistan	AFG	Asia	520	2019	1	2021-02-22	who	2023-06-20	NA	848	NA	CanSino, Covaxin, Johnson&Johnson, Moderna, Oxford/AstraZeneca, Pfizer/BioNTech, Sinopharm/Beijing, Sinovac, Sputnik Light, Sputnik V	2023-10-08	1	1	1	0	World Health Organization	https://covid19.who.int/	NA	NA	NA	2021-03-01	2023-03-01	NA	2022-08-01	2022-09-01	NA	2.56245	9.27382	0.480689	0.16246	0.563384	NA	0.471903	0.0969241	38928346	38928346	997519	997519	3610145	3610145	50 and older	coverage not reported	Region	Region
Angola	AGO	Africa	2110	2019	1	2021-03-08	owid	NA	NA	NA	NA	Oxford/AstraZeneca	2023-09-17	0	1	0	0	World Health Organization	https://covid19.who.int/	NA	NA	NA	NA	NA	NA	NA	NA	NA	NA	NA	NA	NA	NA	NA	0.292369	0.122615	32866272	32866272	251284	251284	2768485	2768485	coverage not reported	coverage not reported	Regional assumption	Regional assumption
Albania	ALB	Europe	5280	2019	2	2021-01-13	equal	2022-02-01	NA	384	NA	Oxford/AstraZeneca, Pfizer/BioNTech, Sinovac, Sputnik V	2023-07-16	1	1	1	0	World Health Organization	https://covid19.who.int/	2023-05-05	842	1	2021-01-01	2021-01-01	2022-03-01	2021-01-01	2021-01-01	2021-01-01	1.27844	21.8419	0.737954	0.69966	0.717547	0.677782	0.444552	0.366418	2877800	2877800	36791	36791	628565	628565	coverage reported without definition	coverage reported without definition	NA	NA
Andorra	AND	Europe	46450	2019	4	2021-01-20	who	2021-07-19	NA	180	NA	Moderna, Oxford/AstraZeneca, Pfizer/BioNTech	2023-08-06	1	1	0	0	World Health Organization	https://covid19.who.int/	NA	NA	NA	2021-01-01	NA	NA	2021-01-01	2021-01-01	2021-01-01	5.0385	23.9034	0.293347	0.292833	0.695002	0.682116	0.692435	0.670236	77265	77265	3893	3893	18469	18469	coverage reported without definition	coverage reported without definition	NA	NA
United Arab Emirates	ARE	Asia	45070	2019	4	2021-01-05	owid	2021-04-20	2021-07-15	105	191	CanSino, Covaxin, Johnson&Johnson, Moderna, Oxford/AstraZeneca, Pfizer/BioNTech, Sinopharm/Beijing, Sinovac, Sputnik Light, Sputnik V	2022-06-20	1	1	1	0	National Emergency Crisis and Disaster Management Authority	https://covid19.who.int/	2021-10-27	295	2	NA	NA	NA	NA	NA	NA	NA	NA	NA	NA	NA	NA	0.990078	0	NA	9890402	NA	152266	NA	359920	coverage not reported	coverage not reported	NA	NA
Argentina	ARG	South America	11210	2019	3	2020-12-29	equal	2021-09-18	2022-01-14	263	381	CanSino, Moderna, Oxford/AstraZeneca, Pfizer/BioNTech, Sinopharm/Beijing, Sputnik V	2023-10-17	1	1	1	0	Ministry of Health	https://covidstats.com.ar/	2022-03-15	441	3	2021-03-01	2021-03-01	2021-04-01	2021-03-01	2021-07-01	2021-08-01	2.5665	15.8276	1	1	0.95463	0.92792	0.842781	0.726143	45195774	45195774	1159948	1159948	7153405	7153405	coverage reported without definition	coverage reported without definition	NA	NA
Armenia	ARM	Asia	4650	2019	2	2021-01-27	who	NA	NA	NA	NA	Johnson&Johnson, Moderna, Oxford/AstraZeneca, Pfizer/BioNTech, Sinopharm/Beijing, Sinopharm/Wuhan, Sinovac, Sputnik Light, Sputnik V	2023-09-03	1	1	1	0	World Health Organization	https://covid19.who.int/	NA	NA	NA	2022-01-01	2022-01-01	NA	2022-01-01	2022-01-01	NA	1.73665	19.0593	0.565625	NA	0.343104	NA	0.347849	0.237541	2963234	2963234	51461	51461	564771	564771	coverage reported without definition	coverage not reported	NA	NA
Antigua and Barbuda	ATG	North America	18240	2019	3	2021-03-01	who	2021-09-24	NA	207	NA	Johnson&Johnson, Oxford/AstraZeneca, Pfizer/BioNTech, Sinopharm/Beijing, Sputnik V	2022-09-16	1	1	1	0	Ministry of Health	https://covid19.who.int/	NA	NA	NA	NA	NA	NA	NA	NA	NA	NA	NA	NA	NA	NA	NA	0.637033	0.601078	97929	97929	4896	4896	14416	14416	coverage not reported	coverage not reported	NA	NA
Australia	AUS	Oceania	54890	2019	4	2021-02-21	who	2021-09-24	2021-11-21	215	273	Johnson&Johnson, Moderna, Novavax, Oxford/AstraZeneca, Pfizer/BioNTech	2023-03-24	1	1	0	1	Government of Australia via CovidBaseAU	https://covid19.who.int/	2023-07-29	888	1	2021-02-01	2021-02-01	2021-02-01	2021-02-01	2021-02-01	2021-02-01	7.02994	16.6875	0.927322	0.72656	1	0.6922	0.853582	0.774734	25499884	25499884	1792626	1792626	4255305	4255305	65 and older	65 and older	Region database	Region database
Austria	AUT	Europe	51050	2019	4	2020-12-30	who	2021-07-09	2021-12-24	191	359	Johnson&Johnson, Moderna, Novavax, Oxford/AstraZeneca, Pfizer/BioNTech, Sanofi/GSK, Valneva	2023-06-30	1	1	1	1	European CDC	https://www.ecdc.europa.eu/en/publications-data/data-covid-19-vaccination-eu-eea	NA	NA	NA	NA	NA	NA	2021-01-01	2021-01-01	2021-01-01	5.3462	26.59	NA	NA	0.895887	0.839409	0.750739	0.660665	8901064	8901064	475869	475869	2366793	2366793	coverage reported without definition	coverage reported without definition	NA	NA
Azerbaijan	AZE	Asia	4510	2019	2	2021-01-20	who	2021-10-14	NA	267	NA	Oxford/AstraZeneca, Pfizer/BioNTech, Sinovac, Sputnik V	2022-08-28	1	1	1	0	Government of Azerbaijan	https://koronavirusinfo.az	NA	NA	NA	NA	NA	NA	NA	NA	NA	NA	NA	NA	NA	NA	NA	0.482102	0.44808	10139175	10139175	189417	189417	1254698	1254698	coverage not reported	coverage not reported	NA	NA
Burundi	BDI	Africa	220	2019	1	2021-10-18	who	NA	NA	NA	NA	Johnson&Johnson, Sinopharm/Beijing	2023-08-27	0	1	1	0	World Health Organization	https://covid19.who.int/	NA	NA	NA	2022-04-01	NA	NA	NA	NA	NA	0.0663371	11.1071	0.170892	NA	NA	NA	0.00305455	0.000422941	11890784	11890784	7888	7888	1320725	1320725	coverage not reported	coverage not reported	Region/IST	Region/IST
Belgium	BEL	Europe	48050	2019	4	2020-12-30	equal	2021-07-08	2021-08-30	190	243	Johnson&Johnson, Moderna, Novavax, Oxford/AstraZeneca, Pfizer/BioNTech	2023-09-24	1	1	0	1	Sciensano	https://epistat.wiv-isp.be/covid/	2022-05-11	497	2	2021-01-01	2021-01-01	2021-11-01	2021-01-01	2021-01-01	2021-01-01	6.31325	26.2567	0.747697	0.68676	1	0.887317	0.79434	0.72648	11522440	11522440	727440	727440	3025414	3025414	coverage reported without definition	coverage reported without definition	NA	NA
Benin	BEN	Africa	1170	2019	1	2021-03-29	who	NA	NA	NA	NA	Johnson&Johnson, Oxford/AstraZeneca, Pfizer/BioNTech, Sinovac	2022-12-18	1	1	1	0	Ministry of Health	https://covid19.who.int/	NA	NA	NA	2022-03-01	2022-03-01	2022-03-01	2022-03-01	NA	NA	0.402509	10.8064	0.865074	NA	0.137364	NA	0.226247	0.113638	12123200	12123200	48797	48797	1310087	1310087	50 and older	coverage not reported	Regional assumption	Regional assumption
Burkina Faso	BFA	Africa	750	2019	1	2021-06-02	who	NA	NA	NA	NA	Johnson&Johnson, Oxford/AstraZeneca, Sinopharm/Beijing	2023-07-23	0	1	1	0	World Health Organization	https://covid19.who.int/	NA	NA	NA	2021-11-01	2021-11-01	2022-11-01	2023-01-01	2023-01-01	NA	0.272627	8.92085	0.806626	0.455412	0.00878724	NA	0.250312	0.0336011	20903273	20903273	56988	56988	1864749	1864749	50 and older	coverage not reported	Region/IST	Region/IST
Bangladesh	BGD	Asia	2220	2019	2	2021-01-27	who	2022-02-18	2022-07-16	387	535	Johnson&Johnson, Moderna, Oxford/AstraZeneca, Pfizer/BioNTech, Pfizer/BioNTech, Sinopharm/Beijing, Sinovac	2023-10-18	1	1	1	0	Directorate General of Health Services	http://103.247.238.92/webportal/pages/covid19-vaccination-update.php	2022-12-02	674	1	NA	NA	NA	2022-02-01	2022-02-01	NA	0.337727	8.31677	NA	NA	0.564522	NA	0.863403	0.314216	NA	164689383	NA	556201	NA	13696840	coverage reported without definition	coverage not reported	NA	Regional assumption
Bulgaria	BGR	Europe	9440	2019	3	2020-12-29	owid	NA	NA	NA	NA	Johnson&Johnson, Moderna, Oxford/AstraZeneca, Pfizer/BioNTech	2023-10-18	1	1	0	0	Ministry of Health	https://coronavirus.bg/bg/statistika	NA	NA	NA	2021-01-01	2021-01-01	NA	2021-01-01	2021-01-01	2021-01-01	2.36855	28.1922	0.42884	0.364199	0.38711	0.319352	0.299285	0.208511	6951482	6951482	164649	164649	1959779	1959779	coverage reported without definition	coverage reported without definition	NA	NA
Bahrain	BHR	Asia	25800	2019	4	2020-11-04	who	2021-05-11	2021-07-17	188	255	CanSino, Covaxin, Johnson&Johnson, Moderna, Oxford/AstraZeneca, Pfizer/BioNTech, Sinopharm/Beijing, Sinovac, Sputnik Light, Sputnik V	2022-12-21	1	1	1	0	Ministry of Health	https://covid19.who.int/	NA	NA	NA	NA	NA	NA	NA	NA	NA	NA	NA	NA	NA	NA	NA	0.720977	0.69081	NA	1701575	NA	5071	NA	98872	coverage not reported	coverage not reported	NA	NA
Bahamas, The	BHS	North America	30960	2019	4	2021-03-14	equal	2022-09-16	NA	551	NA	Johnson&Johnson, Oxford/AstraZeneca, Pfizer/BioNTech	2023-05-12	1	1	0	0	Pan American Health Organization	https://ais.paho.org/imm/IM_DosisAdmin-Vacunacion.asp	NA	NA	NA	NA	NA	NA	2022-05-01	2022-05-01	NA	3.0401	12.8312	NA	NA	0.637084	NA	0.424602	0.374742	393244	393244	11955	11955	50458	50458	coverage reported without definition	coverage not reported	NA	NA
Bosnia and Herzegovina	BIH	Europe	6180	2019	2	2021-04-14	owid	NA	NA	NA	NA	Oxford/AstraZeneca, Pfizer/BioNTech, Sinovac, Sputnik V	2022-01-29	1	1	1	0	World Health Organization	https://covid19.who.int/	NA	NA	NA	2021-04-01	NA	NA	2021-04-01	NA	NA	1.69805	25.8766	0.0165679	0.0098187	0.0427345	0.0266784	0.140575	0.00644651	3280815	3280815	55710	55710	848963	848963	coverage reported without definition	coverage reported without definition	NA	NA
Belarus	BLR	Europe	6370	2019	2	2021-02-03	who	2022-01-16	NA	347	NA	KoviVac/Chumakov, Sinopharm/Beijing, Sputnik Light, Sputnik V	2023-08-13	0	1	1	0	World Health Organization	https://covid19.who.int/	NA	NA	NA	2021-03-01	2021-12-01	2021-12-01	NA	NA	NA	4.08491	23.2336	0.700246	0.700246	NA	NA	0.673769	0.373047	9449321	9449321	385996	385996	2195420	2195420	coverage not reported	coverage not reported	NA	NA
Belize	BLZ	North America	5870	2019	2	2021-03-01	who	2021-11-12	NA	256	NA	Johnson&Johnson, Oxford/AstraZeneca, Pfizer/BioNTech, Sinopharm/Beijing	2023-05-12	1	1	1	0	World Health Organization	https://ais.paho.org/imm/IM_DosisAdmin-Vacunacion.asp	NA	NA	NA	2021-03-01	2021-06-01	NA	2022-01-01	2022-01-01	2023-05-01	1.10983	8.03439	0.577158	0.564922	0.756096	NA	0.556998	0.501841	397628	397628	4413	4413	31947	31947	coverage reported without definition	coverage not reported	NA	NA
Bermuda	BMU	North America	116920	2019	4	2021-01-11	who	2021-05-12	2021-12-10	121	333	Oxford/AstraZeneca, Pfizer/BioNTech	2022-07-08	1	1	0	0	Pan American Health Organization	https://ais.paho.org/imm/IM_DosisAdmin-Vacunacion.asp	NA	NA	NA	NA	NA	NA	NA	NA	NA	NA	NA	NA	NA	NA	NA	0.765292	0.730445	62273	62273	NA	NA	NA	NA	coverage not reported	coverage not reported	NA	NA
Bolivia	BOL	South America	3470	2019	2	2021-01-30	who	2022-01-14	NA	349	NA	Johnson&Johnson, Oxford/AstraZeneca, Pfizer/BioNTech, Sinopharm/Beijing, Sputnik V	2022-10-07	1	1	1	0	Ministry of Health via https://www.boligrafica.com/	https://github.com/dquintani/vacunacion/	NA	NA	NA	2021-05-01	2021-05-01	2021-05-01	2021-05-01	2021-08-01	2021-11-01	1.13778	10.6685	1	1	0.76367	0.71983	0.54036	0.398676	11673021	11673021	132813	132813	1245333	1245333	60 and older	60 and older	eJRF - multiple	eJRF - multiple
Brazil	BRA	South America	9410	2019	3	2021-01-17	who	2021-09-24	2022-02-05	250	384	Johnson&Johnson, Oxford/AstraZeneca, Pfizer/BioNTech, Sinovac	2023-03-22	1	1	1	0	State governments via coronavirusbra1.github.io	https://coronavirusbra1.github.io	2021-07-21	185	17	2021-05-01	2022-01-01	2022-01-01	2021-05-01	2021-05-01	2022-01-01	2.27312	14.6048	1	1.03483e-06	1	0.456489	0.813308	0.672753	212559417	212559417	4831725	4831725	31043870	31043870	coverage reported without definition	coverage reported without definition	NA	NA
Barbados	BRB	North America	19490	2019	3	2021-01-08	who	2021-10-11	NA	276	NA	Johnson&Johnson, Oxford/AstraZeneca, Pfizer/BioNTech, Sinopharm/Beijing	2023-06-02	1	1	1	0	Ministry of Health	https://covid19.who.int/	NA	NA	NA	NA	NA	NA	NA	NA	NA	NA	NA	NA	NA	NA	NA	0.539528	0.497082	287375	287375	7508	7508	68331	68331	coverage not reported	coverage not reported	NA	NA
Brunei Darussalam	BRN	Asia	31550	2019	4	2021-04-03	equal	2021-09-28	2021-11-19	178	230	Johnson&Johnson, Moderna, Oxford/AstraZeneca, Pfizer/BioNTech, Sinopharm/Beijing	2023-06-30	1	1	1	0	World Health Organization	https://covid19.who.int/	NA	NA	NA	2021-10-01	2021-10-01	2021-10-01	2021-04-01	2021-09-01	2021-10-01	1.39572	10.1411	1	1	1	1	1.02111	0.915909	NA	437479	NA	6106	NA	44365	coverage reported without definition	60 and older	NA	Region database
Bhutan	BTN	Asia	3370	2019	2	2021-03-27	equal	2021-07-23	2021-10-31	118	218	Moderna, Oxford/AstraZeneca, Pfizer/BioNTech, Sinopharm/Beijing	2022-10-30	1	1	1	0	World Health Organization	https://covid19.who.int/	NA	NA	NA	2022-05-01	2022-05-01	2022-05-01	2022-05-01	2022-05-01	2022-05-01	1.58474	9.23046	0.920139	NA	0.824369	NA	0.878256	0.736372	NA	771608	NA	12228	NA	71223	coverage reported without definition	coverage not reported	NA	Regional assumption
Botswana	BWA	Africa	7520	2019	3	2021-03-26	who	2022-01-17	NA	297	NA	Covaxin, Johnson&Johnson, Moderna, Oxford/AstraZeneca, Pfizer/BioNTech, Sinovac	2023-05-07	1	1	1	0	Africa Centres for Disease Control and Prevention	https://covid19.who.int/	NA	NA	NA	2021-11-01	2021-11-01	2021-11-01	2021-11-01	2021-11-01	2021-11-01	1.00399	7.29282	1	0.92482	1	1	0.707378	0.439683	2351627	2351627	23610	23610	171500	171500	coverage reported without definition	coverage reported without definition	NA	NA
Central African Republic	CAF	Africa	500	2019	1	2021-03-19	who	2023-03-05	NA	716	NA	Covaxin, Oxford/AstraZeneca	2023-09-03	0	1	1	0	Africa Centres for Disease Control and Prevention	https://covid19.who.int/	NA	NA	NA	2022-10-01	2022-10-01	2022-10-01	2022-12-01	2022-12-01	2022-12-01	0.179553	9.48325	1	NA	1	NA	0.514514	0.0893859	4829767	4829767	8672	8672	458019	458019	50 and older	coverage not reported	Regional assumption	Regional assumption
Canada	CAN	North America	46580	2019	4	2020-12-14	who	2021-07-09	2021-09-28	207	288	Johnson&Johnson, Medicago, Moderna, Novavax, Oxford/AstraZeneca, Pfizer/BioNTech	2023-02-02	1	1	0	1	Official data from provinces via covid19tracker.ca	https://covid19tracker.ca/vaccinationtracker.html	2021-07-09	207	28	NA	NA	NA	2021-03-01	2021-06-01	2021-07-01	6.96592	25.6435	NA	NA	0.673177	0.880544	0.829702	0.776024	37742154	37742154	2629087	2629087	9678405	9678405	coverage reported without definition	coverage reported without definition	NA	NA
Switzerland	CHE	Europe	83160	2019	4	2020-12-23	who	NA	NA	NA	NA	Johnson&Johnson, Moderna, Novavax, Pfizer/BioNTech	2023-07-03	1	1	0	1	Federal Office of Public Health	https://opendata.swiss/en/dataset/covid-19-schweiz?detGeo=CH	NA	NA	NA	2021-02-01	2021-05-01	NA	2021-01-01	2021-01-01	2021-01-01	7.95388	25.9488	0.646472	0.617932	0.843047	0.833497	0.661273	0.638776	8654618	8654618	688378	688378	2245767	2245767	coverage reported without definition	coverage reported without definition	NA	NA
Chile	CHL	South America	14690	2019	3	2020-12-21	who	2021-05-25	2021-09-02	155	255	CanSino, Moderna, Oxford/AstraZeneca, Pfizer/BioNTech, Sinovac	2023-02-08	1	1	1	0	Ministry of Health, via Ministry of Science GitHub repository	https://github.com/MinCiencia/Datos-COVID19	2021-07-07	198	5	2021-03-01	2021-03-01	2021-03-01	2021-03-01	2021-03-01	2021-03-01	2.64668	18.0442	1	1	0.944867	0.882902	0.927067	0.864652	19116201	19116201	505945	505945	3449362	3449362	coverage reported without definition	coverage reported without definition	NA	NA
China	CHN	Asia	10310	2019	3	2020-07-22	who	2021-08-12	2021-09-15	386	420	CanSino, IMBCAMS, KCONVAC, Sinopharm/Beijing, Sinopharm/Wuhan, Sinovac, ZF2001	2023-02-09	0	1	1	1	National Health Commission	https://www.chinacdc.cn/jkzt/crb/zl/szkb_11803/jszl_13141/202302/t20230211_263697.html	2022-01-10	537	5	2021-01-01	2021-01-01	2021-01-01	2021-01-01	2021-01-01	2021-01-01	1.22561	17.5609	0.930548	0.709908	0.891552	0.798542	0.873031	0.800632	NA	1471286879	NA	18032270	NA	258370873	coverage reported without definition	60 and older	NA	Region database
Cote d'Ivoire	CIV	Africa	2120	2019	1	2021-03-01	who	2022-12-18	NA	657	NA	Johnson&Johnson, Oxford/AstraZeneca, Pfizer/BioNTech, Sinopharm/Beijing, Sputnik V	2023-02-19	1	1	1	0	World Health Organization	https://covid19.who.int/	NA	NA	NA	2021-03-01	NA	NA	2021-10-01	2022-02-01	2022-10-01	0.419815	10.0213	0.393155	0.195909	1	0.209841	0.461149	0.0819788	26378274	26378274	110740	110740	2643443	2643443	50 and older	50 and older	Region/IST	Region/IST
Cameroon	CMR	Africa	1560	2019	1	2021-04-12	who	NA	NA	NA	NA	Johnson&Johnson, Oxford/AstraZeneca, Pfizer/BioNTech, Sinopharm/Beijing	2023-09-17	1	1	1	0	World Health Organization	https://covid19.who.int/	NA	NA	NA	2021-10-01	2022-09-01	NA	2021-10-01	NA	NA	0.702637	9.46612	0.197908	0.31248	0.058339	0.0790934	0.120444	0.0248837	26545863	26545863	186521	186521	2512864	2512864	50 and older	50 and older	Region/IST	Region/IST
Congo, Dem. Rep.	COD	Africa	490	2019	1	2021-04-19	who	NA	NA	NA	NA	Oxford/AstraZeneca	2023-06-04	0	1	0	0	World Health Organization	https://covid19.who.int/	NA	NA	NA	2021-11-01	2022-09-01	2022-12-01	2021-11-01	2023-03-01	NA	0.359273	7.05973	1	0.0252074	0.697797	0.00139131	0.160778	0.00135877	89561403	89561403	321770	321770	6322794	6322794	55 and older	55 and older	Region/IST	Region/IST
Congo, Rep.	COG	Africa	2180	2019	2	2021-03-23	who	NA	NA	NA	NA	Moderna, Oxford/AstraZeneca, Sinopharm/Beijing, Sputnik V	2022-07-31	1	1	1	0	Africa Centres for Disease Control and Prevention	https://covid19.who.int/	NA	NA	NA	NA	NA	NA	NA	NA	NA	NA	NA	NA	NA	NA	NA	0.118541	0.106348	5518087	5518087	22903	22903	604714	604714	coverage not reported	coverage not reported	Regional assumption	Regional assumption
Colombia	COL	South America	6630	2019	3	2021-02-17	who	2021-10-26	2022-07-29	251	527	Johnson&Johnson, Moderna, Oxford/AstraZeneca, Pfizer/BioNTech, Sinovac	2023-04-07	1	1	1	0	World Health Organization	https://covid19.who.int/	2021-10-19	244	6	2021-07-01	2021-07-01	2021-07-01	2021-07-01	2021-07-01	2021-07-01	2.0583	13.7291	1	0.736837	1	0.743227	0.731172	0.554472	50882891	50882891	1047323	1047323	6985756	6985756	coverage reported without definition	coverage reported without definition	NA	NA
Comoros	COM	Africa	1530	2019	1	2021-04-10	who	2022-07-03	NA	449	NA	Covaxin, Oxford/AstraZeneca, Sinopharm/Beijing	2022-10-02	0	1	1	0	World Health Organization	https://covid19.who.int/	NA	NA	NA	2021-11-01	2021-11-01	2021-11-01	2022-04-01	2023-01-01	2023-01-01	0.268399	11.3438	1	1	0.0691361	NA	0.456623	0.283048	869601	869601	2334	2334	98646	98646	50 and older	coverage not reported	Regional assumption	Regional assumption
Cabo Verde	CPV	Africa	4420	2019	2	2021-03-18	who	2021-11-26	NA	253	NA	Moderna, Oxford/AstraZeneca, Pfizer/BioNTech, Sinopharm/Beijing	2022-09-25	1	1	1	0	World Health Organization	https://covid19.who.int/	NA	NA	NA	2021-10-01	2021-10-01	2021-10-01	2021-10-01	2021-10-01	NA	0.835091	16.7414	1	1	0.437291	0.411141	0.555265	0.465829	555987	555987	4643	4643	93080	93080	50 and older	50 and older	Regional assumption	Regional assumption
Costa Rica	CRI	North America	12240	2019	3	2020-12-24	who	2021-09-27	2022-01-17	277	389	Moderna, Oxford/AstraZeneca, Pfizer/BioNTech	2023-06-02	1	1	0	0	Costa Rican Social Security Fund	https://covid19.who.int/	NA	NA	NA	2021-03-01	2021-03-01	2021-03-01	2021-03-01	2021-07-01	2021-07-01	1.67756	15.7421	1	1	0.990154	0.841689	0.85781	0.688083	5094118	5094118	85457	85457	801922	801922	coverage reported without definition	coverage reported without definition	NA	NA
Cuba	CUB	North America	9010	2019	3	2021-05-31	owid	2021-09-18	2021-11-09	110	162	Abdala, Soberana Plus, Soberana02	2023-09-08	0	0	0	1	Ministry of Health	https://salud.msp.gob.cu/actualizacion-de-la-vacunacion-en-el-marco-de-los-estudios-de-los-candidatos-vacunales-cubanos-y-la-intervencion-sanitaria/	2022-04-05	309	1	2023-12-01	2023-12-01	2023-12-01	NA	NA	NA	5.08684	21.9578	0.930038	NA	NA	NA	0.88676	0.852845	11326616	11326616	576167	576167	2487080	2487080	coverage not reported	coverage not reported	NA	NA
Curacao	CUW	North America	19140	2019	3	2021-03-29	owid	2021-06-21	NA	84	NA	Moderna, Oxford/AstraZeneca, Pfizer/BioNTech	2023-05-12	1	1	0	0	Government of Curacao	https://ais.paho.org/imm/IM_DosisAdmin-Vacunacion.asp	NA	NA	NA	NA	NA	NA	NA	NA	NA	NA	NA	NA	NA	NA	NA	0.614804	0.588758	164093	164093	NA	NA	41471	41471	coverage not reported	coverage not reported	NA	NA
Cayman Islands	CYM	North America	64520	2019	4	2021-01-15	who	2021-04-20	2021-08-06	95	203	Oxford/AstraZeneca, Pfizer/BioNTech	2023-04-21	1	1	0	0	World Health Organization	https://covid19.who.int/	NA	NA	NA	NA	NA	NA	NA	NA	NA	NA	NA	NA	NA	NA	NA	0.923554	0.868746	65720	65720	NA	NA	NA	NA	coverage not reported	coverage not reported	NA	NA
Cyprus	CYP	Europe	28840	2019	4	2020-12-23	who	2021-07-02	2022-01-31	191	404	Johnson&Johnson, Moderna, Novavax, Oxford/AstraZeneca, Pfizer/BioNTech	2023-02-22	1	1	0	1	Ministry of Health	https://www.moh.gov.cy/moh/moh.nsf/All/0EFA027144C9E54AC22586BE0032B2F5	NA	NA	NA	2021-01-01	NA	NA	2021-01-01	2021-01-01	2021-01-01	3.26755	27.6573	0.125276	0.124311	0.748528	0.732127	0.73889	0.684061	888005	888005	29016	29016	245598	245598	coverage reported without definition	coverage reported without definition	NA	NA
Czechia	CZE	Europe	22100	2019	3	2020-12-23	who	2021-07-16	NA	205	NA	Johnson&Johnson, Moderna, Novavax, Oxford/AstraZeneca, Pfizer/BioNTech, Sinovac	2023-09-16	1	1	1	1	Ministry of Health	https://onemocneni-aktualne.mzcr.cz/covid-19	2021-12-12	354	4	2021-01-01	2021-01-01	2021-01-01	2021-01-01	2021-01-01	2021-01-01	3.52308	26.4224	1	0.945996	0.847546	0.795337	0.644101	0.583218	10693939	10693939	376756	376756	2825598	2825598	coverage reported without definition	coverage reported without definition	NA	NA
Germany	DEU	Europe	49470	2019	4	2020-12-23	who	2021-07-06	2021-12-18	195	360	Johnson&Johnson, Moderna, Novavax, Oxford/AstraZeneca, Pfizer/BioNTech, Valneva	2023-04-07	1	1	1	1	Robert Koch Institut	https://impfdashboard.de/	2021-09-09	260	1	NA	NA	NA	2021-01-01	2021-01-01	2021-01-01	6.71475	29.3878	NA	NA	0.900444	0.900444	0.764322	0.668148	83166711	83166711	5584434	5584434	24440892	24440892	coverage reported without definition	coverage reported without definition	NA	NA
Djibouti	DJI	Africa	2780	2019	2	2021-03-15	who	NA	NA	NA	NA	CanSino, Covaxin, Johnson&Johnson, Moderna, Oxford/AstraZeneca, Pfizer/BioNTech, Sinopharm/Beijing, Sinovac, Sputnik Light, Sputnik V	2023-10-08	1	1	1	0	World Health Organization	https://covid19.who.int/	NA	NA	NA	NA	NA	NA	NA	NA	NA	NA	NA	NA	NA	NA	NA	0.355984	0.0736675	988000	988000	7124	7124	156816	156816	coverage not reported	coverage not reported	https://www.lanation.dj/la-vaccination-anti-covid-a-djibouti-que-faut-il-savoir/	https://www.lanation.dj/la-vaccination-anti-covid-a-djibouti-que-faut-il-savoir/
Dominica	DMA	North America	8690	2019	3	2021-02-12	who	2022-02-02	NA	355	NA	Moderna, Oxford/AstraZeneca, Pfizer/BioNTech, Sinopharm/Beijing	2022-10-07	1	1	1	0	Pan American Health Organization	https://ais.paho.org/imm/IM_DosisAdmin-Vacunacion.asp	NA	NA	NA	2021-07-01	NA	NA	2021-07-01	2021-07-01	2023-12-01	2.00025	16.2006	0.317361	0.317361	0.809311	0.457858	0.425873	0.39373	71991	71991	1440	1440	11663	11663	60 and older	60 and older	eJRF - multiple	eJRF - multiple
Denmark	DNK	Europe	63020	2019	4	2020-12-16	who	2021-07-16	2021-09-03	212	261	Johnson&Johnson, Moderna, Oxford/AstraZeneca, Pfizer/BioNTech	2023-09-01	1	1	0	0	Statens Serum Institute	https://www.ecdc.europa.eu/en/publications-data/data-covid-19-vaccination-eu-eea	2021-03-09	83	8	2021-01-01	2021-01-01	2021-07-01	2021-01-01	2021-01-01	2021-01-01	8.93026	26.3507	0.917652	0.914067	1	0.970577	0.821137	0.808596	5822763	5822763	519988	519988	1534340	1534340	coverage reported without definition	coverage reported without definition	NA	NA
Dominican Republic	DOM	North America	7980	2019	3	2021-02-16	who	2021-08-18	NA	183	NA	Oxford/AstraZeneca, Pfizer/BioNTech, Sinopharm/Beijing, Sinovac	2023-09-03	1	1	1	0	Ministry of Public Health	https://vacunate.gob.do	NA	NA	NA	NA	NA	NA	NA	NA	NA	NA	NA	NA	NA	NA	NA	0.56513	0.525359	10847910	10847910	180250	180250	1251287	1251287	coverage not reported	coverage not reported	NA	NA
Algeria	DZA	Africa	4480	2019	2	2021-01-30	who	NA	NA	NA	NA	Oxford/AstraZeneca, Sinopharm/Beijing, Sinovac, Sputnik V	2022-09-04	0	1	1	0	World Health Organization	https://covid19.who.int/	NA	NA	NA	NA	NA	NA	NA	NA	NA	NA	NA	NA	NA	NA	NA	0.1478	0.13016	43851044	43851044	387079	387079	8430581	8430581	coverage not reported	coverage not reported	Regional assumption	Regional assumption
Ecuador	ECU	South America	6100	2019	2	2021-01-20	who	2021-08-23	2021-12-28	215	342	CanSino, Oxford/AstraZeneca, Pfizer/BioNTech, Sinovac	2023-03-31	1	1	1	0	Government of Ecuador via Ecuacovid	https://ais.paho.org/imm/IM_DosisAdmin-Vacunacion.asp	NA	NA	NA	2021-06-01	2021-06-01	2021-06-01	2021-06-01	2021-08-01	2021-10-01	1.1824	11.4383	1	1	0.91157	0.885942	0.807658	0.717634	17643054	17643054	208611	208611	2018072	2018072	coverage reported without definition	coverage reported without definition	NA	NA
Egypt, Arab Rep.	EGY	Africa	2640	2019	2	2021-01-24	who	NA	NA	NA	NA	CanSino, Covaxin, Johnson&Johnson, Moderna, Oxford/AstraZeneca, Pfizer/BioNTech, Sinopharm/Beijing, Sinovac, Sputnik Light, Sputnik V	2023-05-21	1	1	1	0	World Health Organization	https://covid19.who.int/	2022-03-11	411	1	NA	NA	NA	NA	NA	NA	NA	NA	NA	NA	NA	NA	0.413714	0.212645	102334404	102334404	815267	815267	8717911	8717911	coverage not reported	coverage not reported	0	0
Eritrea	ERI	NA	650	2011	1	NA	no date	NA	NA	NA	NA	NA	NA	NA	NA	NA	NA	NA	NA	NA	NA	NA	NA	NA	NA	NA	NA	NA	NA	NA	NA	NA	NA	NA	NA	NA	NA	NA	NA	NA	NA	NA	coverage not reported	coverage not reported	NA	NA
Spain	ESP	Europe	30370	2019	4	2020-12-30	who	2021-07-04	2021-08-31	186	244	Johnson&Johnson, Moderna, Oxford/AstraZeneca, Pfizer/BioNTech	2023-05-24	1	1	0	0	Ministry of Health	https://www.sanidad.gob.es/profesionales/saludPublica/ccayes/alertasActual/nCov/documentos/Informe_Comunicacion_20230526.ods	2021-04-29	120	9	2021-01-01	2021-01-01	2021-01-01	2021-01-01	2021-01-01	2021-01-01	3.51506	26.4684	1	1	0.956243	0.920706	0.791974	0.709845	47332614	47332614	1663771	1663771	12528171	12528171	coverage reported without definition	coverage reported without definition	NA	NA
Estonia	EST	Europe	23060	2019	4	2020-12-23	who	2021-07-19	NA	208	NA	Johnson&Johnson, Moderna, Novavax, Oxford/AstraZeneca, Pfizer/BioNTech	2023-10-12	1	1	0	1	National Health Board	https://opendata.digilugu.ee	NA	NA	NA	2021-01-01	2021-05-01	NA	2021-01-01	2021-01-01	2021-01-01	3.0753	27.1198	0.688698	0.633498	0.807162	0.703357	0.633704	0.542834	1328976	1328976	40870	40870	360416	360416	coverage reported without definition	coverage reported without definition	NA	NA
Ethiopia	ETH	Africa	820	2019	1	2021-03-13	who	NA	NA	NA	NA	Covaxin, Johnson&Johnson, Oxford/AstraZeneca, Sinopharm/Beijing, Sinovac	2023-05-28	0	1	1	0	World Health Organization	https://covid19.who.int/	NA	NA	NA	2021-10-01	2021-10-01	NA	2021-10-01	2022-02-01	2022-07-01	0.362176	3.65469	0.555194	0.555194	0.869525	0.169506	0.379712	0.0347502	114963588	114963588	416370	416370	4201564	4201564	65 and older	65 and older	Region/IST	Region/IST
Finland	FIN	Europe	49950	2019	4	2020-12-23	who	2021-08-15	2021-10-31	235	312	Moderna, Oxford/AstraZeneca, Pfizer/BioNTech	2023-08-22	1	1	0	0	Finnish Institute for Health and Welfare	https://sampo.thl.fi/pivot/prod/en/vaccreg/cov19cov/fact_cov19cov	2021-06-28	187	4	NA	NA	NA	2021-01-01	2021-01-01	2021-01-01	7.70392	29.5046	NA	NA	0.944202	0.922776	0.790028	0.748279	5525292	5525292	425664	425664	1630214	1630214	coverage reported without definition	coverage reported without definition	NA	NA
Fiji	FJI	Oceania	5620	2019	2	2021-03-07	who	2021-09-21	NA	198	NA	Moderna, Oxford/AstraZeneca, Pfizer/BioNTech	2023-05-01	1	1	0	0	SPC Public Health Division	https://stats.pacificdata.org/vis?tm=covid&pg=0&df[ds]=SPC2&df[id]=DF_COVID_VACCINATION&df[ag]=SPC&df[vs]=1.0	NA	NA	NA	2021-11-01	2021-11-01	2021-11-01	2021-11-01	2021-11-01	2021-11-01	0.429586	10.0244	1	1	0.896632	0.896632	0.715263	0.679959	NA	896445	NA	3851	NA	89863	coverage reported without definition	60 and older	NA	Region database
France	FRA	Europe	42470	2019	4	2020-12-23	who	2021-07-15	2021-12-03	204	345	Johnson&Johnson, Moderna, Novavax, Oxford/AstraZeneca, Pfizer/BioNTech, Sanofi/GSK	2023-07-10	1	1	0	1	Public Health France	https://www.data.gouv.fr/fr/datasets/donnees-relatives-aux-personnes-vaccinees-contre-la-covid-19-1/	2021-07-31	220	6	2021-03-01	2021-05-01	NA	2021-01-01	2021-01-01	2021-01-01	6.38482	27.3641	0.679775	0.679775	0.928996	0.89083	0.817799	0.744033	65039359	65039359	4152645	4152645	17797436	17797436	coverage reported without definition	coverage reported without definition	NA	NA
Faroe Islands	FRO	Europe	66010	2019	4	2021-01-29	owid	2021-07-07	2021-10-19	159	263	Moderna, Pfizer/BioNTech	2022-02-18	1	0	0	0	Government of the Faeroe Islands	https://corona.fo/api	NA	NA	NA	NA	NA	NA	NA	NA	NA	NA	NA	NA	NA	NA	NA	NA	NA	NA	NA	NA	NA	NA	NA	coverage not reported	coverage not reported	NA	NA
Gabon	GAB	Africa	6870	2019	3	2021-03-23	who	NA	NA	NA	NA	Pfizer/BioNTech, Sinopharm/Beijing, Sputnik V	2023-02-05	1	1	1	0	Africa Centres for Disease Control and Prevention	https://covid19.who.int/	NA	NA	NA	2023-02-01	2023-02-01	NA	2023-02-01	2023-03-01	2023-03-01	0.857964	11.8702	0.259269	NA	1	NA	0.115679	0.086061	2225734	2225734	19096	19096	264199	264199	50 and older	coverage not reported	Regional assumption	Regional assumption
United Kingdom	GBR	Europe	43240	2019	4	2020-12-21	who	2021-06-04	2021-12-23	165	367	Moderna, Oxford/AstraZeneca, Pfizer/BioNTech	2022-09-11	1	1	0	0	Government of the United Kingdom	https://coronavirus.data.gov.uk/details/vaccinations	2021-02-21	62	48	NA	NA	NA	NA	NA	NA	NA	NA	NA	NA	NA	NA	0.747768	0	67886004	67886004	4482763	4482763	16870737	16870737	coverage not reported	coverage not reported	NA	NA
Georgia	GEO	Asia	4780	2019	2	2021-03-17	who	NA	NA	NA	NA	Oxford/AstraZeneca, Pfizer/BioNTech, Sinopharm/Beijing, Sinovac	2022-10-13	1	1	1	0	National Center for Disease Control and Public Health	https://vaccines.ncdc.ge/vaccinationprocess/	NA	NA	NA	2021-03-01	2021-09-01	NA	2021-03-01	2022-01-01	NA	1.8953	21.8554	0.528101	0.140527	0.432438	0.339668	0.297608	0.260976	3989175	3989175	75607	75607	871852	871852	coverage reported without definition	coverage reported without definition	NA	NA
Ghana	GHA	Africa	2170	2019	1	2021-03-02	who	NA	NA	NA	NA	Oxford/AstraZeneca, Sputnik V	2023-07-02	0	1	0	0	World Health Organization	https://covid19.who.int/	NA	NA	NA	2021-12-01	2021-12-01	NA	2021-10-01	2023-03-01	2023-03-01	1.30268	5.54895	0.694345	0.660527	0.852099	0.0374882	0.346926	0.0822809	31072940	31072940	404780	404780	1724221	1724221	60 and older	60 and older	Region/IST	Region/IST
Guinea	GIN	Africa	970	2019	1	2021-03-05	who	2023-09-24	NA	933	NA	Johnson&Johnson, Oxford/AstraZeneca, Pfizer/BioNTech, Sinopharm/Beijing, Sinovac, Sputnik V	2023-04-02	1	1	1	0	National Health Security Agency	https://covid19.who.int/	NA	NA	NA	2022-02-01	2022-02-01	2023-01-01	2022-02-01	2022-02-01	NA	0.121421	9.62113	1	NA	0.043427	NA	0.445754	0.0852734	13132795	13132795	15946	15946	1263523	1263523	50 and older	coverage not reported	Regional assumption	Regional assumption
Gambia, The	GMB	Africa	720	2019	1	2021-03-10	who	NA	NA	NA	NA	Johnson&Johnson, Oxford/AstraZeneca, Sinopharm/Beijing	2023-03-19	0	1	1	0	Africa Centres for Disease Control and Prevention	https://covid19.who.int/	NA	NA	NA	2021-10-01	2021-10-01	2021-10-01	2021-10-01	NA	NA	0.233131	9.02764	1	1	0.169182	0.0886473	0.223111	0.101075	2416668	2416668	5634	5634	218168	218168	50 and older	50 and older	Regional assumption	Regional assumption
Guinea-Bissau	GNB	Africa	850	2019	1	2021-04-02	who	NA	NA	NA	NA	Oxford/AstraZeneca, Sinopharm/Beijing	2023-06-04	0	1	1	0	World Health Organization	https://covid19.who.int/	NA	NA	NA	2022-01-01	2022-01-01	2022-01-01	2022-01-01	2022-07-01	2023-01-01	0.311941	9.52327	0.664603	NA	1	NA	0.278271	0.0117605	1968001	1968001	6139	6139	187418	187418	50 and older	coverage not reported	Region/IST	Region/IST
Equatorial Guinea	GNQ	Africa	5130	2019	2	2021-02-12	who	NA	NA	NA	NA	Sinopharm/Beijing, Sinovac	2022-07-24	0	0	1	0	World Health Organization	https://covid19.who.int/	NA	NA	NA	2021-02-01	2021-02-01	2021-02-01	NA	NA	NA	0.921606	3.85899	0.704718	0.704718	NA	NA	0.152555	0.144946	1402985	1402985	12930	12930	54141	54141	coverage not reported	coverage not reported	NA	NA
Greece	GRC	Europe	19690	2019	3	2020-12-23	who	2021-07-09	2022-01-24	198	397	Johnson&Johnson, Moderna, Novavax, Oxford/AstraZeneca, Pfizer/BioNTech	2023-10-17	1	1	0	1	Ministry of Health	https://www.data.gov.gr/datasets/mdg_emvolio/	2022-01-29	402	1	2021-02-01	2021-02-01	2021-05-01	2021-02-01	2021-05-01	2021-06-01	2.31179	28.2638	0.944409	0.944409	0.805061	0.805061	0.722632	0.60279	10718565	10718565	247791	247791	3029473	3029473	coverage reported without definition	coverage reported without definition	NA	NA
Grenada	GRD	North America	9400	2019	3	2021-02-15	who	NA	NA	NA	NA	Johnson&Johnson, Moderna, Oxford/AstraZeneca, Pfizer/BioNTech	2023-03-17	1	1	0	0	World Health Organization	https://ais.paho.org/imm/IM_DosisAdmin-Vacunacion.asp	NA	NA	NA	2021-05-01	NA	NA	NA	NA	NA	2.00137	15.2502	0.159858	0.159858	NA	NA	0.346898	0.318255	112523	112523	2252	2252	17160	17160	coverage not reported	coverage not reported	Ministry of Health (via PAHO)	Ministry of Health (via PAHO)
Greenland	GRL	North America	34800	2007	4	2021-01-27	owid	2021-07-28	NA	182	NA	Moderna	2022-03-14	1	0	0	0	Government of Greenland	https://corona.nun.gl/en/	NA	NA	NA	NA	NA	NA	NA	NA	NA	NA	NA	NA	NA	NA	NA	NA	NA	NA	NA	NA	NA	NA	NA	coverage not reported	coverage not reported	NA	NA
Guatemala	GTM	North America	4490	2019	2	2021-02-25	who	NA	NA	NA	NA	Moderna, Oxford/AstraZeneca, Pfizer/BioNTech, Sputnik V	2023-05-12	1	1	0	0	Ministry of Health	https://ais.paho.org/imm/IM_DosisAdmin-Vacunacion.asp	NA	NA	NA	2021-04-01	2021-05-01	2021-06-01	2021-05-01	2021-09-01	NA	0.703137	7.48164	1	1	0.583052	0.521171	0.398028	0.261524	17915568	17915568	125971	125971	1340379	1340379	coverage reported without definition	coverage reported without definition	NA	NA
Guyana	GUY	South America	6380	2019	2	2021-02-11	who	2022-02-19	NA	373	NA	Johnson&Johnson, Moderna, Oxford/AstraZeneca, Pfizer/BioNTech, Sinopharm/Beijing, Sputnik V	2023-02-17	1	1	1	0	Ministry of Health	https://ais.paho.org/imm/IM_DosisAdmin-Vacunacion.asp	NA	NA	NA	NA	NA	NA	2022-03-01	2022-03-01	2022-08-01	0.967768	11.3062	NA	NA	1	NA	0.488851	0.400181	786552	786552	7612	7612	88929	88929	60 and older	coverage not reported	eJRF	eJRF
Hong Kong SAR, China	HKG	Asia	50480	2019	4	2021-02-23	owid	2021-08-19	2022-03-04	177	374	Pfizer/BioNTech, Sinovac	2023-08-31	1	0	1	0	Food and Health Bureau	https://data.gov.hk/en-data/dataset/hk-fhb-fhbcovid19-vaccination-rates-over-time-by-age	2022-08-11	534	12	NA	NA	NA	2021-07-01	2021-09-01	2022-03-01	NA	NA	NA	NA	0.870465	0.501819	NA	NA	NA	NA	NA	NA	NA	2032247	coverage reported without definition	60 and older	NA	Region database
Honduras	HND	North America	2330	2019	2	2021-02-22	who	2021-12-29	NA	310	NA	Johnson&Johnson, Moderna, Oxford/AstraZeneca, Pfizer/BioNTech, Sputnik V	2023-06-02	1	1	0	0	World Health Organization	https://covid19.who.int/	NA	NA	NA	2021-03-01	2021-06-01	2021-06-01	2021-07-01	2021-10-01	NA	0.815974	7.67327	0.295784	1	0.23719	0.570938	0.591007	0.433799	9904607	9904607	80819	80819	760007	760007	60 and older	60 and older	eJRF - multiple	eJRF - multiple
Croatia	HRV	Europe	15800	2019	3	2020-12-23	who	2021-09-01	NA	252	NA	Johnson&Johnson, Moderna, Novavax, Oxford/AstraZeneca, Pfizer/BioNTech	2023-10-10	1	1	0	1	Ministry of Health	https://www.koronavirus.hr	NA	NA	NA	2021-01-01	2021-01-01	2022-02-01	2021-01-01	2021-01-01	2021-01-01	2.70053	28.8761	0.70512	0.635891	0.763431	0.70743	0.553605	0.480236	4058165	4058165	109592	109592	1171841	1171841	coverage reported without definition	coverage reported without definition	NA	NA
Haiti	HTI	North America	1410	2019	1	2021-07-21	owid	NA	NA	NA	NA	Johnson&Johnson, Moderna	2023-06-02	1	1	0	0	World Health Organization	https://covid19.who.int/	NA	NA	NA	NA	NA	NA	NA	NA	NA	NA	NA	NA	NA	NA	NA	0.0321279	0.00645295	11402528	11402528	58078	58078	609491	609491	coverage not reported	coverage not reported	CDC Country Office	CDC Country Office
Hungary	HUN	Europe	16570	2019	3	2020-12-23	who	2021-06-05	NA	164	NA	Johnson&Johnson, Moderna, Oxford/AstraZeneca, Pfizer/BioNTech, Sinopharm/Beijing, Sputnik V	2022-12-27	1	1	1	0	Government of Hungary	https://koronavirus.gov.hu//cikkek/6-millio-421-ezer-beoltott-4-397-az-uj-fertozott-es-elhunyt-56-beteg	2021-11-24	336	3	2021-01-01	2021-01-01	2021-05-01	2021-01-01	2021-01-01	2021-01-01	3.19683	26.5199	0.958124	0.930071	0.818432	0.797766	0.629716	0.584908	9769526	9769526	312315	312315	2590872	2590872	coverage reported without definition	coverage reported without definition	NA	NA
Indonesia	IDN	Asia	4020	2019	2	2021-01-13	who	2021-12-25	NA	346	NA	Johnson&Johnson, Moderna, Novavax, Oxford/AstraZeneca, Pfizer/BioNTech, Sinopharm/Beijing, Sinovac	2023-06-06	1	1	1	1	Government of Indonesia	https://covid19.who.int/	2022-02-03	386	1	2021-04-01	2021-04-01	2021-04-01	2021-04-01	2022-02-01	NA	0.660989	10.5307	1	1	0.526308	0.322207	0.639671	0.414271	NA	273523615	NA	1807960	NA	28803892	coverage reported without definition	60 and older	NA	Regional assumption
Isle of Man	IMN	Europe	84470	2019	4	2021-01-21	owid	2021-06-22	2021-08-02	152	193	Moderna, Oxford/AstraZeneca, Pfizer/BioNTech	2022-06-23	1	1	0	0	Isle of Man Government	https://covid19.gov.im/general-information/covid-19-vaccination-statistics/	NA	NA	NA	NA	NA	NA	NA	NA	NA	NA	NA	NA	NA	NA	NA	NA	NA	NA	NA	NA	NA	NA	NA	coverage not reported	coverage not reported	NA	NA
India	IND	Asia	2070	2019	1	2021-01-16	equal	2021-12-24	NA	342	NA	Corbevax, Covaxin, Novavax, Oxford/AstraZeneca, Sputnik V	2023-10-18	0	1	1	1	Government of India	https://dashboard.cowin.gov.in/	2021-11-23	311	4	2021-04-01	2021-04-01	2021-04-01	2021-04-01	2022-02-01	2022-02-01	0.422068	10.4581	1	1	0.854507	0.313074	0.689946	0.43643	NA	1380004385	NA	5824562	NA	144322343	coverage reported without definition	60 and older	NA	Regional assumption
Ireland	IRL	Europe	63590	2019	4	2020-12-28	owid	2021-07-04	2021-09-06	188	252	Johnson&Johnson, Moderna, Novavax, Oxford/AstraZeneca, Pfizer/BioNTech	2023-08-28	1	1	0	1	Heath Service Executive	https://covid19ireland-geohive.hub.arcgis.com/	NA	NA	NA	2021-01-01	2021-01-01	2021-01-01	2021-01-01	2021-01-01	2021-01-01	5.80541	20.102	1	1	1	1	0.818586	0.725112	4964440	4964440	288206	288206	997954	997954	coverage reported without definition	coverage reported without definition	NA	NA
Iran, Islamic Rep.	IRN	Asia	4530	2019	2	2021-02-09	who	2021-11-02	NA	266	NA	COVIran Barekat, CanSino, Covaxin, Johnson&Johnson, Moderna, Oxford/AstraZeneca, Pfizer/BioNTech, Sinopharm/Beijing, Sinovac, Soberana02, Sputnik Light, Sputnik V	2023-08-15	1	1	1	1	World Health Organization	https://covid19.who.int/	2022-12-23	682	1	2021-05-01	2021-05-01	2021-05-01	2021-05-01	2021-08-01	2021-08-01	0.974101	10.7213	1	1	0.857993	0.841832	0.697502	0.615045	NA	83992949	NA	818176	NA	9005131	coverage reported without definition	60 and older	NA	Region
Iraq	IRQ	Asia	5520	2019	2	2021-03-02	who	NA	NA	NA	NA	CanSino, Covaxin, Johnson&Johnson, Moderna, Oxford/AstraZeneca, Pfizer/BioNTech, Sinopharm/Beijing, Sinovac, Sputnik Light, Sputnik V	2023-01-02	1	1	1	0	World Health Organization	https://covid19.who.int/	NA	NA	NA	2022-03-01	2022-03-01	NA	2022-11-01	NA	NA	0.9101	11.4595	0.534932	NA	0.243246	NA	0.197521	0.141785	NA	40222493	NA	366065	NA	4609279	coverage reported without definition	coverage not reported	NA	Region
Iceland	ISL	Europe	75160	2019	4	2020-12-30	equal	2021-06-17	2021-08-25	169	238	Johnson&Johnson, Moderna, Oxford/AstraZeneca, Pfizer/BioNTech	2022-03-29	1	1	0	0	Directorate of Health	https://www.covid.is/tolulegar-upplysingar-boluefni	NA	NA	NA	2021-01-01	2021-01-01	2021-01-01	2021-01-01	2021-01-01	2021-01-01	6.30757	20.833	1	1	0.997232	0.979713	0.818199	0.624975	364134	364134	22968	22968	75860	75860	coverage reported without definition	coverage reported without definition	NA	NA
Israel	ISR	Asia	43800	2019	4	2020-12-16	who	2021-03-07	NA	81	NA	Moderna, Pfizer/BioNTech	2023-05-04	1	0	0	0	Government of Israel	https://datadashboard.health.gov.il/COVID-19/general	2021-02-18	64	30	NA	NA	NA	2021-01-01	2021-01-01	2021-01-01	5.49112	16.8221	NA	NA	0.966881	0.968298	0.737762	0.691085	8655541	8655541	475286	475286	1456042	1456042	coverage reported without definition	coverage reported without definition	NA	NA
Italy	ITA	Europe	34890	2019	4	2020-12-23	who	2021-07-12	2021-10-04	201	285	Johnson&Johnson, Moderna, Novavax, Oxford/AstraZeneca, Pfizer/BioNTech, Sanofi/GSK	2023-10-17	1	1	0	1	Extraordinary commissioner for the Covid-19 emergency	https://raw.githubusercontent.com/italia/covid19-opendata-vaccini/master/dati/somministrazioni-vaccini-latest.csv	2021-04-29	127	13	NA	NA	NA	2021-01-01	2021-01-01	2021-01-01	3.23823	30.7119	NA	NA	0.91776	0.8384	0.829701	0.717589	59641488	59641488	1931331	1931331	18317015	18317015	coverage reported without definition	coverage reported without definition	NA	NA
Jamaica	JAM	North America	5480	2019	2	2021-03-10	who	NA	NA	NA	NA	Johnson&Johnson, Moderna, Oxford/AstraZeneca, Pfizer/BioNTech	2023-10-03	1	1	0	0	Ministry of Health	https://vaccination.moh.gov.jm	NA	NA	NA	2021-06-01	2021-10-01	NA	2021-06-01	NA	NA	1.2901	13.6607	0.650807	0.511684	0.367312	0.313858	0.256926	0.19144	2961167	2961167	38202	38202	404517	404517	coverage reported without definition	coverage reported without definition	NA	NA
Jordan	JOR	Asia	4190	2019	2	2021-01-13	who	2022-06-27	NA	530	NA	CanSino, Covaxin, Johnson&Johnson, Moderna, Oxford/AstraZeneca, Pfizer/BioNTech, Sinopharm/Beijing, Sinovac, Sputnik Light, Sputnik V	2022-08-21	1	1	1	0	World Health Organization	https://covid19.who.int/	NA	NA	NA	2022-11-01	2022-11-01	2022-11-01	2022-11-01	2022-11-01	NA	0.971349	4.06865	1	NA	0.676665	NA	0.446756	0.388784	NA	10203134	NA	99108	NA	415130	coverage reported without definition	coverage not reported	NA	Region
Japan	JPN	Asia	41970	2019	4	2021-02-17	who	2021-08-11	2021-10-16	175	241	Moderna, Novavax, Oxford/AstraZeneca, Pfizer/BioNTech	2023-05-07	1	1	0	1	Prime Minister's Office	https://www.kantei.go.jp/jp/headline/kansensho/vaccine.html	2022-08-03	532	5	2021-02-01	2021-02-01	2021-02-01	2021-02-01	2021-02-01	2021-02-01	8.62554	28.6014	1	0.966223	1	0.910216	0.81798	0.782227	126476461	126476461	10909282	10909282	36174100	36174100	65 and older	65 and older	Region database	Region database
Kazakhstan	KAZ	Asia	8500	2019	3	2021-02-11	owid	2021-11-12	NA	274	NA	QazVac, Sinopharm/Beijing, Sputnik V	2023-01-17	0	1	1	0	Government of Kazakhstan	https://www.coronavirus2020.kz/	NA	NA	NA	2021-02-01	NA	NA	NA	NA	NA	2.56831	12.7783	0.00184761	0.00184761	NA	NA	0.696116	0.468428	18776707	18776707	482244	482244	2399336	2399336	coverage not reported	coverage not reported	NA	NA
Kenya	KEN	Africa	1880	2019	1	2021-03-05	who	NA	NA	NA	NA	Johnson&Johnson, Moderna, Oxford/AstraZeneca, Pfizer/BioNTech, Sinopharm/Beijing	2023-04-02	1	1	1	0	World Health Organization	https://covid19.who.int/	NA	NA	NA	2021-10-01	2021-11-01	NA	2021-10-01	NA	NA	0.878368	9.84415	0.532892	0.471838	0.24985	0.147453	0.206252	0.0768885	53771296	53771296	472310	472310	5293329	5293329	50 and older	50 and older	Regional assumption	Regional assumption
Kyrgyz Republic	KGZ	Asia	1240	2019	1	2021-03-31	who	NA	NA	NA	NA	Sinopharm/Beijing, Sputnik V	2023-09-08	0	1	1	0	Ministry of Health	https://vc.emed.gov.kg/	NA	NA	NA	2021-03-01	2021-06-01	NA	2021-03-01	NA	NA	1.45564	8.56825	0.592076	0.499001	0.386164	0.287677	0.20506	0.151764	6524191	6524191	94969	94969	559009	559009	60 and older	60 and older	TESSY	TESSY
Cambodia	KHM	Asia	2100	2019	1	2021-02-10	who	2021-08-12	2021-10-12	183	244	Johnson&Johnson, Moderna, Oxford/AstraZeneca, Pfizer/BioNTech, Sinopharm/Beijing, Sinovac	2023-09-07	1	1	1	0	World Health Organization	https://covid19.who.int/	NA	NA	NA	2021-02-01	2021-02-01	2021-02-01	2021-02-01	2021-02-01	2021-02-01	0.345631	7.91361	0.970352	0.955222	1	1	0.878839	0.817007	16718965	16718965	57786	57786	1323073	1323073	60 and older	60 and older	Region database	Region database
Kiribati	KIR	Oceania	3610	2019	2	2021-05-26	who	2022-03-21	NA	299	NA	Oxford/AstraZeneca	2023-02-20	0	1	0	0	SPC Public Health Division	https://stats.pacificdata.org/vis?tm=covid&pg=0&df[ds]=SPC2&df[id]=DF_COVID_VACCINATION&df[ag]=SPC&df[vs]=1.0	NA	NA	NA	2021-08-01	2022-01-01	2022-09-01	2021-08-01	2021-12-01	2022-01-01	2.03267	7.12187	0.733217	0.39256	1	0.587751	0.682082	0.335244	NA	119449	NA	2428	NA	8507	coverage reported without definition	60 and older	NA	Region database
St. Kitts and Nevis	KNA	North America	23660	2019	4	2021-02-22	who	2021-07-13	NA	141	NA	Oxford/AstraZeneca, Pfizer/BioNTech	2022-12-07	1	1	0	0	Pan American Health Organization	https://ais.paho.org/imm/IM_DosisAdmin-Vacunacion.asp	NA	NA	NA	NA	NA	NA	NA	NA	NA	NA	NA	NA	NA	NA	NA	0.507595	0.481633	53192	53192	2300	2300	7642	7642	coverage not reported	coverage not reported	NA	NA
Korea, Rep.	KOR	Asia	33830	2019	4	2021-02-26	equal	2021-09-15	2021-10-25	201	241	Johnson&Johnson, Moderna, Novavax, Oxford/AstraZeneca, Pfizer/BioNTech	2023-05-26	1	1	0	1	Korea Centers for Disease Control and Prevention	https://ncv.kdca.go.kr/	2022-08-17	537	3	2021-02-01	2021-02-01	2021-02-01	2021-02-01	2021-02-01	2021-02-01	4.05769	24.1753	0.956113	0.956113	1	1	0.871658	0.827347	NA	51269185	NA	2080345	NA	12394485	coverage reported without definition	60 and older	NA	Region database
Kuwait	KWT	Asia	35680	2019	4	2020-12-28	equal	2021-11-30	2021-11-30	337	337	CanSino, Covaxin, Johnson&Johnson, Moderna, Oxford/AstraZeneca, Pfizer/BioNTech, Sinopharm/Beijing, Sinovac, Sputnik Light, Sputnik V	2023-10-08	1	1	1	0	World Health Organization	https://covid19.who.int/	2021-07-29	213	2	NA	NA	NA	NA	NA	NA	NA	NA	NA	NA	NA	NA	0.783543	0.753868	4270571	4270571	71572	71572	305603	305603	coverage not reported	coverage not reported	NA	NA
Lao PDR	LAO	Asia	2520	2019	2	2020-11-25	who	2021-11-23	NA	363	NA	Johnson&Johnson, Oxford/AstraZeneca, Pfizer/BioNTech, Sinopharm/Beijing, Sinovac, Sputnik Light, Sputnik V	2022-08-11	1	1	1	0	World Health Organization	https://www.covid19.gov.la/index.php	NA	NA	NA	2021-02-01	2021-02-01	2021-02-01	2021-02-01	2021-02-01	2021-02-01	0.238854	7.05482	1	1	0.778853	0.623005	0.78234	0.494618	NA	7275560	NA	17378	NA	513278	coverage reported without definition	60 and older	NA	Region database
Lebanon	LBN	Asia	8630	2019	3	2021-02-14	who	2022-03-24	NA	403	NA	CanSino, Covaxin, Johnson&Johnson, Moderna, Oxford/AstraZeneca, Pfizer/BioNTech, Sinopharm/Beijing, Sinovac, Sputnik Light, Sputnik V	2022-12-22	1	1	1	0	World Health Organization	https://covid19.who.int/	2022-09-22	585	1	2022-11-01	2022-11-01	2022-11-01	2022-11-01	2022-11-01	NA	1.21312	16.6775	1	NA	0.592029	NA	0.353709	0.282431	NA	6825445	NA	82801	NA	1138313	coverage reported without definition	coverage not reported	NA	Region
Liberia	LBR	Africa	600	2019	1	2021-04-01	who	2022-06-26	2022-12-11	451	619	Oxford/AstraZeneca	2022-12-11	0	1	0	0	World Health Organization	https://covid19.who.int/	NA	NA	NA	2022-05-01	2022-10-01	NA	2022-10-01	NA	NA	0.711808	11.2296	0.424794	NA	0.209258	NA	0.737683	0.194639	5057681	5057681	36001	36001	567958	567958	50 and older	coverage not reported	Regional assumption	Regional assumption
Libya	LBY	Africa	10100	2019	3	2021-04-11	who	NA	NA	NA	NA	CanSino, Covaxin, Johnson&Johnson, Moderna, Oxford/AstraZeneca, Pfizer/BioNTech, Sinopharm/Beijing, Sinovac, Sputnik Light, Sputnik V	2023-01-16	1	1	1	0	World Health Organization	https://covid19.who.int/	NA	NA	NA	NA	NA	NA	NA	NA	NA	NA	NA	NA	NA	NA	NA	0.179894	0.122326	6871292	6871292	74168	74168	495173	495173	coverage not reported	coverage not reported	NA	NA
St. Lucia	LCA	North America	11100	2019	3	2021-02-17	who	NA	NA	NA	NA	Johnson&Johnson, Moderna, Oxford/AstraZeneca, Pfizer/BioNTech	2022-12-02	1	1	0	0	Ministry of Health	https://ais.paho.org/imm/IM_DosisAdmin-Vacunacion.asp	NA	NA	NA	NA	NA	NA	NA	NA	NA	NA	NA	NA	NA	NA	NA	0.299362	0.26654	183627	183627	740	740	19521	19521	coverage not reported	coverage not reported	Ministry of Health (via PAHO)	Ministry of Health (via PAHO)
Liechtenstein	LIE	Europe	116380	2009	4	2021-01-04	owid	NA	NA	NA	NA	Johnson&Johnson, Moderna, Novavax, Pfizer/BioNTech	2023-06-07	1	1	0	1	Federal Office of Public Health	https://opendata.swiss/en/dataset/covid-19-schweiz?detGeo=FL	NA	NA	NA	NA	NA	NA	NA	NA	NA	NA	NA	NA	NA	NA	NA	NA	NA	NA	NA	NA	NA	NA	NA	coverage not reported	coverage not reported	NA	NA
Sri Lanka	LKA	Asia	4220	2019	2	2021-01-29	equal	2021-09-03	NA	217	NA	Moderna, Oxford/AstraZeneca, Pfizer/BioNTech, Sinopharm/Beijing, Sputnik V	2022-10-30	1	1	1	0	Ministry of Health's Epidemiology Unit	https://covid19.who.int/	NA	NA	NA	2021-08-01	2021-08-01	2021-08-01	2021-08-01	2022-06-01	2022-06-01	0.708711	16.9668	1	1	0.745096	0.0198616	0.688958	0.646458	NA	21413249	NA	151758	NA	3633139	coverage reported without definition	60 and older	NA	Regional assumption
Lesotho	LSO	Africa	1310	2019	1	2021-03-10	who	2022-11-20	NA	620	NA	Johnson&Johnson, Oxford/AstraZeneca, Sinopharm/Beijing	2023-03-19	0	1	1	0	World Health Organization	https://covid19.who.int/	NA	NA	NA	2021-10-01	2021-10-01	2021-10-01	2022-01-01	2022-01-01	2022-01-01	0.753554	14.3083	0.242892	1	0.503931	NA	0.437899	0.339609	2142249	2142249	16143	16143	306520	306520	50 and older	coverage not reported	Regional assumption	Regional assumption
Lithuania	LTU	Europe	19130	2019	3	2020-12-23	who	2021-07-06	NA	195	NA	Johnson&Johnson, Moderna, Novavax, Oxford/AstraZeneca, Pfizer/BioNTech	2023-10-18	1	1	0	1	Ministry of Health	https://experience.arcgis.com/experience/cab84dcfe0464c2a8050a78f817924ca/page/page_3/	NA	NA	NA	NA	NA	NA	2021-01-01	2021-01-01	2021-01-01	3.31503	27.213	NA	NA	0.782324	0.710553	0.682534	0.559791	2794090	2794090	92625	92625	760356	760356	coverage reported without definition	coverage reported without definition	NA	NA
Luxembourg	LUX	Europe	79180	2019	4	2020-12-28	owid	2023-06-11	2023-06-11	895	895	Johnson&Johnson, Moderna, Novavax, Oxford/AstraZeneca, Pfizer/BioNTech	2023-06-11	1	1	0	1	Government of Luxembourg	https://covid19.who.int/	NA	NA	NA	2021-01-01	2021-01-01	2021-10-01	2021-01-01	2021-01-01	2021-01-01	5.10695	20.626	0.802363	0.720827	0.905801	0.837364	0.739034	0.625786	626108	626108	31975	31975	129141	129141	coverage reported without definition	coverage reported without definition	NA	NA
Latvia	LVA	Europe	17580	2019	3	2020-12-28	owid	2021-08-24	2022-02-16	239	415	Johnson&Johnson, Moderna, Novavax, Oxford/AstraZeneca, Pfizer/BioNTech	2022-07-11	1	1	0	1	National Health Service	https://data.gov.lv/dati/eng/dataset/covid19-vakcinacijas	NA	NA	NA	2021-01-01	2021-01-01	2021-01-01	2021-01-01	2021-01-01	2021-01-01	2.96649	27.419	1	0.596889	0.780192	0.592728	0.683967	0.49699	1907675	1907675	56591	56591	523066	523066	coverage reported without definition	coverage reported without definition	NA	NA
Macao SAR, China	MAC	Asia	71920	2019	4	2021-02-09	owid	2021-09-06	2022-02-21	209	377	Pfizer/BioNTech, Sinopharm/Beijing	2023-04-13	1	0	1	0	Government of Macao	https://www.ssm.gov.mo/apps1/COVID19Case/en.aspx	NA	NA	NA	NA	NA	NA	NA	NA	NA	NA	NA	NA	NA	NA	NA	NA	NA	NA	NA	NA	NA	NA	NA	coverage not reported	coverage not reported	NA	Region database
Morocco	MAR	Africa	3510	2019	2	2021-01-28	who	2021-08-31	NA	215	NA	CanSino, Covaxin, Johnson&Johnson, Moderna, Oxford/AstraZeneca, Pfizer/BioNTech, Sinopharm/Beijing, Sinovac, Sputnik Light, Sputnik V	2023-05-14	1	1	1	0	World Health Organization	https://covid19.who.int/	2022-01-27	364	1	NA	NA	NA	NA	NA	NA	NA	NA	NA	NA	NA	NA	0.63727	0.62356	36910560	36910560	116863	116863	2961430	2961430	coverage not reported	coverage not reported	https://www.aa.com.tr/fr/monde/covid-19-le-maroc-commence-%C3%A0-vacciner-les-personnes-%C3%A2g%C3%A9es-de-plus-de-65-ans/2143331	https://www.aa.com.tr/fr/monde/covid-19-le-maroc-commence-%C3%A0-vacciner-les-personnes-%C3%A2g%C3%A9es-de-plus-de-65-ans/2143331
Moldova	MDA	Europe	4490	2019	2	2021-03-03	who	NA	NA	NA	NA	Johnson&Johnson, Moderna, Oxford/AstraZeneca, Pfizer/BioNTech, Sinopharm/Beijing, Sinovac, Sputnik V	2023-08-27	1	1	1	0	Ministry of Health	https://covid19.who.int/	NA	NA	NA	2021-03-01	2021-05-01	2021-07-01	2021-03-01	2022-11-01	NA	1.81677	19.4088	0.808364	0.750848	0.00964438	0.329908	0.267469	0.168336	4033963	4033963	73288	73288	782943	782943	60 and older	60 and older	TESSY - multiple	TESSY - multiple
Madagascar	MDG	Africa	490	2019	1	2021-05-10	who	NA	NA	NA	NA	Johnson&Johnson, Oxford/AstraZeneca, Sinopharm/Beijing	2023-07-30	0	1	1	0	World Health Organization	https://covid19.who.int/	NA	NA	NA	2021-08-01	2022-01-01	NA	2022-04-01	NA	NA	0.289502	10.9779	0.562495	0.36276	0.0586098	NA	0.0949351	0.0263426	27691018	27691018	80166	80166	3039903	3039903	50 and older	coverage not reported	Region/IST	Region/IST
Maldives	MDV	Asia	10750	2019	3	2021-02-01	who	2021-07-07	2021-12-22	156	324	Johnson&Johnson, Moderna, Oxford/AstraZeneca, Pfizer/BioNTech, Sinopharm/Beijing, Sinovac, Sputnik V	2023-05-25	1	1	1	0	World Health Organization	https://covid19.who.int/	NA	NA	NA	NA	NA	NA	2022-06-01	2022-06-01	2022-06-01	3.15497	6.13012	NA	NA	0.8801	NA	0.712554	0.679894	NA	540544	NA	17054	NA	33136	coverage reported without definition	coverage not reported	NA	Regional assumption
Mexico	MEX	North America	9860	2019	3	2020-12-24	who	2021-10-18	NA	298	NA	CanSino, Johnson&Johnson, Moderna, Oxford/AstraZeneca, Pfizer/BioNTech, Sinovac, Sputnik V	2022-11-18	1	1	1	0	World Health Organization	https://ais.paho.org/imm/IM_DosisAdmin-Vacunacion.asp	2022-04-17	479	3	NA	NA	NA	2022-01-01	2022-01-01	2022-01-01	1.2407	11.6562	NA	NA	0.766934	NA	0.630921	0.56395	128932753	128932753	1599664	1599664	15028718	15028718	coverage reported without definition	coverage not reported	NA	NA
North Macedonia	MKD	Europe	6520	2019	2	2021-02-17	who	2022-06-19	NA	487	NA	Moderna, Oxford/AstraZeneca, Pfizer/BioNTech, Sinopharm/Beijing, Sinopharm/Wuhan, Sinovac, Sputnik V	2023-05-07	1	1	1	0	World Health Organization	https://covid19.who.int/	NA	NA	NA	2021-02-01	NA	NA	2021-02-01	2021-02-01	2021-02-01	2.16029	21.0917	0.30851	0.303764	0.660209	0.653263	0.402318	0.393033	2083380	2083380	45007	45007	439420	439420	coverage reported without definition	coverage reported without definition	NA	NA
Mali	MLI	Africa	800	2019	1	2021-03-31	who	NA	NA	NA	NA	Oxford/AstraZeneca	2023-05-14	0	1	0	0	World Health Organization	https://covid19.who.int/	NA	NA	NA	2021-10-01	2021-10-01	2021-11-01	2021-10-01	NA	NA	0.112514	8.34448	1	1	0.378313	0.0627834	0.179429	0.0199443	20250833	20250833	22785	22785	1689827	1689827	50 and older	50 and older	Regional assumption	Regional assumption
Malta	MLT	Europe	29820	2019	4	2020-12-23	who	2021-06-01	2021-07-27	160	216	Johnson&Johnson, Moderna, Oxford/AstraZeneca, Pfizer/BioNTech	2023-10-17	1	1	0	0	COVID-19 Malta Public Health Response Team	https://github.com/COVID19-Malta/COVID19-Cases	NA	NA	NA	2021-01-01	2021-01-01	2021-05-01	2021-01-01	2021-01-01	2021-01-01	3.89417	24.5952	0.933476	0.892204	0.990344	0.980776	0.864623	0.760931	514564	514564	20038	20038	126558	126558	coverage reported without definition	coverage reported without definition	NA	NA
Myanmar	MMR	Asia	1380	2019	1	2021-01-27	equal	2022-03-22	NA	419	NA	Oxford/AstraZeneca, Sinopharm/Beijing	2023-05-02	0	1	1	0	World Health Organization	https://covid19.who.int/	NA	NA	NA	NA	NA	NA	NA	NA	NA	NA	NA	NA	NA	NA	NA	0.660502	0.283371	NA	54409800	NA	162273	NA	5637607	coverage not reported	coverage not reported	NA	Regional assumption
Montenegro	MNE	Europe	9140	2019	3	2021-02-24	who	2021-11-20	NA	269	NA	Oxford/AstraZeneca, Pfizer/BioNTech, Sinopharm/Beijing, Sputnik V	2022-08-26	1	1	1	0	Government of Montenegro	https://www.covidodgovor.me/	NA	NA	NA	2021-02-01	2021-02-01	NA	2021-02-01	2021-02-01	2021-02-01	2.05473	22.4838	0.496032	0.491111	0.653648	0.6444	0.405	0.393173	628062	628062	12905	12905	141212	141212	coverage reported without definition	coverage reported without definition	NA	NA
Mongolia	MNG	Asia	3800	2019	2	2021-02-23	who	2021-06-02	NA	99	NA	Oxford/AstraZeneca, Pfizer/BioNTech, Sinopharm/Beijing, Sputnik V	2022-05-18	1	1	1	0	Ministry of Health via ikon.mn	https://ikon.mn/	NA	NA	NA	2021-02-01	2021-02-01	2021-02-01	2021-02-01	2021-02-01	2021-02-01	1.21826	17.5645	1	1	0.982772	0.974283	0.666592	0.660117	NA	3278290	NA	39938	NA	575815	coverage reported without definition	50 and older	NA	Region database
Mozambique	MOZ	Africa	500	2019	1	2021-03-08	who	2022-10-16	NA	587	NA	Johnson&Johnson, Oxford/AstraZeneca, Sinopharm/Beijing	2023-07-02	0	1	1	0	World Health Organization	https://covid19.who.int/	NA	NA	NA	2021-03-01	2021-03-01	NA	2021-10-01	2022-06-01	2022-06-01	0.356872	9.12805	0.488184	0.594278	0.472302	0.00841392	0.682433	0.205156	31255435	31255435	111542	111542	2853011	2853011	50 and older	50 and older	Region/IST	Region/IST
Mauritania	MRT	Africa	1720	2019	1	2021-03-26	who	NA	NA	NA	NA	Oxford/AstraZeneca, Sinopharm/Beijing	2023-08-20	0	1	1	0	Africa Centres for Disease Control and Prevention	https://covid19.who.int/	NA	NA	NA	NA	NA	NA	NA	NA	NA	NA	NA	NA	NA	NA	NA	0.331336	0.186209	4649658	4649658	16874	16874	523354	523354	coverage not reported	coverage not reported	Regional assumption	Regional assumption
Mauritius	MUS	Africa	12440	2019	3	2021-01-26	who	2021-07-26	2021-12-28	181	336	Covaxin, Oxford/AstraZeneca, Sinopharm/Beijing	2023-07-30	0	1	1	0	World Health Organization	https://covid19.who.int/	NA	NA	NA	NA	NA	NA	NA	NA	NA	NA	NA	NA	NA	NA	NA	0.855614	0.715569	1271768	1271768	21815	21815	243101	243101	coverage not reported	coverage not reported	NA	NA
Malawi	MWI	Africa	540	2019	1	2021-03-11	who	NA	NA	NA	NA	Johnson&Johnson, Oxford/AstraZeneca	2023-07-02	0	1	0	0	World Health Organization	https://covid19.who.int/	NA	NA	NA	2021-12-01	2021-12-01	2021-12-01	2021-12-01	NA	NA	0.154308	8.83135	1	1	0.270045	0.0449062	0.224152	0.0374516	19129952	19129952	29519	29519	1689433	1689433	50 and older	50 and older	Regional assumption	Regional assumption
Malaysia	MYS	Asia	10750	2019	3	2021-02-24	who	2021-08-24	2021-10-21	181	239	CanSino, Oxford/AstraZeneca, Pfizer/BioNTech, Sinopharm/Beijing, Sinovac	2023-10-18	1	1	1	0	Government of Malaysia	https://github.com/MoH-Malaysia/covid19-public	2022-01-16	326	3	2021-02-01	2021-02-01	2021-02-01	2021-02-01	2021-02-01	2021-02-01	1.9762	11.4391	0.971656	0.957143	0.899812	0.899507	0.851221	0.784733	32365999	32365999	639617	639617	3702369	3702369	60 and older	60 and older	Region database	Region database
Namibia	NAM	Africa	4870	2019	2	2021-03-19	who	NA	NA	NA	NA	Johnson&Johnson, Oxford/AstraZeneca, Pfizer/BioNTech, Sinopharm/Beijing	2023-09-10	1	1	1	0	Africa Centres for Disease Control and Prevention	https://covid19.who.int/	NA	NA	NA	2021-10-01	2021-10-01	2022-09-01	2023-01-01	NA	NA	0.76028	5.78176	0.795786	0.605808	0.314923	NA	0.216843	0.134899	2540905	2540905	19318	19318	146909	146909	coverage reported without definition	coverage not reported	NA	NA
New Caledonia	NCL	Oceania	35550	2019	4	2021-01-20	who	2021-10-12	NA	265	NA	Pfizer/BioNTech	2023-05-09	1	0	0	0	SPC Public Health Division	https://stats.pacificdata.org/vis?tm=covid&pg=0&df[ds]=SPC2&df[id]=DF_COVID_VACCINATION&df[ag]=SPC&df[vs]=1.0	NA	NA	NA	NA	NA	NA	2021-01-01	2021-01-01	NA	NA	3.58672	NA	NA	0.63916	0.391895	0.647294	0.611393	NA	285498	NA	NA	NA	10240	coverage reported without definition	75 and older	NA	Region database
Niger	NER	Africa	610	2019	1	2021-03-29	who	NA	NA	NA	NA	Oxford/AstraZeneca, Sinopharm/Beijing	2023-07-30	0	1	1	0	World Health Organization	https://covid19.who.int/	NA	NA	NA	2021-03-01	NA	NA	2021-04-01	NA	NA	0.18271	8.69256	0.298951	0.212671	0.0558737	0.0409761	0.226508	0.039798	24206644	24206644	44228	44228	2104176	2104176	50 and older	50 and older	Regional assumption	Regional assumption
Nigeria	NGA	Africa	2050	2019	1	2021-03-05	who	NA	NA	NA	NA	Oxford/AstraZeneca	2023-09-17	0	1	0	0	World Health Organization	https://covid19.who.int/	NA	NA	NA	2021-10-01	2022-07-01	NA	2021-10-01	2022-10-01	2023-01-01	0.538189	9.99643	0.58929	0.313156	0.936553	0.05653	0.394382	0.0217469	206139589	206139589	1109420	1109420	20606608	20606608	50 and older	50 and older	Region/IST	Region/IST
Nicaragua	NIC	North America	1930	2019	1	2021-03-03	who	2021-12-29	2022-06-03	301	457	Abdala, Johnson&Johnson, Moderna, Oxford/AstraZeneca, Pfizer/BioNTech, Sinopharm/Beijing, Soberana02, Sputnik Light, Sputnik V	2023-06-02	1	1	1	1	World Health Organization	https://covid19.who.int/	NA	NA	NA	2021-06-01	2021-12-01	2021-12-01	2021-06-01	2022-10-01	2022-10-01	0.905525	9.0529	0.875523	0.741431	0.748604	0.249257	0.924848	0.438639	6624554	6624554	59987	59987	599714	599714	60 and older	60 and older	eJRF - multiple	eJRF - multiple
Netherlands	NLD	Europe	51920	2019	4	2020-12-30	who	2021-07-16	NA	198	NA	Johnson&Johnson, Moderna, Novavax, Oxford/AstraZeneca, Pfizer/BioNTech	2023-09-01	1	1	0	1	European CDC, via Marino van Zelst	https://www.ecdc.europa.eu/en/publications-data/data-covid-19-vaccination-eu-eea	2021-08-05	218	2	NA	NA	NA	2021-01-01	2021-01-01	2021-01-01	8.43116	26.7537	NA	NA	0.950508	1	0.712668	0.653394	17407585	17407585	1467661	1467661	4657170	4657170	coverage reported without definition	coverage reported without definition	NA	NA
Norway	NOR	Europe	82430	2019	4	2020-12-23	who	2021-08-12	2021-11-18	232	330	Moderna, Pfizer/BioNTech	2022-11-13	1	0	0	0	Norwegian Institute of Public Health	https://github.com/folkehelseinstituttet/surveillance_data	2022-03-25	457	4	2021-01-01	2021-01-01	2021-08-01	2021-01-01	2021-01-01	2021-01-01	10.5132	23.9786	0.464904	0.460195	0.965843	0.957187	0.756637	0.729869	5367580	5367580	564302	564302	1287072	1287072	coverage reported without definition	coverage reported without definition	NA	NA
Nepal	NPL	Asia	1240	2019	1	2021-01-27	who	2022-01-24	2022-08-29	362	579	Covaxin, Johnson&Johnson, Moderna, Oxford/AstraZeneca, Pfizer/BioNTech, Sinopharm/Beijing, Sputnik V	2023-06-20	1	1	1	0	World Health Organization	https://covid19.who.int/	NA	NA	NA	2021-08-01	2021-08-01	2021-08-01	2021-08-01	2021-08-01	2021-08-01	0.236121	12.6752	1	1	1	0.973117	0.839867	0.359337	NA	29136808	NA	68798	NA	3693158	coverage reported without definition	55 and older	NA	Regional assumption
Nauru	NRU	Oceania	15790	2019	3	2021-04-09	equal	2021-07-20	2023-02-20	102	682	Oxford/AstraZeneca	2023-02-20	0	1	0	0	World Health Organization	https://stats.pacificdata.org/vis?tm=covid&pg=0&df[ds]=SPC2&df[id]=DF_COVID_VACCINATION&df[ag]=SPC&df[vs]=1.0	NA	NA	NA	2021-07-01	2021-07-01	2021-07-01	2021-06-01	2021-07-01	2021-07-01	2.01218	6.84881	1	1	1	0.756065	1.04726	0.679712	NA	10834	NA	218	NA	742	coverage reported without definition	60 and older	NA	Region database
New Zealand	NZL	Oceania	43050	2019	4	2021-02-19	who	2021-10-05	2021-12-01	228	285	Novavax, Oxford/AstraZeneca, Pfizer/BioNTech	2023-04-04	1	1	0	1	Ministry of Health	https://www.health.govt.nz/our-work/diseases-and-conditions/covid-19-novel-coronavirus/covid-19-data-and-statistics/covid-19-vaccine-data	NA	NA	NA	2021-02-01	2021-02-01	2021-02-01	2021-02-01	2021-02-01	2021-02-01	6.5784	16.8688	0.917898	0.811419	0.988866	0.924547	0.849457	0.796741	NA	4822233	NA	317226	NA	813455	coverage reported without definition	65 and older	NA	Region database
Oman	OMN	Asia	17810	2019	3	2020-12-28	owid	2021-09-28	NA	274	NA	CanSino, Covaxin, Johnson&Johnson, Moderna, Oxford/AstraZeneca, Pfizer/BioNTech, Sinopharm/Beijing, Sinovac, Sputnik Light, Sputnik V	2022-10-25	1	1	1	0	World Health Organization	https://covid19.who.int/	NA	NA	NA	2021-12-01	2021-12-01	2021-12-01	2021-12-01	2021-12-01	2021-12-01	1.9563	4.58401	0.759826	0.759826	0.703607	0.703607	0.597033	0.567852	NA	5106626	NA	99901	NA	234088	coverage reported without definition	60 and older	NA	Region
Pakistan	PAK	Asia	1520	2019	1	2021-02-03	who	2022-02-16	NA	378	NA	CanSino, Covaxin, Johnson&Johnson, Moderna, Oxford/AstraZeneca, Pfizer/BioNTech, Sinopharm/Beijing, Sinovac, Sputnik Light, Sputnik V	2023-09-26	1	1	1	0	National Command and Operation Centre	https://covid19.who.int/	NA	NA	NA	2021-03-01	2021-06-01	2021-07-01	2021-03-01	2022-02-01	2022-03-01	0.520038	6.97558	1	1	1	0.275539	0.635947	0.311522	NA	220892340	NA	1148724	NA	15408512	coverage reported without definition	60 and older	NA	eJRF - multiple
Panama	PAN	North America	15640	2019	3	2021-01-20	equal	2021-09-05	2022-05-13	228	478	Oxford/AstraZeneca, Pfizer/BioNTech	2023-05-12	1	1	0	0	Pan American Health Organization	https://ais.paho.org/imm/IM_DosisAdmin-Vacunacion.asp	NA	NA	NA	2021-04-01	2021-04-01	2021-04-01	2021-07-01	2021-07-01	2021-08-01	2.37621	12.7481	0.888536	0.873587	1	0.900507	0.736703	0.651028	4314767	4314767	102528	102528	550050	550050	coverage reported without definition	coverage reported without definition	NA	NA
Peru	PER	South America	6850	2019	3	2021-02-09	equal	2021-10-10	2022-02-15	243	371	Moderna, Oxford/AstraZeneca, Pfizer/BioNTech, Sinopharm/Beijing	2023-10-12	1	1	1	0	Ministerio de Salud via github.com/jmcastagnetto/covid-19-peru-vacunas	https://www.datosabiertos.gob.pe/dataset/vacunacion	NA	NA	NA	2022-04-01	2022-04-01	2022-04-01	2022-04-01	2022-04-01	2022-04-01	1.17992	12.9508	1	NA	0.916739	NA	0.870739	0.659508	32971854	32971854	389042	389042	4270113	4270113	coverage reported without definition	coverage not reported	NA	NA
Philippines	PHL	Asia	3760	2019	2	2021-03-01	who	2021-12-26	NA	300	NA	Covaxin, Johnson&Johnson, Moderna, Novavax, Oxford/AstraZeneca, Pfizer/BioNTech, Sinopharm/Beijing, Sinovac, Sputnik Light, Sputnik V	2023-03-19	1	1	1	1	Department of Health via ABS-CBN Investigative and Research Group	https://covid19.who.int/	NA	NA	NA	2021-03-01	2021-03-01	2021-04-01	2021-10-01	2021-10-01	2022-12-01	0.501782	8.99964	1	1	1	0.472823	0.715853	0.455521	NA	109581078	NA	549858	NA	9861907	coverage reported without definition	60 and older	NA	Region database
Palau	PLW	NA	16220	2019	3	2021-01-03	who	NA	NA	NA	NA	NA	NA	NA	NA	NA	NA	NA	NA	NA	NA	NA	2021-01-01	2021-01-01	2021-01-01	2021-01-01	2021-01-01	2021-01-01	2.01194	9.90493	1	1	1	1	1.01028	0.899491	NA	18092	NA	364	NA	1792	coverage reported without definition	65 and older	NA	Region database
Papua New Guinea	PNG	Oceania	2420	2019	2	2021-03-30	who	NA	NA	NA	NA	Oxford/AstraZeneca	2023-05-01	0	1	0	0	SPC Public Health Division	https://stats.pacificdata.org/vis?tm=covid&pg=0&df[ds]=SPC2&df[id]=DF_COVID_VACCINATION&df[ag]=SPC&df[vs]=1.0	NA	NA	NA	2021-06-01	2021-10-01	2022-03-01	2021-06-01	NA	NA	0.15974	18.4	1	0.649594	0.111074	0.0112413	0.0377784	0.0249883	8947024	8947024	14292	14292	1646256	1646256	45 and older	45 and older	Region database	Region database
Poland	POL	Europe	15510	2019	3	2020-12-23	who	2021-07-17	NA	206	NA	Johnson&Johnson, Moderna, Novavax, Oxford/AstraZeneca, Pfizer/BioNTech	2023-10-17	1	1	0	1	Ministry of Health	https://www.gov.pl/web/szczepimysie/raport-szczepien-przeciwko-covid-19	NA	NA	NA	2021-01-01	2021-01-01	NA	2021-01-01	2021-01-01	2021-01-01	2.80386	26.261	0.558947	0.51191	0.743497	0.702836	0.598182	0.485875	37958138	37958138	1064293	1064293	9968194	9968194	coverage reported without definition	coverage reported without definition	NA	NA
Portugal	PRT	Europe	23180	2019	4	2020-12-23	who	2021-07-09	2021-08-27	198	247	Covaxin, Johnson&Johnson, Moderna, Novavax, Oxford/AstraZeneca, Pfizer/BioNTech, Sanofi/GSK, Sinopharm/Beijing, Sinovac	2023-09-01	1	1	1	1	World Health Organization	https://www.ecdc.europa.eu/en/publications-data/data-covid-19-vaccination-eu-eea	2021-09-13	264	2	NA	NA	NA	2021-01-01	2021-01-01	2021-01-01	4.48494	29.4771	NA	NA	0.969542	0.936389	0.865425	0.715405	10295909	10295909	461765	461765	3034934	3034934	coverage reported without definition	coverage reported without definition	NA	NA
Paraguay	PRY	South America	5950	2019	2	2021-02-22	who	2021-12-10	NA	291	NA	Covaxin, Moderna, Oxford/AstraZeneca, Pfizer/BioNTech, Sinopharm/Beijing, Sinovac, Sputnik V	2023-05-12	1	1	1	0	Pan American Health Organization	https://ais.paho.org/imm/IM_DosisAdmin-Vacunacion.asp	2022-03-22	393	3	2021-03-01	2021-05-01	NA	2021-04-01	2021-08-01	2021-12-01	1.81341	10.2208	0.668762	0.665059	0.856259	0.719412	0.497813	0.413321	7132538	7132538	129342	129342	729005	729005	coverage reported without definition	coverage reported without definition	NA	NA
West Bank and Gaza	PSE	Asia	4200	2019	2	2021-02-02	who	NA	NA	NA	NA	CanSino, Covaxin, Johnson&Johnson, Moderna, Oxford/AstraZeneca, Pfizer/BioNTech, Sinopharm/Beijing, Sinovac, Sputnik Light, Sputnik V	2022-10-18	1	1	1	0	World Health Organization	https://covid19.who.int/	NA	NA	NA	NA	NA	NA	2022-02-01	2022-02-01	NA	NA	5.17996	NA	NA	0.53789	NA	0.34833	0.308408	NA	5101414	NA	NA	NA	264251	coverage reported without definition	coverage not reported	NA	eJRF
French Polynesia	PYF	Oceania	19380	2000	3	2021-01-18	who	2021-09-14	NA	239	NA	Johnson&Johnson, Pfizer/BioNTech	2023-05-01	1	1	0	0	SPC Public Health Division	https://stats.pacificdata.org/vis?tm=covid&pg=0&df[ds]=SPC2&df[id]=DF_COVID_VACCINATION&df[ag]=SPC&df[vs]=1.0	NA	NA	NA	NA	NA	NA	2021-01-01	2021-01-01	2021-01-01	NA	14.1502	NA	NA	0.885381	0.167778	0.696627	0.583451	NA	280908	NA	NA	NA	39749	coverage reported without definition	60 and older	NA	Region database
Qatar	QAT	Asia	65700	2019	4	2021-01-28	owid	2021-05-31	2021-08-16	123	200	CanSino, Covaxin, Johnson&Johnson, Moderna, Oxford/AstraZeneca, Pfizer/BioNTech, Sinopharm/Beijing, Sinovac, Sputnik Light, Sputnik V	2023-05-07	1	1	1	0	Ministry of Public Health	https://covid19.who.int/	2021-06-22	145	16	NA	NA	NA	2021-03-01	2021-04-01	NA	1.1914	3.99604	NA	NA	0.66559	0.61125	0.989978	0.793709	NA	2881053	NA	34325	NA	115128	coverage reported without definition	60 and older	NA	Region
Romania	ROU	Europe	12700	2019	3	2020-12-28	owid	2022-01-07	NA	375	NA	Johnson&Johnson, Moderna, Oxford/AstraZeneca, Pfizer/BioNTech	2023-08-27	1	1	0	0	Government of Romania via datelazi.ro	https://covid19.who.int/	NA	NA	NA	2021-01-01	2021-01-01	2021-01-01	2021-01-01	2021-01-01	2021-01-01	2.13623	25.7587	0.876483	0.824776	0.463971	0.385107	0.421255	0.305339	19328838	19328838	412908	412908	4978849	4978849	coverage reported without definition	coverage reported without definition	NA	NA
Russian Federation	RUS	Europe	11190	2019	3	2020-12-15	owid	2021-12-04	NA	354	NA	EpiVacCorona, Sputnik V	2023-09-27	0	1	0	1	Official data from local governments via gogov.ru	https://gogov.ru/articles/covid-v-stats	NA	NA	NA	NA	NA	NA	NA	NA	NA	NA	NA	NA	NA	NA	NA	0.546152	0	145934460	145934460	5659036	5659036	33431826	33431826	coverage not reported	coverage not reported	NA	NA
Rwanda	RWA	Africa	820	2019	1	2021-03-05	equal	2022-01-27	2023-01-01	328	667	Johnson&Johnson, Moderna, Oxford/AstraZeneca, Pfizer/BioNTech, Sinopharm/Beijing, Sinovac, Sputnik V	2023-06-04	1	1	1	0	World Health Organization	https://covid19.who.int/	NA	NA	NA	2021-10-01	2021-10-01	2021-10-01	2021-10-01	2021-11-01	NA	0.358742	11.083	1	1	0.508154	0.508154	0.802925	0.43206	12952218	12952218	46465	46465	1435495	1435495	50 and older	50 and older	Regional assumption	Regional assumption
Saudi Arabia	SAU	Asia	27720	2019	4	2021-01-06	equal	2021-08-30	NA	236	NA	Oxford/AstraZeneca, Pfizer/BioNTech	2023-04-25	1	1	0	0	Saudi Health Council	https://covid19.who.int/	NA	NA	NA	2021-03-01	2021-08-01	2021-10-01	2021-04-01	2021-08-01	NA	2.13462	6.25635	0.829896	0.762236	0.677835	0.431865	0.730569	0.663846	NA	34813871	NA	743145	NA	2178076	coverage reported without definition	60 and older	NA	Region
Sudan	SDN	Africa	720	2019	1	2021-03-09	who	NA	NA	NA	NA	CanSino, Covaxin, Johnson&Johnson, Moderna, Oxford/AstraZeneca, Pfizer/BioNTech, Sinopharm/Beijing, Sinovac, Sputnik Light, Sputnik V	2023-04-02	1	1	1	0	World Health Organization	https://covid19.who.int/	NA	NA	NA	2022-02-01	2022-02-01	2022-02-01	2022-02-01	NA	NA	0.463684	15.8682	1	NA	0.0885372	NA	0.305966	0.0293408	43849260	43849260	203322	203322	6958106	6958106	45 and older	coverage not reported	https://www.unicef.org/press-releases/sudan-receives-first-delivery-covid-19-vaccines-over-800000-doses	https://www.unicef.org/press-releases/sudan-receives-first-delivery-covid-19-vaccines-over-800000-doses
Senegal	SEN	Africa	1430	2019	1	2021-02-23	who	NA	NA	NA	NA	Johnson&Johnson, Oxford/AstraZeneca, Sinopharm/Beijing	2023-09-10	0	1	1	0	World Health Organization	https://covid19.who.int/	NA	NA	NA	2021-02-01	2021-02-01	2021-02-01	2021-02-01	2021-02-01	2022-09-01	0.391366	4.97415	1	1	0.471311	0.317755	0.0924911	0.0571205	16743927	16743927	65530	65530	832868	832868	60 and older	60 and older	Region/IST	Region/IST
Singapore	SGP	Asia	58810	2019	4	2020-12-30	equal	2021-07-10	2021-08-14	192	227	Moderna, Novavax, Pfizer/BioNTech, Sinopharm/Beijing, Sinovac	2023-01-31	1	0	1	1	Government of Singapore	https://data.gov.sg/dataset/covid-19-vaccination	2021-11-01	306	5	2021-01-01	2021-01-01	2021-11-01	2021-01-01	2021-01-01	2021-01-01	2.50074	14.3785	1	1	1	1	0.89716	0.807195	NA	5850342	NA	146302	NA	841189	coverage reported without definition	65 and older	NA	Region database
Solomon Islands	SLB	Oceania	2210	2019	2	2021-03-23	who	NA	NA	NA	NA	Oxford/AstraZeneca	2022-10-31	0	1	0	0	SPC Public Health Division	https://stats.pacificdata.org/vis?tm=covid&pg=0&df[ds]=SPC2&df[id]=DF_COVID_VACCINATION&df[ag]=SPC&df[vs]=1.0	NA	NA	NA	2021-06-01	2021-12-01	2022-05-01	2021-07-01	2022-07-01	NA	0.878023	8.55749	1	0.409425	0.449575	0.133311	0.369809	0.0955196	NA	686884	NA	6031	NA	58780	coverage reported without definition	55 and older	NA	Region database
Sierra Leone	SLE	Africa	850	2019	1	2021-03-15	who	2022-12-18	NA	643	NA	Oxford/AstraZeneca, Sinopharm/Beijing	2023-07-30	0	1	1	0	World Health Organization	https://covid19.who.int/	NA	NA	NA	2022-12-01	2022-12-01	2022-12-01	2022-12-01	NA	NA	0.288116	10.1699	1	NA	0.178146	NA	0.622025	0.0482929	7976983	7976983	22983	22983	811249	811249	50 and older	coverage not reported	Regional assumption	Regional assumption
El Salvador	SLV	North America	4130	2019	2	2021-02-17	who	2021-08-27	NA	191	NA	Oxford/AstraZeneca, Pfizer/BioNTech, Sinopharm/Beijing, Sinovac	2022-10-02	1	1	1	0	Ministry of Health	https://covid19.gob.sv/	NA	NA	NA	2021-05-01	2021-05-01	2021-05-01	2021-05-01	2021-05-01	2021-08-01	1.04617	12.3474	1	1	0.773725	0.828689	0.678026	0.637792	6486205	6486205	67857	67857	800876	800876	60 and older	60 and older	eJRF	eJRF
San Marino	SMR	Europe	43770	2019	4	2021-02-24	who	2021-05-23	2022-03-20	88	389	Pfizer/BioNTech, Sputnik V	2022-05-22	1	1	0	0	World Health Organization	https://covid19.who.int/	2022-07-04	495	1	2021-02-01	2021-02-01	2021-05-01	2021-02-01	2021-02-01	2021-02-01	5.00029	29.1237	0.794532	0.782294	0.784804	0.77934	0.696358	0.671761	33938	33938	1697	1697	9884	9884	coverage reported without definition	coverage reported without definition	NA	NA
Somalia	SOM	Africa	520	2019	1	2021-03-16	who	2023-07-25	NA	861	NA	CanSino, Covaxin, Johnson&Johnson, Moderna, Oxford/AstraZeneca, Pfizer/BioNTech, Sinopharm/Beijing, Sinovac, Sputnik Light, Sputnik V	2023-07-25	1	1	1	0	World Health Organization	https://covid19.who.int/	NA	NA	NA	2021-05-01	2021-06-01	2021-06-01	2021-05-01	2022-11-01	NA	0.0793294	6.79579	1	1	0.474901	0.195396	0.482397	0.0516504	15893222	15893222	12608	12608	1080070	1080070	55 and older	55 and older	Region	Region
Serbia	SRB	Europe	7380	2019	3	2020-12-23	who	2021-08-12	NA	232	NA	Oxford/AstraZeneca, Pfizer/BioNTech, Sinopharm/Beijing, Sputnik V	2022-06-23	1	1	1	0	Government of Serbia	https://vakcinacija.gov.rs/	NA	NA	NA	2021-01-01	2021-01-01	NA	2021-01-01	2021-01-01	2021-01-01	2.83058	32.0786	0.636113	0.620349	0.647778	0.639641	0.479962	0.465702	6926705	6926705	196066	196066	2221992	2221992	coverage reported without definition	coverage reported without definition	NA	NA
South Sudan	SSD	Africa	1050	2015	1	2021-04-06	who	NA	NA	NA	NA	Johnson&Johnson, Oxford/AstraZeneca	2023-09-17	0	1	0	0	World Health Organization	https://covid19.who.int/	NA	NA	NA	2021-10-01	2022-02-01	2022-06-01	2021-10-01	2022-04-01	2022-04-01	0.519068	3.41985	1	0.312686	1	0.0357097	0.381754	0.017232	11193725	11193725	58103	58103	382809	382809	65 and older	65 and older	Region/IST	Region/IST
Sao Tome and Principe	STP	Africa	1810	2019	1	2021-03-15	who	2022-06-05	NA	447	NA	Oxford/AstraZeneca	2023-07-30	0	1	0	0	World Health Organization	https://covid19.who.int/	NA	NA	NA	2021-11-01	2021-11-01	2021-11-01	2021-11-01	2023-06-01	NA	1.0011	11.1554	1	0.843209	0.642793	0.25908	0.510981	0.257603	219159	219159	2194	2194	24448	24448	50 and older	50 and older	Regional assumption	Regional assumption
Suriname	SUR	South America	5960	2019	2	2021-02-23	who	NA	NA	NA	NA	Oxford/AstraZeneca, Pfizer/BioNTech, Sinopharm/Beijing	2022-05-23	1	1	1	0	Government of Suriname	https://laatjevaccineren.sr/	NA	NA	NA	NA	NA	NA	NA	NA	NA	NA	NA	NA	NA	NA	NA	0.4055	0.389091	586632	586632	8081	8081	66327	66327	coverage not reported	coverage not reported	NA	NA
Slovak Republic	SVK	Europe	19210	2019	3	2020-12-23	who	2021-08-29	NA	249	NA	Johnson&Johnson, Moderna, Novavax, Oxford/AstraZeneca, Pfizer/BioNTech, Sputnik V	2022-07-31	1	1	0	1	Ministry of Health	https://github.com/Institut-Zdravotnych-Analyz/covid19-data/raw/main/Vaccination/OpenData_Slovakia_Vaccination_AgeGroup_District.csv	NA	NA	NA	NA	NA	NA	2021-01-01	2021-01-01	2021-01-01	3.76126	23.8044	NA	NA	0.691247	0.654792	0.511502	0.448618	5457873	5457873	205285	205285	1299213	1299213	coverage reported without definition	coverage reported without definition	NA	NA
Slovenia	SVN	Europe	26040	2019	4	2020-12-23	who	2021-08-04	NA	224	NA	Johnson&Johnson, Moderna, Novavax, Oxford/AstraZeneca, Pfizer/BioNTech	2022-07-06	1	1	0	1	National Institute of Public Health via covid-19.sledilnik.org	https://covid-19.sledilnik.org/sl/stats	NA	NA	NA	2021-01-01	2021-01-01	NA	2021-01-01	2021-01-01	2021-01-01	3.37866	28.0096	0.646577	0.615747	0.756771	0.765784	0.566538	0.502419	2095861	2095861	70812	70812	587043	587043	coverage reported without definition	coverage reported without definition	NA	NA
Sweden	SWE	Europe	56230	2019	4	2020-12-23	who	2021-08-08	2022-01-23	228	396	Moderna, Novavax, Oxford/AstraZeneca, Pfizer/BioNTech	2023-10-08	1	1	0	1	Public Health Agency of Sweden	https://www.fohm.se/folkhalsorapportering-statistik/statistikdatabaser-och-visualisering/vaccinationsstatistik/statistik-for-vaccination-mot-covid-19/	2021-04-21	119	6	2021-01-01	2021-07-01	2022-05-01	2021-01-01	2021-01-01	2021-01-01	7.23727	25.6919	0.70146	0.682122	0.926657	0.929363	0.716871	0.693716	10327589	10327589	747436	747436	2653352	2653352	coverage reported without definition	coverage reported without definition	NA	NA
Eswatini	SWZ	Africa	3650	2019	2	2021-03-19	who	NA	NA	NA	NA	Johnson&Johnson, Oxford/AstraZeneca, Pfizer/BioNTech	2023-06-04	1	1	0	0	World Health Organization	https://covid19.who.int/	NA	NA	NA	2021-06-01	2021-06-01	2021-08-01	2021-06-01	2021-11-01	2022-12-01	1.25241	10.3765	1	1	0.721375	0.470727	0.36834	0.260113	1160164	1160164	14530	14530	120384	120384	50 and older	50 and older	Regional assumption	Regional assumption
Sint Maarten (Dutch part)	SXM	North America	34060	2019	4	2021-05-07	owid	2021-07-02	NA	56	NA	Moderna, Oxford/AstraZeneca, Pfizer/BioNTech	2023-03-31	1	1	0	0	World Health Organization	https://covid19.who.int/	NA	NA	NA	NA	NA	NA	NA	NA	NA	NA	NA	NA	NA	NA	NA	0.624341	0.588709	42882	42882	NA	NA	NA	NA	coverage not reported	coverage not reported	NA	NA
Seychelles	SYC	Africa	18700	2019	3	2021-01-10	who	2021-04-10	2021-10-25	90	288	Oxford/AstraZeneca, Sinopharm/Beijing, Sputnik V	2023-04-09	0	1	1	0	World Health Organization	https://covid19.who.int/	NA	NA	NA	NA	NA	NA	2021-10-01	2021-10-01	2021-10-01	1.08188	13.6008	NA	NA	1	1	0.849695	0.796271	98347	98347	1064	1064	13376	13376	coverage reported without definition	coverage reported without definition	NA	NA
Syrian Arab Republic	SYR	Asia	970	2019	1	2021-04-01	who	NA	NA	NA	NA	CanSino, Covaxin, Johnson&Johnson, Moderna, Oxford/AstraZeneca, Pfizer/BioNTech, Sinopharm/Beijing, Sinovac, Sputnik Light, Sputnik V	2023-04-18	1	1	1	0	World Health Organization	https://covid19.who.int/	NA	NA	NA	2021-10-01	NA	NA	2021-12-01	NA	NA	1.08384	11.4464	0.352378	0.236013	0.191379	0.0972024	0.134759	0.0464722	NA	17500658	NA	189680	NA	2003191	coverage reported without definition	55 and older	NA	eJRF
Turks and Caicos Islands	TCA	North America	26920	2019	4	2021-01-11	who	2021-07-02	NA	172	NA	Pfizer/BioNTech	2023-01-06	1	0	0	0	World Health Organization	https://covid19.who.int/	NA	NA	NA	NA	NA	NA	NA	NA	NA	NA	NA	NA	NA	NA	NA	0.793171	0.700785	38718	38718	NA	NA	NA	NA	coverage not reported	coverage not reported	NA	NA
Chad	TCD	Africa	670	2019	1	2021-06-04	who	NA	NA	NA	NA	Sinopharm/Beijing	2023-08-13	0	0	1	0	Africa Centres for Disease Control and Prevention	https://covid19.who.int/	NA	NA	NA	2021-10-01	2022-11-01	2022-11-01	2021-10-01	2023-02-01	2023-02-01	0.191771	2.58722	1	0.198952	1	0.0109254	0.305637	0.00579982	16425864	16425864	31500	31500	424973	424973	65 and older	65 and older	Region/IST	Region/IST
Togo	TGO	Africa	860	2019	1	2021-03-10	who	NA	NA	NA	NA	Oxford/AstraZeneca	2023-09-03	0	1	0	0	World Health Organization	https://covid19.who.int/	NA	NA	NA	2022-01-01	2022-01-01	NA	2022-06-01	2022-12-01	2022-12-01	0.536617	10.5144	0.696455	NA	1	NA	0.187718	0.123313	8278724	8278724	44425	44425	870455	870455	50 and older	coverage not reported	Regional assumption	Regional assumption
Thailand	THA	Asia	7060	2019	3	2021-02-28	who	2021-10-26	2022-03-30	240	395	Moderna, Oxford/AstraZeneca, Pfizer/BioNTech, Sinopharm/Beijing, Sinovac	2022-09-30	1	1	1	0	Government of Thailand	https://ddc.moph.go.th/covid19-dashboard/	2022-02-03	340	4	2021-04-01	2021-05-01	2021-05-01	2021-04-01	2022-02-01	NA	0.978671	20.0035	1	1	0.595424	0.0656987	0.776449	0.657472	NA	69799978	NA	683112	NA	13962436	coverage reported without definition	coverage reported without definition	NA	NA
Tajikistan	TJK	Asia	1050	2019	1	2021-03-24	who	2022-02-20	NA	333	NA	Moderna, Oxford/AstraZeneca, Pfizer/BioNTech, Sinovac, Sputnik V	2023-06-04	1	1	1	0	World Health Organization	https://covid19.who.int/	NA	NA	NA	2022-01-01	2022-01-01	2022-01-01	NA	NA	NA	0.95295	6.12958	0.912949	NA	NA	NA	0.544361	0.315031	9537642	9537642	90889	90889	584617	584617	coverage not reported	coverage not reported	https://ewsdata.rightsindevelopment.org/files/documents/16/WB-P176216.pdf	https://ewsdata.rightsindevelopment.org/files/documents/16/WB-P176216.pdf
Turkmenistan	TKM	Asia	6450	2019	2	2021-02-24	who	2022-03-06	2023-08-06	375	893	EpiVacCorona, Oxford/AstraZeneca, QazVac, Sinopharm/Beijing, Sputnik V, ZF2001	2023-08-06	0	1	1	1	World Health Organization	https://covid19.who.int/	NA	NA	NA	2021-02-01	2021-11-01	NA	2021-02-01	NA	NA	1.64341	8.52631	0.421165	0.421165	0.00232772	0.00232772	0.757546	0.390803	6031187	6031187	99117	99117	514238	514238	coverage reported without definition	coverage reported without definition	NA	NA
Timor-Leste	TLS	Asia	2180	2019	2	2021-04-07	who	2022-01-04	NA	272	NA	Oxford/AstraZeneca, Pfizer/BioNTech, Sinovac	2023-06-26	1	1	1	0	World Health Organization	https://covid19.who.int/	NA	NA	NA	2021-08-01	2021-08-01	2021-08-01	2021-08-01	2021-08-01	2021-08-01	0.433769	6.77685	1	1	0.779986	1	0.60811	0.411533	NA	1318445	NA	5719	NA	89349	coverage reported without definition	60 and older	NA	Regional assumption
Tonga	TON	Oceania	4940	2019	2	2021-04-14	who	2021-11-22	2022-07-25	222	467	Oxford/AstraZeneca	2023-04-11	0	1	0	0	SPC Public Health Division	https://stats.pacificdata.org/vis?tm=covid&pg=0&df[ds]=SPC2&df[id]=DF_COVID_VACCINATION&df[ag]=SPC&df[vs]=1.0	NA	NA	NA	2021-07-01	2021-07-01	2021-08-01	2021-07-01	2021-07-01	2021-10-01	0.970718	6.02488	1	1	1	0.916143	0.732201	0.590662	NA	105695	NA	1026	NA	6368	coverage reported without definition	65 and older	NA	Region database
Trinidad and Tobago	TTO	North America	17540	2019	3	2021-02-17	who	2021-11-06	NA	262	NA	Johnson&Johnson, Oxford/AstraZeneca, Pfizer/BioNTech, Sinopharm/Beijing	2022-09-21	1	1	1	0	Ministry of Health	https://services3.arcgis.com/x3I4DqUw3b3MfTwQ/arcgis/rest/services/service_7a519502598f492a9094fd0ad503cf80/FeatureServer/0/query	NA	NA	NA	2021-03-01	NA	NA	NA	NA	NA	2.53293	17.5522	0.03326	0.03326	NA	NA	0.513737	0.477119	1399488	1399488	35448	35448	245641	245641	coverage not reported	coverage not reported	NA	NA
Tunisia	TUN	Africa	3590	2019	2	2021-03-13	equal	2021-11-22	NA	254	NA	CanSino, Covaxin, Johnson&Johnson, Moderna, Oxford/AstraZeneca, Pfizer/BioNTech, Sinopharm/Beijing, Sinovac, Sputnik Light, Sputnik V	2023-06-20	1	1	1	0	World Health Organization	https://covid19.who.int/	NA	NA	NA	NA	NA	NA	2022-11-01	2022-11-01	2022-11-01	0.87407	13.9819	NA	NA	0.866754	NA	0.541663	0.464255	11818619	11818619	103303	103303	1652471	1652471	60 and older	coverage not reported	Region	Region
Turkiye	TUR	Asia	9800	2019	3	2021-01-14	owid	2021-08-19	NA	217	NA	Pfizer/BioNTech, Sinovac, Turkovac	2022-11-22	1	0	1	0	COVID-19 Vaccine Information Platform	https://covid19asi.saglik.gov.tr/	2022-03-19	429	3	NA	NA	NA	NA	NA	NA	NA	NA	NA	NA	NA	NA	0.630453	0	84339067	84339067	1446821	1446821	11453050	11453050	coverage not reported	coverage not reported	NA	NA
Tuvalu	TUV	Oceania	6880	2019	3	2021-04-13	who	2021-09-10	2022-07-21	150	464	Oxford/AstraZeneca	2023-02-01	0	1	0	0	World Health Organization	https://covid19.who.int/	NA	NA	NA	2022-02-01	2022-02-01	2022-02-01	2022-02-01	NA	NA	2.0268	9.93046	0.839963	NA	0.222886	NA	0.806055	0.508912	NA	11792	NA	239	NA	1171	coverage reported without definition	coverage not reported	NA	Region database
Tanzania	TZA	Africa	1050	2019	1	2021-07-28	who	2022-11-27	NA	487	NA	Johnson&Johnson, Pfizer/BioNTech, Sinopharm/Beijing	2023-03-12	1	1	1	0	World Health Organization	https://covid19.who.int/	NA	NA	NA	2021-11-01	2021-11-01	NA	2021-11-01	2022-12-01	2022-12-01	0.360733	4.39972	0.687675	0.549687	1	0.03131	0.538482	0.0283067	59734218	59734218	215481	215481	2628138	2628138	60 and older	60 and older	Region/IST	Region/IST
Uganda	UGA	Africa	810	2019	1	2021-03-10	who	NA	NA	NA	NA	Johnson&Johnson, Moderna, Oxford/AstraZeneca, Pfizer/BioNTech, Sinovac	2023-05-28	1	1	1	0	World Health Organization	https://covid19.who.int/	NA	NA	NA	2021-11-01	2021-11-01	2022-04-01	2021-11-01	NA	NA	0.295955	7.59534	1	0.584215	0.364505	0.0518306	0.285545	0.0353836	45741007	45741007	135373	135373	3474185	3474185	50 and older	50 and older	Regional assumption	Regional assumption
Ukraine	UKR	Europe	3270	2019	2	2021-02-24	who	NA	NA	NA	NA	Johnson&Johnson, Moderna, Oxford/AstraZeneca, Pfizer/BioNTech, Sinovac	2022-02-27	1	1	1	0	Ministry of Health	https://covid19.who.int/	NA	NA	NA	2021-02-01	2021-02-01	NA	2021-02-01	NA	NA	2.83958	23.888	0.608909	0.568871	0.327237	0.289456	0.359929	0.310583	43733759	43733759	1241855	1241855	10447105	10447105	60 and older	60 and older	TESSY	TESSY
Uruguay	URY	South America	18390	2019	3	2021-02-27	equal	2021-06-18	2021-08-12	111	166	Oxford/AstraZeneca, Pfizer/BioNTech, Sinovac	2023-10-18	1	1	1	0	Ministry of Health via vacuna.uy	https://monitor.uruguaysevacuna.gub.uy/	NA	NA	NA	2021-07-01	2021-07-01	2021-07-01	2021-03-01	2021-07-01	2021-11-01	3.98756	20.5371	0.947913	0.939488	0.92837	0.706094	0.835755	0.76998	3473730	3473730	138517	138517	713402	713402	coverage reported without definition	coverage reported without definition	NA	NA
United States	USA	North America	66220	2019	4	2020-12-13	owid	2021-05-14	NA	152	NA	Johnson&Johnson, Moderna, Novavax, Pfizer/BioNTech	2023-05-09	1	1	0	1	Centers for Disease Control and Prevention	https://data.cdc.gov/Vaccinations/COVID-19-Vaccination-Trends-in-the-United-States-N/rh2h-3yt2	2021-02-18	67	135	NA	NA	NA	2021-03-01	2021-03-01	2021-06-01	6.77956	17.1358	NA	NA	0.911648	0.720854	0.696784	0.614655	331002651	331002651	22440534	22440534	56719945	56719945	65 and older	65 and older	CDC	CDC
Uzbekistan	UZB	Asia	2150	2019	1	2021-04-06	owid	2022-03-13	NA	341	NA	Johnson&Johnson, Moderna, Oxford/AstraZeneca, Pfizer/BioNTech, Sinovac, Sputnik Light, Sputnik V, ZF2001	2023-08-13	1	1	1	1	World Health Organization	https://covid19.who.int/	NA	NA	NA	2021-04-01	2021-08-01	2022-05-01	2021-04-01	NA	NA	2.51013	8.74001	0.832391	0.694323	0.316882	0.306476	0.551306	0.342852	33469199	33469199	840120	840120	2925212	2925212	60 and older	60 and older	TESSY	TESSY
St. Vincent and the Grenadines	VCT	North America	8700	2019	3	2021-02-01	who	NA	NA	NA	NA	Oxford/AstraZeneca, Pfizer/BioNTech, Sputnik Light, Sputnik V	2023-04-21	1	1	0	0	World Health Organization	https://covid19.who.int/	NA	NA	NA	2021-03-01	2021-03-01	NA	2021-03-01	NA	NA	0.914008	15.165	0.372781	0.372781	0.215288	0.185152	0.285127	0.23656	110940	110940	1014	1014	16824	16824	60 and older	60 and older	eJRF - multiple	eJRF - multiple
Venezuela, RB	VEN	South America	12990	2014	3	2021-02-22	who	2021-12-17	NA	298	NA	Abdala, Sinopharm/Beijing, Sinovac, Soberana02, Sputnik Light, Sputnik V	2022-12-07	0	1	1	1	Pan American Health Organization	https://ais.paho.org/imm/IM_DosisAdmin-Vacunacion.asp	NA	NA	NA	2021-03-01	2021-08-01	2021-08-01	2021-03-01	2021-09-01	2021-09-01	1.88644	12.4737	1	1	1	1	0.502441	0.408227	28435940	28435940	536427	536427	3547021	3547021	coverage reported without definition	coverage reported without definition	NA	NA
Viet Nam	VNM	Asia	3290	2019	2	2021-03-08	who	2021-12-02	2022-01-13	269	311	Abdala, Moderna, Oxford/AstraZeneca, Pfizer/BioNTech, Sinopharm/Beijing, Sputnik V	2023-06-30	1	1	1	1	World Health Organization	https://covid19.who.int/	NA	NA	NA	2021-04-01	2021-07-01	2021-07-01	2021-08-01	2022-02-01	2022-03-01	0.597898	8.27916	1	0.938859	0.954782	0.00726943	0.883119	0.706142	NA	97338579	NA	581985	NA	8058818	coverage reported without definition	65 and older	NA	Region database
Vanuatu	VUT	Oceania	3740	2019	2	2021-06-02	who	2022-10-17	NA	502	NA	Oxford/AstraZeneca	2023-02-20	0	1	0	0	SPC Public Health Division	https://stats.pacificdata.org/vis?tm=covid&pg=0&df[ds]=SPC2&df[id]=DF_COVID_VACCINATION&df[ag]=SPC&df[vs]=1.0	NA	NA	NA	2021-07-01	2021-08-01	2021-08-01	2021-07-01	2022-01-01	2022-04-01	0.0924645	9.06087	1	1	0.805785	0.326159	0.528252	0.192385	NA	307145	NA	284	NA	27830	coverage reported without definition	55 and older	NA	Region database
Samoa	WSM	Oceania	4270	2019	2	2021-04-18	who	2021-11-30	2022-05-02	226	379	Oxford/AstraZeneca	2023-04-17	0	1	0	0	SPC Public Health Division	https://stats.pacificdata.org/vis?tm=covid&pg=0&df[ds]=SPC2&df[id]=DF_COVID_VACCINATION&df[ag]=SPC&df[vs]=1.0	NA	NA	NA	2022-02-01	2022-02-01	2022-02-01	2022-02-01	2022-02-01	2022-02-01	0.443517	8.29679	1	NA	0.865387	NA	0.896882	0.620299	NA	198414	NA	880	NA	16462	coverage reported without definition	coverage not reported	NA	Region database
Kosovo	XKX	Europe	4640	2019	2	2021-03-31	who	2021-10-27	NA	210	NA	Oxford/AstraZeneca, Pfizer/BioNTech	2023-02-12	1	1	0	0	Ministry of Health	https://msh.rks-gov.net/sq/statistikat-covid-19/	NA	NA	NA	NA	NA	NA	NA	NA	NA	NA	NA	NA	NA	NA	NA	0.459301	0.436291	1795666	1795666	NA	NA	NA	NA	coverage not reported	coverage not reported	TESSY - multiple	TESSY - multiple
Yemen, Rep.	YEM	Asia	740	2018	1	2021-04-20	who	NA	NA	NA	NA	CanSino, Covaxin, Johnson&Johnson, Moderna, Oxford/AstraZeneca, Pfizer/BioNTech, Sinopharm/Beijing, Sinovac, Sputnik Light, Sputnik V	2023-09-17	1	1	1	0	World Health Organization	https://covid19.who.int/	NA	NA	NA	2021-06-01	NA	NA	2021-06-01	NA	NA	0.281416	4.80033	0.338289	0.19901	0.0940734	0.00304384	0.0270589	0.00918861	29825964	29825964	83935	83935	1431744	1431744	60 and older	60 and older	eJRF - multiple	eJRF - multiple
South Africa	ZAF	Africa	6570	2019	3	2021-02-17	who	NA	NA	NA	NA	Johnson&Johnson, Pfizer/BioNTech	2023-06-04	1	1	0	0	Ministry of Health	https://covid19.who.int/	2021-12-20	306	5	NA	NA	NA	2021-02-01	2021-02-01	2021-02-01	1.8135	8.79491	NA	NA	0.707012	0.707012	0.354734	0.267167	59308690	59308690	1075564	1075564	5216144	5216144	coverage reported without definition	coverage reported without definition	NA	NA
Zambia	ZMB	Africa	1380	2019	1	2021-04-14	who	2022-10-27	NA	561	NA	Johnson&Johnson, Oxford/AstraZeneca, Sinopharm/Beijing	2023-06-25	0	1	1	0	Government of Zambia	https://covid19.who.int/	2022-06-08	420	1	2021-09-01	2021-09-01	2021-12-01	2021-10-01	2023-01-01	NA	0.514672	7.91326	1	0.707188	0.671222	0.106195	0.498019	0.0636634	18383955	18383955	94617	94617	1454770	1454770	50 and older	50 and older	Regional assumption	Regional assumption
Zimbabwe	ZWE	Africa	2170	2019	1	2021-02-18	who	NA	NA	NA	NA	Oxford/AstraZeneca, Sinopharm/Beijing, Sinovac, Sputnik V	2022-10-09	0	1	1	0	Ministry of Health	https://www.arcgis.com/home/webmap/viewer.html?url=https://services9.arcgis.com/DnERH4rcjw7NU6lv/ArcGIS/rest/services/Vaccine_Distribution_Program/FeatureServer&source=sd	NA	NA	NA	NA	NA	NA	NA	NA	NA	NA	NA	NA	NA	NA	NA	0.380956	0.210579	14862924	14862924	51323	51323	1429104	1429104	coverage not reported	coverage not reported	Regional assumption	Regional assumption

## Sheet: Dictionary
Variable	Definition	Definition source
economy	Name of country or territory	–
iso_code	ISO code	–
continent	Continent	–
worldbank_GNI_per_capita	GNI per capita (formerly GNP per capita) is the gross national income, converted to U.S. dollars using the World Bank Atlas method, divided by the midyear population. GNI is the sum of value added by all resident producers plus any product taxes (less subsidies) not included in the valuation of output plus net receipts of primary income (compensation of employees and property income) from abroad.…	World Bank
worldbank_GNI_year	Year corresponding to the Gross National Income value obtained from the World Bank. Where available, we selected data from 2019 as the most recent pre-pandemic year. If 2019 data were not available for a specific country/territory, we used the most recent available year prior to 2019.	–
worldbank_GNI_quartile	Country/territory income status based on its Gross National Income, categorised into four quartiles. Countries/territories were assigned to quartiles using GNI values from 2019 where available; if 2019 data were not available, the most recent prior year was used.	–
min_vac_intro	The date when a country/territory first introduced a COVID-19 vaccine. If there were discrepancies between the WHO and Our World in Data databases, the earliest reported date was used.	–
min_vac_intro_source	Indicates the data source (WHO or Our World in Data) that reported the earliest COVID-19 vaccine introduction date for each country/territory.	–
owid_vac_F40	The date the country/territory first achieved 40% population-wide coverage of the primary COVID-19 vaccination series.	–
owid_vac_F70	The date the country/territory first achieved 70% population-wide coverage of the primary COVID-19 vaccination series.	–
diff_intro_F40	The number of days between the COVID-19 vaccine introduction date and the date the country/territory reached 40% population-wide coverage of the primary vaccination series. Calculated as [owid_vac_F40 - min_vac_intro].	–
diff_intro_F70	The number of days between the COVID-19 vaccine introduction date and the date the country/territory reached 70% population-wide coverage of the primary vaccination series. Calculated as [owid_vac_F70 - min_vac_intro].	–
owid_vaccines	Vaccines administered in the country/territory as listed by Our World in Data.	Our World in Data
owid_last_observation_date	Date of the last included observation in Our World in Data.	Our World in Data
any_mRNA	Binary variable (1 = Yes, 0 = No) indicating whether any mRNA COVID-19 vaccine is included in the list of vaccines (owid_vaccines) administered in a country/territory.	–
any_vectored	Binary variable (1 = Yes, 0 = No) indicating whether any viral vector COVID-19 vaccine is included in the list of vaccines (owid_vaccines) administered in a country/territory.	–
any_inactivated	Binary variable (1 = Yes, 0 = No) indicating whether any inactivated virus COVID-19 vaccine is included in the list of vaccines (owid_vaccines) administered in a country/territory.	–
any_protein	Binary variable (1 = Yes, 0 = No) indicating whether any protein subunit COVID-19 vaccine is included in the list of vaccines (owid_vaccines) administered in a country/territory.	–
owid_source_name	Name of Our World in Data source for data collection.	Our World in Data
owid_source_website	Web location of Our World in Data source for data collection. This can be a standard URL if numbers are consistently reported on a given page; otherwise it will be the source for the last data point.	Our World in Data
ivac_min_VE_pub_date	The earliest date of publication for country-/territory-specific vaccine effectiveness data on the primary COVID-19 vaccination series, as included in the VIEW-hub living literature review conducted by the Johns Hopkins School of Public Health International Vaccine Access Center (IVAC). We used the date of the first pre-print, if applicable, even if a peer-reviewed version was published later.	–
diff_intro_min_VE_pub	The number of days between the COVID-19 vaccine introduction date and the publication date of its first country-/territory-specific vaccine effectiveness study on the primary series, as identified by the VIEW-hub literature review. Calculated as [ivac_min_VE_pub_date − min_vac_intro].	–
ivac_n_VE_studies	Total number of vaccine effectiveness studies on the primary COVID-19 vaccination series identified for each country in the VIEW-hub living literature review	–
who_unicef_vac_intro_hcw	The date when COVID-19 vaccination was first introduced for healthcare workers (HCWs) in each country/territory, based on WHO/UNICEF data.	–
who_unicef_vac_F40_hcw	The date when a country/territory first achieved 40% coverage of healthcare workers (HCWs) with the primary COVID-19 vaccination series, based on WHO/UNICEF data.	–
who_unicef_vac_F70_hcw	The date when a country/territory first achieved 70% coverage of healthcare workers (HCWs) with the primary COVID-19 vaccination series, based on WHO/UNICEF data.	–
who_unicef_vac_intro_old	The date when COVID-19 vaccination was first introduced for older adults in each country/territory, based on WHO/UNICEF data.	–
who_unicef_vac_F40_old	The date when a country/territory first achieved 40% coverage of older adults with the primary COVID-19 vaccination series, based on WHO/UNICEF data.	–
who_unicef_vac_F70_old	The date when a country/territory first achieved 70% coverage of older adults with the primary COVID-19 vaccination series, based on WHO/UNICEF data.	–
who_unicef_perc_hcw	The proportion of the total population classified as older adults expressed as a percentage, as reported by WHO/UNICEF.	–
who_unicef_perc_old	The proportion of the total population classified as healthcare workers expressed as a percentage, as reported by WHO/UNICEF.	–
who_unicef_cov_hcw_cps_2023	"Healthcare workers with a complete primary series (adjusted), as percentage of total healthcare worker population", as of December 1, 2023	WHO/UNICEF
who_unicef_cov_hcw_cps_2021	"Healthcare workers with a complete primary series (adjusted), as percentage of total healthcare worker population", as of December 1, 2021	WHO/UNICEF
who_unicef_cov_old_cps_2023	"Older adults with a complete primary series, as percentage of older adult population", as of December 1, 2023	WHO/UNICEF
who_unicef_cov_old_cps_2021	"Older adults with a complete primary series, as percentage of older adult population", as of December 1, 2021	WHO/UNICEF
who_unicef_cov_tot_cps_2023	"Individuals with a complete primary series, as percentage of total population", as of December 1, 2023	WHO/UNICEF
who_unicef_cov_tot_cps_2021	"Individuals with a complete primary series, as percentage of total population", as of December 1, 2021	WHO/UNICEF
who_unicef_pop_2023	"Population, total", as of December 1, 2023	WHO/UNICEF
who_unicef_pop_2021	"Population, total", as of December 1, 2021	WHO/UNICEF
who_unicef_pop_hcw_2023	"Population, healthcare workers", as of December 1, 2023	WHO/UNICEF
who_unicef_pop_hcw_2021	"Population, healthcare workers", as of December 1, 2021	WHO/UNICEF
who_unicef_pop_old_2023	"Population, older adults (as defined by country)", as of December 1, 2023	WHO/UNICEF
who_unicef_pop_old_2021	"Population, older adults (as defined by country)", as of December 1, 2021	WHO/UNICEF
who_unicef_pol_age_old_2023	"Age group definition, older adults", as of December 1, 2023	WHO/UNICEF
who_unicef_pol_age_old_2021	"Age group definition, older adults", as of December 1, 2021	WHO/UNICEF
who_unicef_pol_age_old_source_2023	"Source of older adults age group definition", as of December 1, 2023	WHO/UNICEF
who_unicef_pol_age_old_source_2021	"Source of older adults age group definition", as of December 1, 2023	WHO/UNICEF
