# Supplementary material for: Global disparities in the introduction, scale-up, and effectiveness evaluation of COVID-19 vaccines
Source: Nat Commun. 2025 Oct 13;16:9059. doi: 10.1038/s41467-025-63950-w (PMC12518578; doi:10.1038/s41467-025-63950-w)
Supplement: Supplementary file 5 — Supplementary Data 2 [file 41467_2025_63950_MOESM5_ESM.xlsx]

## Sheet: Descriptive subset
ivac_study_id	first_author	study_design	publication_date	economy	iso3c	continent	GNI_per_c_WB	year_GNI	q_GNI_per_c_WB	vaccine	vaccine_platform	dose_number	population_detail	history_of_COVID	outcome_detail	outcome_category	variant	timing_of_dose_days	max duration follow-up	VE	LCL	UCL
1	Amit	Prospective cohort	18Feb2021	Israel	ISR	Asia	43800	2019	4	BioNTech/Pfizer BNT162b2	mRNA	1+	HCW	excluded	infection	infection	other combinations	15-28 including some up to day 7 post dose 2	NA	75	72	84
1	Amit	Prospective cohort	18Feb2021	Israel	ISR	Asia	43800	2019	4	BioNTech/Pfizer BNT162b2	mRNA	1+	HCW	excluded	symptomatic disease	symptomatic	other combinations	15-28 including some up to day 7 post dose 2	NA	85	71	92
2	Immunisation and Countermeasures Division, National Infection Service, PHE	Screening method	22Feb2021	UK	GBR	Europe	43240	2019	4	BioNTech/Pfizer BNT162b2	mRNA	1	> 80 years	included	symptomatic disease	symptomatic	alpha	>28	NA	57	48	63
2	Immunisation and Countermeasures Division, National Infection Service, PHE	Screening method	22Feb2021	UK	GBR	Europe	43240	2019	4	BioNTech/Pfizer BNT162b2	mRNA	2	> 80 years	included	symptomatic disease	symptomatic	alpha	7	NA	88	84	90
3	Dagan	Retrospective cohort	24Feb2021	Israel	ISR	Asia	43800	2019	4	BioNTech/Pfizer BNT162b2	mRNA	1	general pop	excluded	infection	infection	other combinations	14-21	NA	46	40	51
3	Dagan	Retrospective cohort	24Feb2021	Israel	ISR	Asia	43800	2019	4	BioNTech/Pfizer BNT162b2	mRNA	2	general pop	excluded	infection	infection	other combinations	>7	NA	92	88	95
3	Dagan	Retrospective cohort	24Feb2021	Israel	ISR	Asia	43800	2019	4	BioNTech/Pfizer BNT162b2	mRNA	1	general pop	excluded	symptomatic disease	symptomatic	other combinations	14-21	NA	57	50	63
3	Dagan	Retrospective cohort	24Feb2021	Israel	ISR	Asia	43800	2019	4	BioNTech/Pfizer BNT162b2	mRNA	2	general pop	excluded	symptomatic disease	symptomatic	other combinations	>7	NA	94	87	98
3	Dagan	Retrospective cohort	24Feb2021	Israel	ISR	Asia	43800	2019	4	BioNTech/Pfizer BNT162b2	mRNA	1	general pop	excluded	hospitalization	severe	other combinations	14-21	NA	74	56	86
3	Dagan	Retrospective cohort	24Feb2021	Israel	ISR	Asia	43800	2019	4	BioNTech/Pfizer BNT162b2	mRNA	2	general pop	excluded	hospitalization	severe	other combinations	>7	NA	87	55	100
3	Dagan	Retrospective cohort	24Feb2021	Israel	ISR	Asia	43800	2019	4	BioNTech/Pfizer BNT162b2	mRNA	1	general pop	excluded	severe disease	severe	other combinations	14-21	NA	62	39	80
3	Dagan	Retrospective cohort	24Feb2021	Israel	ISR	Asia	43800	2019	4	BioNTech/Pfizer BNT162b2	mRNA	2	general pop	excluded	severe disease	severe	other combinations	>7	NA	92	75	100
4	Hyams	Test-negative case-control	01Nov2021	UK	GBR	Europe	43240	2019	4	BioNTech/Pfizer BNT162b2	mRNA	1	> 80 years	included	hospitalization	severe	alpha	>14	NA	79	47	93
4	Hyams	Test-negative case-control	01Nov2021	UK	GBR	Europe	43240	2019	4	Oxford/AstraZeneca ChAdOx1-S	Vectored	1	> 80 years	included	hospitalization	severe	alpha	>14	NA	80	36	95
5	Mousten-Helms	Retrospective cohort	09Mar2021	Denmark	DNK	Europe	63020	2019	4	BioNTech/Pfizer BNT162b2	mRNA	1	LTCF residents	excluded	infection	infection	other combinations	>14	NA	21	-11	44
5	Mousten-Helms	Retrospective cohort	09Mar2021	Denmark	DNK	Europe	63020	2019	4	BioNTech/Pfizer BNT162b2	mRNA	2	LTCF residents	excluded	infection	infection	other combinations	>7	NA	64	14	84
5	Mousten-Helms	Retrospective cohort	09Mar2021	Denmark	DNK	Europe	63020	2019	4	BioNTech/Pfizer BNT162b2	mRNA	1	LTCF staff	excluded	infection	infection	other combinations	>14	NA	17	4	28
5	Mousten-Helms	Retrospective cohort	09Mar2021	Denmark	DNK	Europe	63020	2019	4	BioNTech/Pfizer BNT162b2	mRNA	2	LTCF staff	excluded	infection	infection	other combinations	>7	NA	90	82	95
6	Tande	Retrospective cohort	11Mar2021	USA	USA	North America	66220	2019	4	Multiple or heterologous RNA	mRNA	1+	pre-surgical hospital patients	included	asymptomatic infection	asymptomatic	original	>10 including some with dose 2	NA	79	63	88
6	Tande	Retrospective cohort	11Mar2021	USA	USA	North America	66220	2019	4	BioNTech/Pfizer BNT162b2	mRNA	2	pre-surgical hospital patients	included	asymptomatic infection	asymptomatic	original	>0	NA	80	56	91
6	Tande	Retrospective cohort	11Mar2021	USA	USA	North America	66220	2019	4	BioNTech/Pfizer BNT162b2	mRNA	1	pre-surgical hospital patients	included	asymptomatic infection	asymptomatic	original	>10	NA	79	62	89
6	Tande	Retrospective cohort	11Mar2021	USA	USA	North America	66220	2019	4	Multiple or heterologous RNA	mRNA	2	pre-surgical hospital patients	included	asymptomatic infection	asymptomatic	original	>0	NA	80	56	91
7	Britton	Retrospective cohort	15Mar2021	USA	USA	North America	66220	2019	4	BioNTech/Pfizer BNT162b2	mRNA	1+	LTCF residents	stratified	infection	infection	original	>14 including some up to day 7 post dose 2	NA	63	33	79
7	Britton	Retrospective cohort	15Mar2021	USA	USA	North America	66220	2019	4	BioNTech/Pfizer BNT162b2	mRNA	1+	LTCF residents	stratified	infection	infection	original	>14 including some up to day 7 post dose 2	NA	60	30	77
8	Yelin	Retrospective cohort	17Mar2021	Israel	ISR	Asia	43800	2019	4	BioNTech/Pfizer BNT162b2	mRNA	1+	general pop	excluded	infection	infection	alpha	>35, most with dose 2	NA	91	89	93
8	Yelin	Retrospective cohort	17Mar2021	Israel	ISR	Asia	43800	2019	4	BioNTech/Pfizer BNT162b2	mRNA	1+	general pop	excluded	symptomatic disease	symptomatic	alpha	>35, most with dose 2	NA	99	95	99
9	Public Health England	Test-negative case-control	17Mar2021	UK	GBR	Europe	43240	2019	4	BioNTech/Pfizer BNT162b2	mRNA	1	> 70 years	unknown	symptomatic disease	symptomatic	alpha	>28	NA	58	49	65
9	Public Health England	Test-negative case-control	17Mar2021	UK	GBR	Europe	43240	2019	4	Oxford/AstraZeneca ChAdOx1-S	Vectored	1	> 70 years	unknown	symptomatic disease	symptomatic	alpha	>35	NA	58	38	72
9	Public Health England	Retrospective cohort	17Mar2021	UK	GBR	Europe	43240	2019	4	BioNTech/Pfizer BNT162b2	mRNA	1	> 70 years	included	hospitalization	severe	alpha	>14	NA	42	32	51
9	Public Health England	Retrospective cohort	17Mar2021	UK	GBR	Europe	43240	2019	4	BioNTech/Pfizer BNT162b2	mRNA	1	> 70 years	included	death	death	alpha	>14	NA	54	41	64
9	Public Health England	Retrospective cohort	17Mar2021	UK	GBR	Europe	43240	2019	4	Oxford/AstraZeneca ChAdOx1-S	Vectored	1	> 70 years	included	hospitalization	severe	alpha	14-21	NA	35	4	56
10	Shrotri	Prospective cohort	23Jun2021	UK	GBR	Europe	43240	2019	4	BioNTech/Pfizer BNT162b2	mRNA	1	LTCF residents	stratified	infection	infection	other combinations	35-48	NA	65	29	83
10	Shrotri	Prospective cohort	23Jun2021	UK	GBR	Europe	43240	2019	4	Oxford/AstraZeneca ChAdOx1-S	Vectored	1	LTCF residents	stratified	infection	infection	other combinations	35-48	NA	68	34	85
11	Thompson	Prospective cohort	29Mar2021	USA	USA	North America	66220	2019	4	Multiple or heterologous RNA	mRNA	1	HCW	excluded	infection	infection	original	>14	NA	80	59	90
11	Thompson	Prospective cohort	29Mar2021	USA	USA	North America	66220	2019	4	Multiple or heterologous RNA	mRNA	2	HCW	excluded	infection	infection	original	>14	NA	90	68	97
12	Bouton	Prospective cohort	30Mar2021	USA	USA	North America	66220	2019	4	Multiple or heterologous RNA	mRNA	1+	HCW	included	infection	infection	original	>14 including some with dose 2	NA	82	68	90
13	Regev-Yochay	Prospective cohort	07Jul2021	Israel	ISR	Asia	43800	2019	4	BioNTech/Pfizer BNT162b2	mRNA	2	HCW	included	asymptomatic infection	asymptomatic	alpha	>11	NA	65	45	79
13	Regev-Yochay	Prospective cohort	07Jul2021	Israel	ISR	Asia	43800	2019	4	BioNTech/Pfizer BNT162b2	mRNA	2	HCW	included	asymptomatic infection (presumed infectious ct<30)	asymptomatic	alpha	>11	NA	70	43	84
13	Regev-Yochay	Prospective cohort	07Jul2021	Israel	ISR	Asia	43800	2019	4	BioNTech/Pfizer BNT162b2	mRNA	2	HCW	included	symptomatic disease	symptomatic	alpha	>11	NA	90	84	94
13	Regev-Yochay	Prospective cohort	07Jul2021	Israel	ISR	Asia	43800	2019	4	BioNTech/Pfizer BNT162b2	mRNA	2	HCW	included	symptomatic disease (presumed infectious ct<30)	symptomatic	alpha	>11	NA	88	80	94
14	Andrejko	Test-negative case-control	20Jul2021	USA	USA	North America	66220	2019	4	Multiple or heterologous RNA	mRNA	1	general pop	excluded	infection	infection	other combinations	>=15	NA	66.9	28.7	84.6
14	Andrejko	Test-negative case-control	20Jul2021	USA	USA	North America	66220	2019	4	Multiple or heterologous RNA	mRNA	2	general pop	excluded	infection	infection	other combinations	>=15	NA	87.4	77.2	93.1
14	Andrejko	Test-negative case-control	20Jul2021	USA	USA	North America	66220	2019	4	Multiple or heterologous RNA	mRNA	2	general pop	excluded	asymptomatic infection	asymptomatic	other combinations	>=15	NA	68.3	27.9	85.7
14	Andrejko	Test-negative case-control	20Jul2021	USA	USA	North America	66220	2019	4	Multiple or heterologous RNA	mRNA	2	general pop	excluded	symptomatic disease	symptomatic	other combinations	>=15	NA	91.3	79.3	96.3
14	Andrejko	Test-negative case-control	20Jul2021	USA	USA	North America	66220	2019	4	Multiple or heterologous RNA	mRNA	2	general pop	excluded	hospitalization	severe	other combinations	>=15	NA	100	NA	NA
14	Andrejko	Test-negative case-control	20Jul2021	USA	USA	North America	66220	2019	4	BioNTech/Pfizer BNT162b2	mRNA	2	general pop	excluded	infection	infection	other combinations	>=15	NA	87	68.6	94.6
14	Andrejko	Test-negative case-control	20Jul2021	USA	USA	North America	66220	2019	4	Moderna mRNA-1273	mRNA	2	general pop	excluded	infection	infection	other combinations	>=15	NA	86.2	68.4	93.9
15	Glampson	Retrospective cohort	17Sept2021	UK	GBR	Europe	43240	2019	4	BioNTech/Pfizer BNT162b2	mRNA	1	>= 16 years	unknown	infection	infection	alpha	22-28	NA	78	73	82
15	Glampson	Retrospective cohort	17Sept2021	UK	GBR	Europe	43240	2019	4	Oxford/AstraZeneca ChAdOx1-S	Vectored	1	>= 16 years	unknown	infection	infection	alpha	22-28	NA	74	65	81
16	Bjork	Retrospective cohort	29Sept2021	Sweden	SWE	Europe	56230	2019	4	BioNTech/Pfizer BNT162b2	mRNA	1	general pop	unknown	infection	infection	other combinations	>14	NA	42	14	63
16	Bjork	Retrospective cohort	29Sept2021	Sweden	SWE	Europe	56230	2019	4	BioNTech/Pfizer BNT162b2	mRNA	2	general pop	unknown	infection	infection	other combinations	>7	NA	86	72	94
17	Mason	Case-control	18Oct2021	UK	GBR	Europe	43240	2019	4	BioNTech/Pfizer BNT162b2	mRNA	1	80-83 years	excluded	infection	infection	alpha	21-27	NA	55	40	66
17	Mason	Case-control	18Oct2021	UK	GBR	Europe	43240	2019	4	BioNTech/Pfizer BNT162b2	mRNA	2	80-83 years	excluded	infection	infection	alpha	35-41	NA	70	55	80
17	Mason	Case-control	18Oct2021	UK	GBR	Europe	43240	2019	4	BioNTech/Pfizer BNT162b2	mRNA	1	80-83 years	excluded	hospitalization	severe	alpha	21-27	NA	50	19	69
17	Mason	Case-control	18Oct2021	UK	GBR	Europe	43240	2019	4	BioNTech/Pfizer BNT162b2	mRNA	2	80-83 years	excluded	hospitalization	severe	alpha	35-41	NA	75	52	87
17	Mason	Case-control	18Oct2021	UK	GBR	Europe	43240	2019	4	BioNTech/Pfizer BNT162b2	mRNA	1	80-83 years	excluded	ED or UC visit	symptomatic	alpha	35-41	NA	58	31	74
17	Mason	Case-control	18Oct2021	UK	GBR	Europe	43240	2019	4	BioNTech/Pfizer BNT162b2	mRNA	2	80-83 years	excluded	ED or UC visit	symptomatic	alpha	35-41	NA	79	60	90
18	Hall	Prospective cohort	23Apr2021	UK	GBR	Europe	43240	2019	4	BioNTech/Pfizer BNT162b2	mRNA	1	HCW	excluded	infection	infection	alpha	>21	NA	72	58	86
18	Hall	Prospective cohort	23Apr2021	UK	GBR	Europe	43240	2019	4	BioNTech/Pfizer BNT162b2	mRNA	2	HCW	excluded	infection	infection	alpha	>7	NA	86	76	97
19	Vasileiou	Prospective cohort	23Apr2021	UK	GBR	Europe	43240	2019	4	BioNTech/Pfizer BNT162b2	mRNA	1	general pop	excluded	hospitalization	severe	other combinations	28-34	NA	91	85	94
19	Vasileiou	Prospective cohort	23Apr2021	UK	GBR	Europe	43240	2019	4	Oxford/AstraZeneca ChAdOx1-S	Vectored	1	general pop	excluded	hospitalization	severe	other combinations	28-34	NA	88	75	94
20	Pritchard	Prospective cohort	09Jun2021	UK	GBR	Europe	43240	2019	4	BioNTech/Pfizer BNT162b2	mRNA	1	>= 16 years	excluded	infection	infection	other combinations	>21	NA	66	60	71
20	Pritchard	Prospective cohort	09Jun2021	UK	GBR	Europe	43240	2019	4	BioNTech/Pfizer BNT162b2	mRNA	2	>= 16 years	excluded	infection	infection	other combinations	>0	NA	80	74	85
20	Pritchard	Prospective cohort	09Jun2021	UK	GBR	Europe	43240	2019	4	BioNTech/Pfizer BNT162b2	mRNA	1	>= 16 years	excluded	symptomatic disease	symptomatic	other combinations	>21	NA	78	72	83
20	Pritchard	Prospective cohort	09Jun2021	UK	GBR	Europe	43240	2019	4	BioNTech/Pfizer BNT162b2	mRNA	2	>= 16 years	excluded	symptomatic disease	symptomatic	other combinations	>0	NA	95	91	98
20	Pritchard	Prospective cohort	09Jun2021	UK	GBR	Europe	43240	2019	4	Oxford/AstraZeneca ChAdOx1-S	Vectored	1	>= 16 years	excluded	infection	infection	other combinations	>21	NA	61	54	68
20	Pritchard	Prospective cohort	09Jun2021	UK	GBR	Europe	43240	2019	4	Oxford/AstraZeneca ChAdOx1-S	Vectored	2	>= 16 years	excluded	infection	infection	other combinations	>0	NA	79	65	88
20	Pritchard	Prospective cohort	09Jun2021	UK	GBR	Europe	43240	2019	4	Oxford/AstraZeneca ChAdOx1-S	Vectored	1	>= 16 years	excluded	symptomatic disease	symptomatic	other combinations	>21	NA	71	62	78
20	Pritchard	Prospective cohort	09Jun2021	UK	GBR	Europe	43240	2019	4	Oxford/AstraZeneca ChAdOx1-S	Vectored	2	general pop	excluded	symptomatic disease	symptomatic	other combinations	>0	NA	92	78	97
21	Goldberg	Prospective cohort	30Mar2022	Israel	ISR	Asia	43800	2019	4	BioNTech/Pfizer BNT162b2	mRNA	1+	>= 16 years	excluded	infection	infection	alpha	>14 days post dose 1 to <14 days post dose 2	NA	65.9	65.4	66.4
21	Goldberg	Prospective cohort	30Mar2022	Israel	ISR	Asia	43800	2019	4	BioNTech/Pfizer BNT162b2	mRNA	2	>= 16 years	excluded	infection	infection	alpha	14+	~8 weeks	94.5	94.3	94.7
21	Goldberg	Prospective cohort	30Mar2022	Israel	ISR	Asia	43800	2019	4	BioNTech/Pfizer BNT162b2	mRNA	1+	>= 16 years	excluded	hospitalization	severe	alpha	>14 days post dose 1 to <14 days post dose 2	NA	74.9	73.5	76.3
21	Goldberg	Prospective cohort	30Mar2022	Israel	ISR	Asia	43800	2019	4	BioNTech/Pfizer BNT162b2	mRNA	2	>= 16 years	excluded	hospitalization	severe	alpha	14+	~8 weeks	95.8	95.2	96.2
21	Goldberg	Prospective cohort	30Mar2022	Israel	ISR	Asia	43800	2019	4	BioNTech/Pfizer BNT162b2	mRNA	1+	>= 16 years	excluded	severe disease	severe	alpha	>14 days post dose 1 to <14 days post dose 2	NA	72.1	69.9	74.1
21	Goldberg	Prospective cohort	30Mar2022	Israel	ISR	Asia	43800	2019	4	BioNTech/Pfizer BNT162b2	mRNA	2	>= 16 years	excluded	severe disease	severe	alpha	14+	~8 weeks	96.3	95.7	96.9
21	Goldberg	Prospective cohort	30Mar2022	Israel	ISR	Asia	43800	2019	4	BioNTech/Pfizer BNT162b2	mRNA	1+	>= 16 years	excluded	death	death	alpha	>14 days post dose 1 to <14 days post dose 2	NA	69.1	65.5	72.3
21	Goldberg	Prospective cohort	30Mar2022	Israel	ISR	Asia	43800	2019	4	BioNTech/Pfizer BNT162b2	mRNA	2	>= 16 years	excluded	death	death	alpha	14+	~8 weeks	96	94.9	96.9
22	Tenforde	Test-negative case-control	28Apr2021	USA	USA	North America	66220	2019	4	Multiple or heterologous RNA	mRNA	1+	hospital patients >= 65 years	unknown	hospitalization	severe	other combinations	>14 days post dose 1 to 14 days post dose 2	NA	64	28	82
22	Tenforde	Test-negative case-control	28Apr2021	USA	USA	North America	66220	2019	4	Multiple or heterologous RNA	mRNA	2	hospital patients >= 65 years	unknown	hospitalization	severe	other combinations	>14	NA	94	49	99
23	Gras-Valenti	Case-control	29Apr2021	Spain	ESP	Europe	30370	2019	4	BioNTech/Pfizer BNT162b2	mRNA	1	HCW	included	infection	infection	other combinations	>12	NA	53	1	77
24	Fabiani	Retrospective cohort	29Apr2021	Italy	ITA	Europe	34890	2019	4	BioNTech/Pfizer BNT162b2	mRNA	1	HCW	excluded	infection	infection	unknown	14-21	NA	84	40	96
24	Fabiani	Retrospective cohort	29Apr2021	Italy	ITA	Europe	34890	2019	4	BioNTech/Pfizer BNT162b2	mRNA	2	HCW	excluded	infection	infection	unknown	>7	NA	95	62	99
24	Fabiani	Retrospective cohort	29Apr2021	Italy	ITA	Europe	34890	2019	4	BioNTech/Pfizer BNT162b2	mRNA	1	HCW	excluded	symptomatic disease	symptomatic	unknown	14-21	NA	83	15	97
24	Fabiani	Retrospective cohort	29Apr2021	Italy	ITA	Europe	34890	2019	4	BioNTech/Pfizer BNT162b2	mRNA	2	HCW	excluded	symptomatic disease	symptomatic	unknown	>7	NA	94	51	99
25	Corchado-Garcia	Retrospective cohort	02Nov2021	USA	USA	North America	66220	2019	4	Janssen Ad26.COV2.S	Vectored	1	general pop	excluded	infection	infection	other combinations	>15	NA	74.2	64.9	81.6
26	Haas	Retrospective cohort	05May2021	Israel	ISR	Asia	43800	2019	4	BioNTech/Pfizer BNT162b2	mRNA	2	general pop	excluded	infection	infection	alpha	>7	NA	95.3	94.9	95.7
26	Haas	Retrospective cohort	05May2021	Israel	ISR	Asia	43800	2019	4	BioNTech/Pfizer BNT162b2	mRNA	2	general pop	excluded	asymptomatic infection	asymptomatic	alpha	>7	NA	91.5	90.7	92.2
26	Haas	Retrospective cohort	05May2021	Israel	ISR	Asia	43800	2019	4	BioNTech/Pfizer BNT162b2	mRNA	2	general pop	excluded	symptomatic disease	symptomatic	alpha	>7	NA	97	96.7	97.2
26	Haas	Retrospective cohort	05May2021	Israel	ISR	Asia	43800	2019	4	BioNTech/Pfizer BNT162b2	mRNA	2	general pop	excluded	hospitalization	severe	alpha	>7	NA	97.2	96.8	97.5
26	Haas	Retrospective cohort	05May2021	Israel	ISR	Asia	43800	2019	4	BioNTech/Pfizer BNT162b2	mRNA	2	general pop	excluded	severe/critical hospitalization	severe	alpha	>7	NA	97.5	97.1	97.8
26	Haas	Retrospective cohort	05May2021	Israel	ISR	Asia	43800	2019	4	BioNTech/Pfizer BNT162b2	mRNA	2	general pop	excluded	death	death	alpha	>7	NA	96.7	96	97.3
27	Abu-Raddad	Test-negative case-control	08Jul2021	Qatar	QAT	Asia	65700	2019	4	BioNTech/Pfizer BNT162b2	mRNA	1	general pop	unknown	infection	infection	alpha	15-21	NA	65.5	58.2	71.5
27	Abu-Raddad	Test-negative case-control	08Jul2021	Qatar	QAT	Asia	65700	2019	4	BioNTech/Pfizer BNT162b2	mRNA	2	general pop	unknown	infection	infection	alpha	>14	NA	90	86	92
27	Abu-Raddad	Test-negative case-control	08Jul2021	Qatar	QAT	Asia	65700	2019	4	BioNTech/Pfizer BNT162b2	mRNA	1	general pop	unknown	severe/fatal infection	severe	alpha	15-21	NA	72	32	90
27	Abu-Raddad	Test-negative case-control	08Jul2021	Qatar	QAT	Asia	65700	2019	4	BioNTech/Pfizer BNT162b2	mRNA	2	general pop	unknown	severe/fatal infection	severe	alpha	>14	NA	100	82	100
27	Abu-Raddad	Test-negative case-control	08Jul2021	Qatar	QAT	Asia	65700	2019	4	BioNTech/Pfizer BNT162b2	mRNA	1	general pop	unknown	infection	infection	beta	15-21	NA	46.5	38.7	53.3
27	Abu-Raddad	Test-negative case-control	08Jul2021	Qatar	QAT	Asia	65700	2019	4	BioNTech/Pfizer BNT162b2	mRNA	2	general pop	unknown	infection	infection	beta	>14	NA	75	71	79
27	Abu-Raddad	Test-negative case-control	08Jul2021	Qatar	QAT	Asia	65700	2019	4	BioNTech/Pfizer BNT162b2	mRNA	1	general pop	unknown	severe/fatal infection	severe	beta	15-21	NA	56.5	0	82.8
27	Abu-Raddad	Test-negative case-control	08Jul2021	Qatar	QAT	Asia	65700	2019	4	BioNTech/Pfizer BNT162b2	mRNA	2	general pop	unknown	severe/fatal infection	severe	beta	>14	NA	100	74	100
27	Abu-Raddad	Retrospective cohort	08Jul2021	Qatar	QAT	Asia	65700	2019	4	BioNTech/Pfizer BNT162b2	mRNA	2	general pop	unknown	infection	infection	alpha	>14	NA	87	82	91
27	Abu-Raddad	Retrospective cohort	08Jul2021	Qatar	QAT	Asia	65700	2019	4	BioNTech/Pfizer BNT162b2	mRNA	2	general pop	unknown	infection	infection	beta	>14	NA	72	66	77
28	Angel	Retrospective cohort	06May2021	Israel	ISR	Asia	43800	2019	4	BioNTech/Pfizer BNT162b2	mRNA	1+	HCW	excluded	symptomatic disease	symptomatic	alpha	>7 days post dose 1 to 7 days post dose 2	NA	89	83	94
28	Angel	Retrospective cohort	06May2021	Israel	ISR	Asia	43800	2019	4	BioNTech/Pfizer BNT162b2	mRNA	2	HCW	excluded	symptomatic disease	symptomatic	alpha	>7	NA	97	94	99
28	Angel	Retrospective cohort	06May2021	Israel	ISR	Asia	43800	2019	4	BioNTech/Pfizer BNT162b2	mRNA	1+	HCW	excluded	asymptomatic infection	asymptomatic	alpha	>7 days post dose 1 to 7 days post dose 2	NA	36	-51	69
28	Angel	Retrospective cohort	06May2021	Israel	ISR	Asia	43800	2019	4	BioNTech/Pfizer BNT162b2	mRNA	2	HCW	excluded	asymptomatic infection	asymptomatic	alpha	>7	NA	86	69	97
29	Lopez-Bernal	Test-negative case-control	13May2021	UK	GBR	Europe	43240	2019	4	BioNTech/Pfizer BNT162b2	mRNA	2	> 80 years	included	symptomatic disease	symptomatic	alpha	>=7	NA	79	68	86
29	Lopez-Bernal	Test-negative case-control	13May2021	UK	GBR	Europe	43240	2019	4	BioNTech/Pfizer BNT162b2	mRNA	1+	> 70 years	included	symptomatic disease	symptomatic	alpha	28-34 (includes some with dose 2)	NA	61	51	69
29	Lopez-Bernal	Test-negative case-control	13May2021	UK	GBR	Europe	43240	2019	4	Oxford/AstraZeneca ChAdOx1-S	Vectored	1+	> 70 years	included	symptomatic disease	symptomatic	alpha	28-34 (includes some with dose 2)	NA	60	41	73
30	Pilishvili	Test-negative case-control	14May2021	USA	USA	North America	66220	2019	4	Multiple or heterologous RNA	mRNA	1+	HCW	excluded	symptomatic disease	symptomatic	unknown	>14 up to 6 days post dose 2	NA	82	74	87
30	Pilishvili	Test-negative case-control	14May2021	USA	USA	North America	66220	2019	4	Multiple or heterologous RNA	mRNA	2	HCW	excluded	symptomatic disease	symptomatic	unknown	>7	NA	94	87	97
31	Ismail	Screening method	12May2021	UK	GBR	Europe	43240	2019	4	Oxford/AstraZeneca ChAdOx1-S	Vectored	1	70-79 years	included	hospitalization	severe	alpha	28+	NA	84	74	89
31	Ismail	Screening method	12May2021	UK	GBR	Europe	43240	2019	4	Oxford/AstraZeneca ChAdOx1-S	Vectored	1	>= 80 years	included	hospitalization	severe	alpha	28+	NA	73	60	81
31	Ismail	Screening method	12May2021	UK	GBR	Europe	43240	2019	4	BioNTech/Pfizer BNT162b2	mRNA	1	70-79 years	included	hospitalization	severe	alpha	28+	NA	81	73	87
31	Ismail	Screening method	12May2021	UK	GBR	Europe	43240	2019	4	BioNTech/Pfizer BNT162b2	mRNA	1	>= 80 years	included	hospitalization	severe	alpha	28+	NA	81	76	85
31	Ismail	Screening method	12May2021	UK	GBR	Europe	43240	2019	4	BioNTech/Pfizer BNT162b2	mRNA	2	>= 80 years	included	hospitalization	severe	alpha	>14	NA	93	89	95
32	Ranzani	Test-negative case-control	20Aug2021	Brazil	BRA	South America	9410	2019	3	Sinovac CoronaVac	Inactivated	1	>= 70 years	included	symptomatic disease	symptomatic	gamma	>14	NA	12.5	3.7	20.6
32	Ranzani	Test-negative case-control	20Aug2021	Brazil	BRA	South America	9410	2019	3	Sinovac CoronaVac	Inactivated	2	>= 70 years	included	symptomatic disease	symptomatic	gamma	>14	NA	46.8	38.7	53.8
32	Ranzani	Test-negative case-control	20Aug2021	Brazil	BRA	South America	9410	2019	3	Sinovac CoronaVac	Inactivated	1	>= 70 years	included	hospitalization	severe	gamma	>14	NA	16.9	5.7	26.8
32	Ranzani	Test-negative case-control	20Aug2021	Brazil	BRA	South America	9410	2019	3	Sinovac CoronaVac	Inactivated	2	>= 70 years	included	hospitalization	severe	gamma	>14	NA	55.5	46.5	62.9
32	Ranzani	Test-negative case-control	20Aug2021	Brazil	BRA	South America	9410	2019	3	Sinovac CoronaVac	Inactivated	1	>= 70 years	included	death	death	gamma	>14	NA	31.2	17.6	42.5
32	Ranzani	Test-negative case-control	20Aug2021	Brazil	BRA	South America	9410	2019	3	Sinovac CoronaVac	Inactivated	2	>= 70 years	included	death	death	gamma	>14	NA	61.2	48.9	70.5
33	PHE	Test-negative case-control	20May2021	UK	GBR	Europe	43240	2019	4	BioNTech/Pfizer BNT162b2	mRNA	1	>= 65 years	excluded	symptomatic disease	symptomatic	alpha	28+	NA	54	50	58
33	PHE	Test-negative case-control	20May2021	UK	GBR	Europe	43240	2019	4	BioNTech/Pfizer BNT162b2	mRNA	2	>= 65 years	excluded	symptomatic disease	symptomatic	alpha	>14	NA	90	82	95
33	PHE	Test-negative case-control	20May2021	UK	GBR	Europe	43240	2019	4	Oxford/AstraZeneca ChAdOx1-S	Vectored	1	>= 65 years	excluded	symptomatic disease	symptomatic	alpha	28+	NA	53	49	57
33	PHE	Test-negative case-control	20May2021	UK	GBR	Europe	43240	2019	4	Oxford/AstraZeneca ChAdOx1-S	Vectored	2	>= 65 years	excluded	symptomatic disease	symptomatic	alpha	>14	NA	89	78	94
34	Chung	Test-negative case-control	20Aug2021	Canada	CAN	North America	46580	2019	4	BioNTech/Pfizer BNT162b2	mRNA	1	general pop	excluded	symptomatic disease	symptomatic	other combinations	14+	NA	59	55	62
34	Chung	Test-negative case-control	20Aug2021	Canada	CAN	North America	46580	2019	4	BioNTech/Pfizer BNT162b2	mRNA	2	general pop	excluded	symptomatic disease	symptomatic	other combinations	7+	15 weeks	91	88	93
34	Chung	Test-negative case-control	20Aug2021	Canada	CAN	North America	46580	2019	4	BioNTech/Pfizer BNT162b2	mRNA	1	general pop	excluded	hospitalization or death	severe	other combinations	14+	NA	69	59	77
34	Chung	Test-negative case-control	20Aug2021	Canada	CAN	North America	46580	2019	4	BioNTech/Pfizer BNT162b2	mRNA	2	general pop	excluded	hospitalization or death	severe	other combinations	0+	15 weeks	96	82	99
34	Chung	Test-negative case-control	20Aug2021	Canada	CAN	North America	46580	2019	4	Moderna mRNA-1273	mRNA	1	general pop	excluded	symptomatic disease	symptomatic	other combinations	14+	NA	72	63	80
34	Chung	Test-negative case-control	20Aug2021	Canada	CAN	North America	46580	2019	4	Moderna mRNA-1273	mRNA	2	general pop	excluded	symptomatic disease	symptomatic	other combinations	7+	15 weeks	94	86	97
34	Chung	Test-negative case-control	20Aug2021	Canada	CAN	North America	46580	2019	4	Moderna mRNA-1273	mRNA	1	general pop	excluded	hospitalization or death	severe	other combinations	14+	NA	73	42	87
34	Chung	Test-negative case-control	20Aug2021	Canada	CAN	North America	46580	2019	4	Moderna mRNA-1273	mRNA	2	general pop	excluded	hospitalization or death	severe	other combinations	0+	15 weeks	96	74	100
34	Chung	Test-negative case-control	20Aug2021	Canada	CAN	North America	46580	2019	4	Multiple or heterologous RNA	mRNA	1	general pop	excluded	symptomatic disease	symptomatic	alpha	14+	NA	61	56	66
34	Chung	Test-negative case-control	20Aug2021	Canada	CAN	North America	46580	2019	4	Multiple or heterologous RNA	mRNA	2	general pop	excluded	symptomatic disease	symptomatic	alpha	7+	15 weeks	90	85	94
34	Chung	Test-negative case-control	20Aug2021	Canada	CAN	North America	46580	2019	4	Multiple or heterologous RNA	mRNA	1	general pop	excluded	hospitalization or death	severe	alpha	14+	NA	59	39	73
34	Chung	Test-negative case-control	20Aug2021	Canada	CAN	North America	46580	2019	4	Multiple or heterologous RNA	mRNA	2	general pop	excluded	hospitalization or death	severe	alpha	0+	15 weeks	94	59	99
34	Chung	Test-negative case-control	20Aug2021	Canada	CAN	North America	46580	2019	4	Multiple or heterologous RNA	mRNA	1	general pop	excluded	symptomatic disease	symptomatic	other combinations	14+	NA	43	22	59
34	Chung	Test-negative case-control	20Aug2021	Canada	CAN	North America	46580	2019	4	Multiple or heterologous RNA	mRNA	2	general pop	excluded	symptomatic disease	symptomatic	other combinations	7+	15 weeks	88	61	96
34	Chung	Test-negative case-control	20Aug2021	Canada	CAN	North America	46580	2019	4	Multiple or heterologous RNA	mRNA	1	general pop	excluded	hospitalization or death	severe	other combinations	14+	NA	56	-9	82
34	Chung	Test-negative case-control	20Aug2021	Canada	CAN	North America	46580	2019	4	Multiple or heterologous RNA	mRNA	2	general pop	excluded	hospitalization or death	severe	other combinations	7+	beta & gamma	100	NA	NA
35	Martinez-Bas	Prospective cohort	27May2021	Spain	ESP	Europe	30370	2019	4	BioNTech/Pfizer BNT162b2	mRNA	1	close contacts	excluded	infection	infection	alpha	14+	NA	21	3	36
35	Martinez-Bas	Prospective cohort	27May2021	Spain	ESP	Europe	30370	2019	4	BioNTech/Pfizer BNT162b2	mRNA	2	close contacts	excluded	infection	infection	alpha	14+	12 weeks	65	56	73
35	Martinez-Bas	Prospective cohort	27May2021	Spain	ESP	Europe	30370	2019	4	BioNTech/Pfizer BNT162b2	mRNA	1	close contacts	excluded	symptomatic disease	symptomatic	alpha	14+	NA	30	10	45
35	Martinez-Bas	Prospective cohort	27May2021	Spain	ESP	Europe	30370	2019	4	BioNTech/Pfizer BNT162b2	mRNA	2	close contacts	excluded	symptomatic disease	symptomatic	alpha	14+	12 weeks	82	73	88
35	Martinez-Bas	Prospective cohort	27May2021	Spain	ESP	Europe	30370	2019	4	BioNTech/Pfizer BNT162b2	mRNA	1	close contacts	excluded	hospitalization	severe	alpha	14+	NA	65	25	83
35	Martinez-Bas	Prospective cohort	27May2021	Spain	ESP	Europe	30370	2019	4	BioNTech/Pfizer BNT162b2	mRNA	2	close contacts	excluded	hospitalization	severe	alpha	14+	12 weeks	94	60	99
35	Martinez-Bas	Prospective cohort	27May2021	Spain	ESP	Europe	30370	2019	4	Oxford/AstraZeneca ChAdOx1-S	Vectored	1	close contacts	excluded	infection	infection	alpha	14+	NA	44	31	54
35	Martinez-Bas	Prospective cohort	27May2021	Spain	ESP	Europe	30370	2019	4	Oxford/AstraZeneca ChAdOx1-S	Vectored	1	close contacts	excluded	symptomatic disease	symptomatic	alpha	14+	NA	50	37	61
35	Martinez-Bas	Prospective cohort	27May2021	Spain	ESP	Europe	30370	2019	4	Oxford/AstraZeneca ChAdOx1-S	Vectored	1	close contacts	excluded	hospitalization	severe	alpha	14+	NA	92	46	99
36	Khan	Retrospective cohort	31May2021	USA	USA	North America	66220	2019	4	Multiple or heterologous RNA	mRNA	1+	hospital patients	included	infection	infection	unknown	14+ up to 7 days post dose 2	NA	-1	-50	32
36	Khan	Retrospective cohort	31May2021	USA	USA	North America	66220	2019	4	Multiple or heterologous RNA	mRNA	2	hospital patients	included	infection	infection	unknown	7+	14 weeks	69	44	83
36	Khan	Retrospective cohort	31May2021	USA	USA	North America	66220	2019	4	Multiple or heterologous RNA	mRNA	1+	hospital patients	included	hospitalization or death	severe	unknown	14+ up to 7 days post dose 2	NA	9	-114	61
36	Khan	Retrospective cohort	31May2021	USA	USA	North America	66220	2019	4	Multiple or heterologous RNA	mRNA	2	hospital patients	included	hospitalization or death	severe	unknown	7+	14 weeks	49	-36	81
37	Salo	Retrospective cohort	04Mar2022	Finland	FIN	Europe	49950	2019	4	Multiple or heterologous RNA	mRNA	1	HCW	excluded	infection	infection	alpha	4 weeks	NA	44.4	30.4	55.6
37	Salo	Retrospective cohort	04Mar2022	Finland	FIN	Europe	49950	2019	4	Multiple or heterologous RNA	mRNA	1+	HCW	excluded	infection	infection	alpha	12 weeks (inlcudes 2 dose recipients)	NA	63	56.3	68.7
38	Thompson	Cohort	30June2021	USA	USA	North America	66220	2019	4	BioNTech/Pfizer BNT162b2	mRNA	1+	HCW	excluded	infection	infection	original	>14 up to 13 days post dose 2	NA	80	60	90
38	Thompson	Cohort	30June2021	USA	USA	North America	66220	2019	4	BioNTech/Pfizer BNT162b2	mRNA	2	HCW	excluded	infection	infection	original	>14	13 weeks	93	78	98
38	Thompson	Cohort	30June2021	USA	USA	North America	66220	2019	4	Moderna mRNA-1273	mRNA	1+	HCW	excluded	infection	infection	original	>14 up to 13 days post dose 2	NA	83	40	95
38	Thompson	Cohort	30June2021	USA	USA	North America	66220	2019	4	Moderna mRNA-1273	mRNA	2	HCW	excluded	infection	infection	original	>14	NA	82	20	96
39	Emborg	Cohort	30June2021	Denmark	DNK	Europe	63020	2019	4	BioNTech/Pfizer BNT162b2	mRNA	1	priority groups	excluded	infection	infection	other combinations	>14	NA	7	-1	15
39	Emborg	Cohort	30June2021	Denmark	DNK	Europe	63020	2019	4	BioNTech/Pfizer BNT162b2	mRNA	2	priority groups	excluded	infection	infection	other combinations	>7	10 weeks	82	79	84
39	Emborg	Cohort	30June2021	Denmark	DNK	Europe	63020	2019	4	BioNTech/Pfizer BNT162b2	mRNA	1	priority groups	excluded	hospitalization	severe	other combinations	>14	NA	35	18	49
39	Emborg	Cohort	30June2021	Denmark	DNK	Europe	63020	2019	4	BioNTech/Pfizer BNT162b2	mRNA	2	priority groups	excluded	hospitalization	severe	other combinations	>7	10 weeks	93	89	96
39	Emborg	Cohort	30June2021	Denmark	DNK	Europe	63020	2019	4	BioNTech/Pfizer BNT162b2	mRNA	1	priority groups	excluded	death	death	other combinations	>14	NA	7	-15	25
39	Emborg	Cohort	30June2021	Denmark	DNK	Europe	63020	2019	4	BioNTech/Pfizer BNT162b2	mRNA	2	priority groups	excluded	death	death	other combinations	>7	10 weeks	94	90	96
40	Skowornski	Test-negative case-control	09Jul2021	Canada	CAN	North America	46580	2019	4	Multiple or heterologous RNA	mRNA	1	> 70 years	included	infection	infection	alpha	21+	NA	67	57	75
40	Skowornski	Test-negative case-control	09Jul2021	Canada	CAN	North America	46580	2019	4	Multiple or heterologous RNA	mRNA	1	> 70 years	included	infection	infection	gamma	21+	NA	61	45	72
40	Skowornski	Test-negative case-control	09Jul2021	Canada	CAN	North America	46580	2019	4	Multiple or heterologous RNA	mRNA	1	> 70 years	included	infection	infection	original	21+	NA	72	58	81
40	Skowornski	Test-negative case-control	09Jul2021	Canada	CAN	North America	46580	2019	4	BioNTech/Pfizer BNT162b2	mRNA	1	> 70 years	included	infection	infection	other combinations	21+	NA	64	57	71
40	Skowornski	Test-negative case-control	09Jul2021	Canada	CAN	North America	46580	2019	4	Moderna mRNA-1273	mRNA	1	> 70 years	included	infection	infection	other combinations	21+	NA	71	56	81
41	Flacco	Retrospective cohort	10June2021	Italy	ITA	Europe	34890	2019	4	BioNTech/Pfizer BNT162b2	mRNA	1	general pop	unknown	infection	infection	other combinations	14+	NA	55	40	66
41	Flacco	Retrospective cohort	10June2021	Italy	ITA	Europe	34890	2019	4	BioNTech/Pfizer BNT162b2	mRNA	2	general pop	unknown	infection	infection	other combinations	14+	~14 weeks	98	97	99
41	Flacco	Retrospective cohort	10June2021	Italy	ITA	Europe	34890	2019	4	BioNTech/Pfizer BNT162b2	mRNA	2	general pop	unknown	hospitalization	severe	other combinations	14+	~14 weeks	99	96	100
41	Flacco	Retrospective cohort	10June2021	Italy	ITA	Europe	34890	2019	4	BioNTech/Pfizer BNT162b2	mRNA	2	general pop	unknown	death	death	other combinations	14+	~14 weeks	98	87	100
41	Flacco	Retrospective cohort	10June2021	Italy	ITA	Europe	34890	2019	4	Moderna mRNA-1273	mRNA	1	general pop	unknown	infection	infection	other combinations	14+	NA	93	74	98
41	Flacco	Retrospective cohort	10June2021	Italy	ITA	Europe	34890	2019	4	Oxford/AstraZeneca ChAdOx1-S	Vectored	1	general pop	unknown	infection	infection	other combinations	21+	NA	95	92	97
42	Sheikh	Test-negative case-control	14June2021	UK	GBR	Europe	43240	2019	4	BioNTech/Pfizer BNT162b2	mRNA	1	general pop	unknown	infection	infection	alpha	28+	NA	38	29	45
42	Sheikh	Test-negative case-control	14June2021	UK	GBR	Europe	43240	2019	4	BioNTech/Pfizer BNT162b2	mRNA	2	general pop	unknown	infection	infection	alpha	14+	~20 weeks	92	90	93
42	Sheikh	Test-negative case-control	14June2021	UK	GBR	Europe	43240	2019	4	Oxford/AstraZeneca ChAdOx1-S	Vectored	1	general pop	unknown	infection	infection	alpha	28+	NA	37	32	42
42	Sheikh	Test-negative case-control	14June2021	UK	GBR	Europe	43240	2019	4	Oxford/AstraZeneca ChAdOx1-S	Vectored	2	general pop	unknown	infection	infection	alpha	14+	~20 weeks	73	66	78
42	Sheikh	Test-negative case-control	14June2021	UK	GBR	Europe	43240	2019	4	BioNTech/Pfizer BNT162b2	mRNA	1	general pop	unknown	infection	infection	delta	28+	NA	30	17	41
42	Sheikh	Test-negative case-control	14June2021	UK	GBR	Europe	43240	2019	4	BioNTech/Pfizer BNT162b2	mRNA	2	general pop	unknown	infection	infection	delta	14+	~20 weeks	79	75	82
42	Sheikh	Test-negative case-control	14June2021	UK	GBR	Europe	43240	2019	4	Oxford/AstraZeneca ChAdOx1-S	Vectored	1	general pop	unknown	infection	infection	delta	28+	NA	18	9	25
42	Sheikh	Test-negative case-control	14June2021	UK	GBR	Europe	43240	2019	4	Oxford/AstraZeneca ChAdOx1-S	Vectored	2	general pop	unknown	infection	infection	delta	14+	~20 weeks	60	53	66
43	Stowe	Test-negative case-control	14June2021	UK	GBR	Europe	43240	2019	4	BioNTech/Pfizer BNT162b2	mRNA	1	hospital patients	included	hospitalization	severe	alpha	21+	NA	83	62	93
43	Stowe	Test-negative case-control	14June2021	UK	GBR	Europe	43240	2019	4	BioNTech/Pfizer BNT162b2	mRNA	2	hospital patients	included	hospitalization	severe	alpha	14+	~20 weeks	95	78	99
43	Stowe	Test-negative case-control	14June2021	UK	GBR	Europe	43240	2019	4	Oxford/AstraZeneca ChAdOx1-S	Vectored	1	hospital patients	included	hospitalization	severe	alpha	21+	NA	76	61	85
43	Stowe	Test-negative case-control	14June2021	UK	GBR	Europe	43240	2019	4	Oxford/AstraZeneca ChAdOx1-S	Vectored	2	hospital patients	included	hospitalization	severe	alpha	14+	~20 weeks	86	53	96
43	Stowe	Test-negative case-control	14June2021	UK	GBR	Europe	43240	2019	4	BioNTech/Pfizer BNT162b2	mRNA	1	hospital patients	included	hospitalization	severe	delta	21+	NA	94	46	99
43	Stowe	Test-negative case-control	14June2021	UK	GBR	Europe	43240	2019	4	BioNTech/Pfizer BNT162b2	mRNA	2	hospital patients	included	hospitalization	severe	delta	14+	~20 weeks	96	86	99
43	Stowe	Test-negative case-control	14June2021	UK	GBR	Europe	43240	2019	4	Oxford/AstraZeneca ChAdOx1-S	Vectored	1	hospital patients	included	hospitalization	severe	delta	21+	NA	71	51	83
43	Stowe	Test-negative case-control	14June2021	UK	GBR	Europe	43240	2019	4	Oxford/AstraZeneca ChAdOx1-S	Vectored	2	hospital patients	included	hospitalization	severe	delta	14+	~20 weeks	92	75	97
44	Azamgarhi	Retrospective cohort	17June2021	UK	GBR	Europe	43240	2019	4	BioNTech/Pfizer BNT162b2	mRNA	1	HCW	excluded	infection	infection	other combinations	>14	NA	70	6	91
45	Young-Xu	Test-negative case-control	06Oct2021	USA	USA	North America	66220	2019	4	Multiple or heterologous RNA	mRNA	1	general pop	excluded	infection	infection	other combinations	7+	NA	58	54	62
45	Young-Xu	Test-negative case-control	06Oct2021	USA	USA	North America	66220	2019	4	Multiple or heterologous RNA	mRNA	2	general pop	excluded	infection	infection	other combinations	7+	~8 weeks	94	92	95
45	Young-Xu	Test-negative case-control	06Oct2021	USA	USA	North America	66220	2019	4	Multiple or heterologous RNA	mRNA	1	general pop	excluded	hospitalization	severe	other combinations	7+	NA	40	27	50
45	Young-Xu	Test-negative case-control	06Oct2021	USA	USA	North America	66220	2019	4	Multiple or heterologous RNA	mRNA	2	general pop	excluded	hospitalization	severe	other combinations	7+	~8 weeks	89	81	93
45	Young-Xu	Test-negative case-control	06Oct2021	USA	USA	North America	66220	2019	4	Multiple or heterologous RNA	mRNA	1	general pop	excluded	death	death	other combinations	7+	NA	55	21	74
45	Young-Xu	Test-negative case-control	06Oct2021	USA	USA	North America	66220	2019	4	Multiple or heterologous RNA	mRNA	2	general pop	excluded	death	death	other combinations	7+	~8 weeks	98.5	86.6	99.8
45	Young-Xu	Test-negative case-control	06Oct2021	USA	USA	North America	66220	2019	4	Multiple or heterologous RNA	mRNA	1	general pop	excluded	asymptomatic infection	asymptomatic	other combinations	7+	NA	58	41.7	69.7
45	Young-Xu	Test-negative case-control	06Oct2021	USA	USA	North America	66220	2019	4	Multiple or heterologous RNA	mRNA	2	general pop	excluded	asymptomatic infection	asymptomatic	other combinations	7+	~8 weeks	69.7	47.7	82.5
45	Young-Xu	Test-negative case-control	06Oct2021	USA	USA	North America	66220	2019	4	Multiple or heterologous RNA	mRNA	1	general pop	excluded	hospitalization	severe	other combinations	7+	NA	53	25.7	70.3
45	Young-Xu	Test-negative case-control	06Oct2021	USA	USA	North America	66220	2019	4	Multiple or heterologous RNA	mRNA	2	general pop	excluded	hospitalization	severe	other combinations	7+	~8 weeks	88.4	74.9	94.7
45	Young-Xu	Test-negative case-control	06Oct2021	USA	USA	North America	66220	2019	4	Multiple or heterologous RNA	mRNA	1	general pop	excluded	death	death	other combinations	7+	NA	55.6	26.6	73.2
45	Young-Xu	Test-negative case-control	06Oct2021	USA	USA	North America	66220	2019	4	Multiple or heterologous RNA	mRNA	2	general pop	excluded	death	death	other combinations	7+	~8 weeks	97	91.7	98.9
46	Pawlowski	Retrospective cohort	17Jun2021	USA	USA	North America	66220	2019	4	BioNTech/Pfizer BNT162b2	mRNA	1	general pop	excluded	infection	infection	other combinations	>14	NA	61	50.8	69.2
46	Pawlowski	Retrospective cohort	17Jun2021	USA	USA	North America	66220	2019	4	BioNTech/Pfizer BNT162b2	mRNA	2	general pop	excluded	infection	infection	other combinations	>14	~17 weeks	88	84.2	91
46	Pawlowski	Retrospective cohort	17Jun2021	USA	USA	North America	66220	2019	4	BioNTech/Pfizer BNT162b2	mRNA	2	general pop	excluded	hospitalization	severe	other combinations	>14	~17 weeks	88.3	72.6	95.9
46	Pawlowski	Retrospective cohort	17Jun2021	USA	USA	North America	66220	2019	4	BioNTech/Pfizer BNT162b2	mRNA	2	general pop	excluded	ICU admission	severe	other combinations	>14	~17 weeks	100	18.7	100
46	Pawlowski	Retrospective cohort	17Jun2021	USA	USA	North America	66220	2019	4	Moderna mRNA-1273	mRNA	1	general pop	excluded	infection	infection	other combinations	>14	NA	66.6	51.9	77.3
46	Pawlowski	Retrospective cohort	17Jun2021	USA	USA	North America	66220	2019	4	Moderna mRNA-1273	mRNA	2	general pop	excluded	infection	infection	other combinations	>14	~17 weeks	92.3	82.4	97.3
46	Pawlowski	Retrospective cohort	17Jun2021	USA	USA	North America	66220	2019	4	Moderna mRNA-1273	mRNA	2	general pop	excluded	hospitalization	severe	other combinations	>14	~17 weeks	90.6	76.5	97.1
46	Pawlowski	Retrospective cohort	17Jun2021	USA	USA	North America	66220	2019	4	Moderna mRNA-1273	mRNA	2	general pop	excluded	ICU admission	severe	other combinations	>14	~17 weeks	100	17.9	100
47	Saciuk	Retrospective cohort	30Dec2021	Israel	ISR	Asia	43800	2019	4	BioNTech/Pfizer BNT162b2	mRNA	2	general pop	excluded	infection	infection	other combinations	7+	14 weeks	93	92.6	93.4
47	Saciuk	Retrospective cohort	30Dec2021	Israel	ISR	Asia	43800	2019	4	BioNTech/Pfizer BNT162b2	mRNA	2	general pop	excluded	hospitalization	severe	other combinations	7+	14 weeks	93.4	91.9	94.7
47	Saciuk	Retrospective cohort	30Dec2021	Israel	ISR	Asia	43800	2019	4	BioNTech/Pfizer BNT162b2	mRNA	2	general pop	excluded	death	death	other combinations	7+	14 weeks	91.1	86.5	94.1
48	Baum	Prospective cohort	18Nov2021	Finland	FIN	Europe	49950	2019	4	Multiple or heterologous RNA	mRNA	1	>= 70 years	excluded	infection	infection	other combinations	21+	NA	45	36	53
48	Baum	Prospective cohort	18Nov2021	Finland	FIN	Europe	49950	2019	4	Multiple or heterologous RNA	mRNA	2	>= 70 years	excluded	infection	infection	other combinations	7+	16 weeks	75	65	82
48	Baum	Prospective cohort	18Nov2021	Finland	FIN	Europe	49950	2019	4	Multiple or heterologous RNA	mRNA	1	>= 70 years	excluded	hospitalization	severe	other combinations	21+	NA	63	49	74
48	Baum	Prospective cohort	18Nov2021	Finland	FIN	Europe	49950	2019	4	Multiple or heterologous RNA	mRNA	2	>= 70 years	excluded	hospitalization	severe	other combinations	7+	16 weeks	93	70	98
48	Baum	Prospective cohort	18Nov2021	Finland	FIN	Europe	49950	2019	4	Multiple or heterologous RNA	mRNA	1	chronically ill	excluded	infection	infection	other combinations	21+	NA	40	26	51
48	Baum	Prospective cohort	18Nov2021	Finland	FIN	Europe	49950	2019	4	Multiple or heterologous RNA	mRNA	2	chronically ill	excluded	infection	infection	other combinations	7+	16 weeks	77	65	85
48	Baum	Prospective cohort	18Nov2021	Finland	FIN	Europe	49950	2019	4	Multiple or heterologous RNA	mRNA	1	chronically ill	excluded	hospitalization	severe	other combinations	21+	NA	82	56	93
48	Baum	Prospective cohort	18Nov2021	Finland	FIN	Europe	49950	2019	4	Multiple or heterologous RNA	mRNA	2	chronically ill	excluded	hospitalization	severe	other combinations	7+	16 weeks	90	29	99
48	Baum	Prospective cohort	18Nov2021	Finland	FIN	Europe	49950	2019	4	Oxford/AstraZeneca ChAdOx1-S	Vectored	1	chronically ill	excluded	infection	infection	other combinations	21+	NA	42	32	50
48	Baum	Prospective cohort	18Nov2021	Finland	FIN	Europe	49950	2019	4	Oxford/AstraZeneca ChAdOx1-S	Vectored	1	chronically ill	excluded	hospitalization	severe	other combinations	21+	NA	62	42	75
49	Nasreen	Test-negative case-control	07Feb2022	Canada	CAN	North America	46580	2019	4	BioNTech/Pfizer BNT162b2	mRNA	1	general pop	unknown	symptomatic disease	symptomatic	original	14+	NA	63	56	68
49	Nasreen	Test-negative case-control	07Feb2022	Canada	CAN	North America	46580	2019	4	BioNTech/Pfizer BNT162b2	mRNA	2	general pop	unknown	symptomatic disease	symptomatic	original	14+	18 weeks	92	87	95
49	Nasreen	Test-negative case-control	07Feb2022	Canada	CAN	North America	46580	2019	4	BioNTech/Pfizer BNT162b2	mRNA	1	general pop	unknown	hospitalization or death	severe	original	14+	NA	77	67	84
49	Nasreen	Test-negative case-control	07Feb2022	Canada	CAN	North America	46580	2019	4	BioNTech/Pfizer BNT162b2	mRNA	2	general pop	unknown	hospitalization or death	severe	original	14+	18 weeks	97	88	99
49	Nasreen	Test-negative case-control	07Feb2022	Canada	CAN	North America	46580	2019	4	Moderna mRNA-1273	mRNA	1	general pop	unknown	symptomatic disease	symptomatic	original	14+	NA	63	47	74
49	Nasreen	Test-negative case-control	07Feb2022	Canada	CAN	North America	46580	2019	4	Moderna mRNA-1273	mRNA	2	general pop	unknown	symptomatic disease	symptomatic	original	14+	18 weeks	98	83	100
49	Nasreen	Test-negative case-control	07Feb2022	Canada	CAN	North America	46580	2019	4	Moderna mRNA-1273	mRNA	1	general pop	unknown	hospitalization or death	severe	original	14+	NA	66	43	80
49	Nasreen	Test-negative case-control	07Feb2022	Canada	CAN	North America	46580	2019	4	Moderna mRNA-1273	mRNA	2	general pop	unknown	hospitalization or death	severe	original	14+	18 weeks	100	NA	NA
49	Nasreen	Test-negative case-control	07Feb2022	Canada	CAN	North America	46580	2019	4	Oxford/AstraZeneca ChAdOx1-S	Vectored	1	general pop	unknown	symptomatic disease	symptomatic	original	14+	NA	67	44	81
49	Nasreen	Test-negative case-control	07Feb2022	Canada	CAN	North America	46580	2019	4	Oxford/AstraZeneca ChAdOx1-S	Vectored	2	general pop	unknown	symptomatic disease	symptomatic	original	14+	~3 weeks	100	NA	NA
49	Nasreen	Test-negative case-control	07Feb2022	Canada	CAN	North America	46580	2019	4	Oxford/AstraZeneca ChAdOx1-S	Vectored	1	general pop	unknown	hospitalization or death	severe	original	14+	NA	92	45	99
49	Nasreen	Test-negative case-control	07Feb2022	Canada	CAN	North America	46580	2019	4	Oxford/AstraZeneca ChAdOx1-S	Vectored	2	general pop	unknown	hospitalization or death	severe	original	14+	~3 weeks	100	NA	NA
49	Nasreen	Test-negative case-control	07Feb2022	Canada	CAN	North America	46580	2019	4	BioNTech/Pfizer BNT162b2	mRNA	1	general pop	unknown	symptomatic disease	symptomatic	alpha	14+	NA	67	65	68
49	Nasreen	Test-negative case-control	07Feb2022	Canada	CAN	North America	46580	2019	4	BioNTech/Pfizer BNT162b2	mRNA	2	general pop	unknown	symptomatic disease	symptomatic	alpha	14+	~28 weeks	88	86	90
49	Nasreen	Test-negative case-control	07Feb2022	Canada	CAN	North America	46580	2019	4	BioNTech/Pfizer BNT162b2	mRNA	1	general pop	unknown	hospitalization or death	severe	alpha	14+	NA	82	81	84
49	Nasreen	Test-negative case-control	07Feb2022	Canada	CAN	North America	46580	2019	4	BioNTech/Pfizer BNT162b2	mRNA	2	general pop	unknown	hospitalization or death	severe	alpha	14+	~28 weeks	96	94	97
49	Nasreen	Test-negative case-control	07Feb2022	Canada	CAN	North America	46580	2019	4	Moderna mRNA-1273	mRNA	1	general pop	unknown	symptomatic disease	symptomatic	alpha	14+	NA	82	80	84
49	Nasreen	Test-negative case-control	07Feb2022	Canada	CAN	North America	46580	2019	4	Moderna mRNA-1273	mRNA	2	general pop	unknown	symptomatic disease	symptomatic	alpha	14+	~25 weeks	92	87	95
49	Nasreen	Test-negative case-control	07Feb2022	Canada	CAN	North America	46580	2019	4	Moderna mRNA-1273	mRNA	1	general pop	unknown	hospitalization or death	severe	alpha	14+	NA	80	76	84
49	Nasreen	Test-negative case-control	07Feb2022	Canada	CAN	North America	46580	2019	4	Moderna mRNA-1273	mRNA	2	general pop	unknown	hospitalization or death	severe	alpha	14+	~25 weeks	95	92	97
49	Nasreen	Test-negative case-control	07Feb2022	Canada	CAN	North America	46580	2019	4	Oxford/AstraZeneca ChAdOx1-S	Vectored	1	general pop	unknown	symptomatic disease	symptomatic	alpha	14+	NA	63	59	66
49	Nasreen	Test-negative case-control	07Feb2022	Canada	CAN	North America	46580	2019	4	Oxford/AstraZeneca ChAdOx1-S	Vectored	2	general pop	unknown	symptomatic disease	symptomatic	alpha	14+	~3 weeks	87	47	97
49	Nasreen	Test-negative case-control	07Feb2022	Canada	CAN	North America	46580	2019	4	Oxford/AstraZeneca ChAdOx1-S	Vectored	1	general pop	unknown	hospitalization or death	severe	alpha	14+	NA	87	83	90
49	Nasreen	Test-negative case-control	07Feb2022	Canada	CAN	North America	46580	2019	4	Oxford/AstraZeneca ChAdOx1-S	Vectored	2	general pop	unknown	hospitalization or death	severe	alpha	14+	~3 weeks	92	41	99
49	Nasreen	Test-negative case-control	07Feb2022	Canada	CAN	North America	46580	2019	4	BioNTech/Pfizer BNT162b2	mRNA	1	general pop	unknown	symptomatic disease	symptomatic	beta	14+	NA	50	15	70
49	Nasreen	Test-negative case-control	07Feb2022	Canada	CAN	North America	46580	2019	4	BioNTech/Pfizer BNT162b2	mRNA	2	general pop	unknown	symptomatic disease	symptomatic	beta	14+	~28 weeks	86	0	98
49	Nasreen	Test-negative case-control	07Feb2022	Canada	CAN	North America	46580	2019	4	BioNTech/Pfizer BNT162b2	mRNA	1	general pop	unknown	hospitalization or death	severe	beta	14+	NA	64	31	82
49	Nasreen	Test-negative case-control	07Feb2022	Canada	CAN	North America	46580	2019	4	BioNTech/Pfizer BNT162b2	mRNA	2	general pop	unknown	hospitalization or death	severe	beta	14+	~28 weeks	92	39	99
49	Nasreen	Test-negative case-control	07Feb2022	Canada	CAN	North America	46580	2019	4	Moderna mRNA-1273	mRNA	2	general pop	unknown	symptomatic disease	symptomatic	beta	14+	~25 weeks	100	NA	NA
49	Nasreen	Test-negative case-control	07Feb2022	Canada	CAN	North America	46580	2019	4	Moderna mRNA-1273	mRNA	1	general pop	unknown	hospitalization or death	severe	beta	14+	NA	59	-77	90
49	Nasreen	Test-negative case-control	07Feb2022	Canada	CAN	North America	46580	2019	4	Moderna mRNA-1273	mRNA	2	general pop	unknown	hospitalization or death	severe	beta	14+	~25 weeks	100	NA	NA
49	Nasreen	Test-negative case-control	07Feb2022	Canada	CAN	North America	46580	2019	4	Oxford/AstraZeneca ChAdOx1-S	Vectored	1	general pop	unknown	symptomatic disease	symptomatic	beta	14+	NA	84	-13	98
49	Nasreen	Test-negative case-control	07Feb2022	Canada	CAN	North America	46580	2019	4	Oxford/AstraZeneca ChAdOx1-S	Vectored	2	general pop	unknown	symptomatic disease	symptomatic	beta	14+	~3 weeks	100	NA	NA
49	Nasreen	Test-negative case-control	07Feb2022	Canada	CAN	North America	46580	2019	4	Oxford/AstraZeneca ChAdOx1-S	Vectored	1	general pop	unknown	hospitalization or death	severe	beta	14+	NA	61	-64	91
49	Nasreen	Test-negative case-control	07Feb2022	Canada	CAN	North America	46580	2019	4	BioNTech/Pfizer BNT162b2	mRNA	1	general pop	unknown	symptomatic disease	symptomatic	gamma	14+	NA	63	54	70
49	Nasreen	Test-negative case-control	07Feb2022	Canada	CAN	North America	46580	2019	4	BioNTech/Pfizer BNT162b2	mRNA	2	general pop	unknown	symptomatic disease	symptomatic	gamma	14+	~28 weeks	90	76	96
49	Nasreen	Test-negative case-control	07Feb2022	Canada	CAN	North America	46580	2019	4	BioNTech/Pfizer BNT162b2	mRNA	1	general pop	unknown	hospitalization or death	severe	gamma	14+	NA	80	70	87
49	Nasreen	Test-negative case-control	07Feb2022	Canada	CAN	North America	46580	2019	4	BioNTech/Pfizer BNT162b2	mRNA	2	general pop	unknown	hospitalization or death	severe	gamma	14+	~28 weeks	94	59	99
49	Nasreen	Test-negative case-control	07Feb2022	Canada	CAN	North America	46580	2019	4	Moderna mRNA-1273	mRNA	1	general pop	unknown	symptomatic disease	symptomatic	gamma	14+	NA	89	76	95
49	Nasreen	Test-negative case-control	07Feb2022	Canada	CAN	North America	46580	2019	4	Moderna mRNA-1273	mRNA	2	general pop	unknown	symptomatic disease	symptomatic	gamma	14+	~25 weeks	100	NA	NA
49	Nasreen	Test-negative case-control	07Feb2022	Canada	CAN	North America	46580	2019	4	Moderna mRNA-1273	mRNA	1	general pop	unknown	hospitalization or death	severe	gamma	14+	NA	88	63	96
49	Nasreen	Test-negative case-control	07Feb2022	Canada	CAN	North America	46580	2019	4	Moderna mRNA-1273	mRNA	2	general pop	unknown	hospitalization or death	severe	gamma	14+	~25 weeks	100	NA	NA
49	Nasreen	Test-negative case-control	07Feb2022	Canada	CAN	North America	46580	2019	4	Oxford/AstraZeneca ChAdOx1-S	Vectored	1	general pop	unknown	symptomatic disease	symptomatic	gamma	14+	NA	41	12	60
49	Nasreen	Test-negative case-control	07Feb2022	Canada	CAN	North America	46580	2019	4	Oxford/AstraZeneca ChAdOx1-S	Vectored	2	general pop	unknown	symptomatic disease	symptomatic	gamma	14+	~3 weeks	100	NA	NA
49	Nasreen	Test-negative case-control	07Feb2022	Canada	CAN	North America	46580	2019	4	Oxford/AstraZeneca ChAdOx1-S	Vectored	1	general pop	unknown	hospitalization or death	severe	gamma	14+	NA	76	40	90
49	Nasreen	Test-negative case-control	07Feb2022	Canada	CAN	North America	46580	2019	4	Oxford/AstraZeneca ChAdOx1-S	Vectored	2	general pop	unknown	hospitalization or death	severe	gamma	14+	~3 weeks	100	NA	NA
49	Nasreen	Test-negative case-control	07Feb2022	Canada	CAN	North America	46580	2019	4	BioNTech/Pfizer BNT162b2	mRNA	1	general pop	unknown	symptomatic disease	symptomatic	delta	14+	NA	57	53	61
49	Nasreen	Test-negative case-control	07Feb2022	Canada	CAN	North America	46580	2019	4	BioNTech/Pfizer BNT162b2	mRNA	2	general pop	unknown	symptomatic disease	symptomatic	delta	14+	~28 weeks	92	89	94
49	Nasreen	Test-negative case-control	07Feb2022	Canada	CAN	North America	46580	2019	4	BioNTech/Pfizer BNT162b2	mRNA	1	general pop	unknown	hospitalization or death	severe	delta	14+	NA	81	76	85
49	Nasreen	Test-negative case-control	07Feb2022	Canada	CAN	North America	46580	2019	4	BioNTech/Pfizer BNT162b2	mRNA	2	general pop	unknown	hospitalization or death	severe	delta	14+	~28 weeks	98	96	99
49	Nasreen	Test-negative case-control	07Feb2022	Canada	CAN	North America	46580	2019	4	Moderna mRNA-1273	mRNA	1	general pop	unknown	symptomatic disease	symptomatic	delta	14+	NA	70	64	76
49	Nasreen	Test-negative case-control	07Feb2022	Canada	CAN	North America	46580	2019	4	Moderna mRNA-1273	mRNA	2	general pop	unknown	symptomatic disease	symptomatic	delta	14+	~25 weeks	94	90	97
49	Nasreen	Test-negative case-control	07Feb2022	Canada	CAN	North America	46580	2019	4	Moderna mRNA-1273	mRNA	1	general pop	unknown	hospitalization or death	severe	delta	14+	NA	90	82	94
49	Nasreen	Test-negative case-control	07Feb2022	Canada	CAN	North America	46580	2019	4	Moderna mRNA-1273	mRNA	2	general pop	unknown	hospitalization or death	severe	delta	14+	~25 weeks	98	93	100
49	Nasreen	Test-negative case-control	07Feb2022	Canada	CAN	North America	46580	2019	4	Oxford/AstraZeneca ChAdOx1-S	Vectored	1	general pop	unknown	symptomatic disease	symptomatic	delta	14+	NA	68	57	76
49	Nasreen	Test-negative case-control	07Feb2022	Canada	CAN	North America	46580	2019	4	Oxford/AstraZeneca ChAdOx1-S	Vectored	2	general pop	unknown	symptomatic disease	symptomatic	delta	14+	~ 3 weeks	88	68	96
49	Nasreen	Test-negative case-control	07Feb2022	Canada	CAN	North America	46580	2019	4	Oxford/AstraZeneca ChAdOx1-S	Vectored	1	general pop	unknown	hospitalization or death	severe	delta	14+	NA	91	82	96
49	Nasreen	Test-negative case-control	07Feb2022	Canada	CAN	North America	46580	2019	4	Oxford/AstraZeneca ChAdOx1-S	Vectored	2	general pop	unknown	hospitalization or death	severe	delta	14+	~3 weeks	90	67	97
50	Jara	Prospective cohort	07Jul2021	Chile	CHL	South America	14690	2019	3	Sinovac CoronaVac	Inactivated	1	general pop	excluded	infection	infection	other combinations	14+	NA	15.5	14.2	16.8
50	Jara	Prospective cohort	07Jul2021	Chile	CHL	South America	14690	2019	3	Sinovac CoronaVac	Inactivated	2	general pop	excluded	infection	infection	other combinations	14+	8 weeks	65.9	65.2	66.6
50	Jara	Prospective cohort	07Jul2021	Chile	CHL	South America	14690	2019	3	Sinovac CoronaVac	Inactivated	1	general pop	excluded	hospitalization	severe	other combinations	14+	NA	37.4	34.9	39.9
50	Jara	Prospective cohort	07Jul2021	Chile	CHL	South America	14690	2019	3	Sinovac CoronaVac	Inactivated	2	general pop	excluded	hospitalization	severe	other combinations	14+	8 weeks	87.5	86.7	88.2
50	Jara	Prospective cohort	07Jul2021	Chile	CHL	South America	14690	2019	3	Sinovac CoronaVac	Inactivated	1	general pop	excluded	ICU admission	severe	other combinations	14+	NA	44.7	40.8	48.3
50	Jara	Prospective cohort	07Jul2021	Chile	CHL	South America	14690	2019	3	Sinovac CoronaVac	Inactivated	2	general pop	excluded	ICU admission	severe	other combinations	14+	8 weeks	90.3	89.1	91.4
50	Jara	Prospective cohort	07Jul2021	Chile	CHL	South America	14690	2019	3	Sinovac CoronaVac	Inactivated	1	general pop	excluded	death	death	other combinations	14+	NA	45.7	40.9	50.2
50	Jara	Prospective cohort	07Jul2021	Chile	CHL	South America	14690	2019	3	Sinovac CoronaVac	Inactivated	2	general pop	excluded	death	death	other combinations	14+	8 weeks	86.3	84.5	87.9
51	Tenforde	Test-negative case-control	06Aug2021	USA	USA	North America	66220	2019	4	Multiple or heterologous RNA	mRNA	1+	hospital patients	included	hospitalization	severe	other combinations	14+ up to 14 days post dose 2	NA	75.4	60.4	84.7
51	Tenforde	Test-negative case-control	06Aug2021	USA	USA	North America	66220	2019	4	Multiple or heterologous RNA	mRNA	2	hospital patients	included	hospitalization	severe	other combinations	14+	~2 weeks	86.6	79	91.4
51	Tenforde	Test-negative case-control	06Aug2021	USA	USA	North America	66220	2019	4	BioNTech/Pfizer BNT162b2	mRNA	2	hospital patients	included	hospitalization	severe	other combinations	14+	~2 weeks	84.7	74.1	91
51	Tenforde	Test-negative case-control	06Aug2021	USA	USA	North America	66220	2019	4	Moderna mRNA-1273	mRNA	2	hospital patients	included	hospitalization	severe	other combinations	14+	~2 weeks	88.9	78.7	94
51	Tenforde	Test-negative case-control	06Aug2021	USA	USA	North America	66220	2019	4	Multiple or heterologous RNA	mRNA	2	hospital patients	included	hospitalization	severe	alpha	14+	~2 weeks	92.1	82.3	96.5
52	Chemaitelly	Test-negative case-control	09Jul2021	Qatar	QAT	Asia	65700	2019	4	Moderna mRNA-1273	mRNA	1	general pop	unknown	infection	infection	alpha	14+	NA	88.2	83.8	91.4
52	Chemaitelly	Test-negative case-control	09Jul2021	Qatar	QAT	Asia	65700	2019	4	Moderna mRNA-1273	mRNA	2	general pop	unknown	infection	infection	alpha	14+	13 weeks	100	NA	NA
52	Chemaitelly	Test-negative case-control	09Jul2021	Qatar	QAT	Asia	65700	2019	4	Moderna mRNA-1273	mRNA	1	general pop	unknown	infection	infection	beta	14+	NA	68.2	64.3	71.7
52	Chemaitelly	Test-negative case-control	09Jul2021	Qatar	QAT	Asia	65700	2019	4	Moderna mRNA-1273	mRNA	2	general pop	unknown	infection	infection	beta	14+	13 weeks	96	90.9	98.2
52	Chemaitelly	Test-negative case-control	09Jul2021	Qatar	QAT	Asia	65700	2019	4	Moderna mRNA-1273	mRNA	1	general pop	unknown	severe/fatal infection	severe	other combinations	14+	NA	83.7	74.1	89.7
52	Chemaitelly	Test-negative case-control	09Jul2021	Qatar	QAT	Asia	65700	2019	4	Moderna mRNA-1273	mRNA	2	general pop	unknown	severe/fatal infection	severe	other combinations	14+	13 weeks	89.5	18.8	98.7
52	Chemaitelly	Test-negative case-control	09Jul2021	Qatar	QAT	Asia	65700	2019	4	Moderna mRNA-1273	mRNA	1	general pop	unknown	symptomatic disease	symptomatic	other combinations	14+	NA	66	60.6	70.7
52	Chemaitelly	Test-negative case-control	09Jul2021	Qatar	QAT	Asia	65700	2019	4	Moderna mRNA-1273	mRNA	2	general pop	unknown	symptomatic disease	symptomatic	other combinations	14+	13 weeks	98.6	92	100
52	Chemaitelly	Test-negative case-control	09Jul2021	Qatar	QAT	Asia	65700	2019	4	Moderna mRNA-1273	mRNA	1	general pop	unknown	asymptomatic infection	asymptomatic	other combinations	14+	NA	47.3	37.6	55.5
52	Chemaitelly	Test-negative case-control	09Jul2021	Qatar	QAT	Asia	65700	2019	4	Moderna mRNA-1273	mRNA	2	general pop	unknown	asymptomatic infection	asymptomatic	other combinations	14+	13 weeks	92.5	84.8	96.9
52	Chemaitelly	Retrospective cohort	09Jul2021	Qatar	QAT	Asia	65700	2019	4	Moderna mRNA-1273	mRNA	2	general pop	excluded	infection	infection	alpha	14+	13 weeks	100	82.5	100
52	Chemaitelly	Retrospective cohort	09Jul2021	Qatar	QAT	Asia	65700	2019	4	Moderna mRNA-1273	mRNA	2	general pop	excluded	infection	infection	beta	14+	13 weeks	87.8	73.4	95.5
53	Goldshtein	Retrospective cohort	12Jul2021	Israel	ISR	Asia	43800	2019	4	BioNTech/Pfizer BNT162b2	mRNA	1+	pregnant women	excluded	infection	infection	other combinations	11-27 including some with dose 2	NA	54	33	69
53	Goldshtein	Retrospective cohort	12Jul2021	Israel	ISR	Asia	43800	2019	4	BioNTech/Pfizer BNT162b2	mRNA	1+	pregnant women	excluded	infection	infection	other combinations	28+ including some with dose 2	NA	78	57	89
54	Bertollini	Prospective cohort	13Jul2021	Qatar	QAT	Asia	65700	2019	4	Multiple or heterologous RNA	mRNA	2	general pop	included	infection	infection	other combinations	14+	~4 weeks	78	72	83
55	John	Retrospective cohort	13Jul2021	USA	USA	North America	66220	2019	4	Multiple or heterologous RNA	mRNA	1+	patients with cirrhosis	excluded	infection	infection	other combinations	28+ including some with dose 2	NA	64.8	10.9	86.1
55	John	Retrospective cohort	13Jul2021	USA	USA	North America	66220	2019	4	Multiple or heterologous RNA	mRNA	2	patients with cirrhosis	excluded	infection	infection	other combinations	7+	~10 weeks	78.6	25.5	93.8
55	John	Retrospective cohort	13Jul2021	USA	USA	North America	66220	2019	4	Multiple or heterologous RNA	mRNA	1+	patients with cirrhosis	excluded	hospitalization	severe	other combinations	28+ including some with dose 2	NA	100	99.3	100
55	John	Retrospective cohort	13Jul2021	USA	USA	North America	66220	2019	4	Multiple or heterologous RNA	mRNA	2	patients with cirrhosis	excluded	hospitalization	severe	other combinations	7+	~10 weeks	100	99	100
55	John	Retrospective cohort	13Jul2021	USA	USA	North America	66220	2019	4	Multiple or heterologous RNA	mRNA	1+	patients with cirrhosis	excluded	death	death	other combinations	28+ including some with dose 2	NA	100	99.3	100
55	John	Retrospective cohort	13Jul2021	USA	USA	North America	66220	2019	4	Multiple or heterologous RNA	mRNA	2	patients with cirrhosis	excluded	death	death	other combinations	7+	~10 weeks	100	99	100
56	Whitaker	Prospective cohort	02Jan2022	UK	GBR	Europe	43240	2019	4	BioNTech/Pfizer BNT162b2	mRNA	1	16-64 years	included	symptomatic disease	symptomatic	other combinations	28-90	NA	64.1	50.1	74.1
56	Whitaker	Prospective cohort	02Jan2022	UK	GBR	Europe	43240	2019	4	BioNTech/Pfizer BNT162b2	mRNA	2	16-64 years	included	symptomatic disease	symptomatic	other combinations	14+	~20 weeks	48.6	-61.5	83.7
56	Whitaker	Prospective cohort	02Jan2022	UK	GBR	Europe	43240	2019	4	BioNTech/Pfizer BNT162b2	mRNA	1	>= 65 years	included	symptomatic disease	symptomatic	other combinations	28-90	NA	57.7	49.7	64.3
56	Whitaker	Prospective cohort	02Jan2022	UK	GBR	Europe	43240	2019	4	BioNTech/Pfizer BNT162b2	mRNA	2	>= 65 years	included	symptomatic disease	symptomatic	other combinations	14+	~20 weeks	84.7	77.7	89.5
56	Whitaker	Prospective cohort	02Jan2022	UK	GBR	Europe	43240	2019	4	BioNTech/Pfizer BNT162b2	mRNA	1	immunosuprressed	included	symptomatic disease	symptomatic	alpha	28-90	NA	24.3	-5.9	46
56	Whitaker	Prospective cohort	02Jan2022	UK	GBR	Europe	43240	2019	4	BioNTech/Pfizer BNT162b2	mRNA	2	immunosuprressed	included	symptomatic disease	symptomatic	alpha	14+	~8 weeks	59.6	-35.5	86.3
56	Whitaker	Prospective cohort	02Jan2022	UK	GBR	Europe	43240	2019	4	Oxford/AstraZeneca ChAdOx1-S	Vectored	1	16-64 years	included	symptomatic disease	symptomatic	alpha	28-90	NA	65.3	56.2	72.5
56	Whitaker	Prospective cohort	02Jan2022	UK	GBR	Europe	43240	2019	4	Oxford/AstraZeneca ChAdOx1-S	Vectored	2	16-64 years	included	symptomatic disease	symptomatic	alpha	14+	~8 weeks	67.9	-1.1	89.8
56	Whitaker	Prospective cohort	02Jan2022	UK	GBR	Europe	43240	2019	4	Oxford/AstraZeneca ChAdOx1-S	Vectored	1	>= 65 years	included	symptomatic disease	symptomatic	alpha	28-90	NA	59.8	49.2	68.2
56	Whitaker	Prospective cohort	02Jan2022	UK	GBR	Europe	43240	2019	4	Oxford/AstraZeneca ChAdOx1-S	Vectored	2	>= 65 years	included	symptomatic disease	symptomatic	alpha	14+	~8 weeks	81.7	59.6	91.7
56	Whitaker	Prospective cohort	02Jan2022	UK	GBR	Europe	43240	2019	4	Oxford/AstraZeneca ChAdOx1-S	Vectored	1	immunosuprressed	included	symptomatic disease	symptomatic	alpha	28-90	NA	22.5	-15.2	47.9
56	Whitaker	Prospective cohort	02Jan2022	UK	GBR	Europe	43240	2019	4	Oxford/AstraZeneca ChAdOx1-S	Vectored	2	immunosuprressed	included	symptomatic disease	symptomatic	alpha	14+	~8 weeks	60	-63.6	90.2
57	Prunas	Retrospective cohort	27Jan2022	Israel	ISR	Asia	43800	2019	4	BioNTech/Pfizer BNT162b2	mRNA	1+	HHC of cases	excluded	infection	infection	other combinations	10+ including <10 days post dose 2	NA	62.7	61.5	63.8
57	Prunas	Retrospective cohort	27Jan2022	Israel	ISR	Asia	43800	2019	4	BioNTech/Pfizer BNT162b2	mRNA	2	HHC of cases	excluded	infection	infection	other combinations	1990-10-01	~11 weeks	89.4	88.7	90
57	Prunas	Retrospective cohort	27Jan2022	Israel	ISR	Asia	43800	2019	4	BioNTech/Pfizer BNT162b2	mRNA	2	HHC of cases	excluded	infection	infection	other combinations	90+	~26.5 weeks	58.3	45.8	67.9
57	Prunas	Retrospective cohort	27Jan2022	Israel	ISR	Asia	43800	2019	4	BioNTech/Pfizer BNT162b2	mRNA	1+	HHC of cases	1+	infection	infection	delta	10+ including <10 days post dose 2	NA	72.1	66.7	75.6
57	Prunas	Retrospective cohort	27Jan2022	Israel	ISR	Asia	43800	2019	4	BioNTech/Pfizer BNT162b2	mRNA	2	HHC of cases	excluded	infection	infection	delta	1990-10-01	~11 weeks	72	65.9	77
57	Prunas	Retrospective cohort	27Jan2022	Israel	ISR	Asia	43800	2019	4	BioNTech/Pfizer BNT162b2	mRNA	2	HHC of cases	excluded	infection	infection	delta	90+	~26.5 weeks	40.2	37.6	42.6
58	Butt	Retrospective cohort	07Oct2021	Qatar	QAT	Asia	65700	2019	4	BioNTech/Pfizer BNT162b2	mRNA	2	pregnant women	excluded	infection	infection	other combinations	14+	~17 weeks	87.7	43.5	97.3
58	Butt	Retrospective cohort	07Oct2021	Qatar	QAT	Asia	65700	2019	4	Moderna mRNA-1273	mRNA	2	pregnant women	excluded	infection	infection	other combinations	14+	~17 weeks	100	0	100
59	Balicer	Prospective cohort	07Sept2021	Israel	ISR	Asia	43800	2019	4	BioNTech/Pfizer BNT162b2	mRNA	1	pregnant women	excluded	infection	infection	other combinations	14-20	NA	67	40	84
59	Balicer	Prospective cohort	07Sept2021	Israel	ISR	Asia	43800	2019	4	BioNTech/Pfizer BNT162b2	mRNA	2	pregnant women	excluded	infection	infection	other combinations	1956-07-01	~18 weeks	96	89	100
59	Balicer	Prospective cohort	07Sept2021	Israel	ISR	Asia	43800	2019	4	BioNTech/Pfizer BNT162b2	mRNA	1	pregnant women	excluded	infection	infection	other combinations	21-27	NA	71	33	94
59	Balicer	Prospective cohort	07Sept2021	Israel	ISR	Asia	43800	2019	4	BioNTech/Pfizer BNT162b2	mRNA	1	pregnant women	excluded	symptomatic disease	symptomatic	other combinations	14-20	NA	66	32	86
59	Balicer	Prospective cohort	07Sept2021	Israel	ISR	Asia	43800	2019	4	BioNTech/Pfizer BNT162b2	mRNA	2	pregnant women	excluded	symptomatic disease	symptomatic	other combinations	1956-07-01	~18 weeks	97	91	100
59	Balicer	Prospective cohort	07Sept2021	Israel	ISR	Asia	43800	2019	4	BioNTech/Pfizer BNT162b2	mRNA	1	pregnant women	excluded	symptomatic disease	symptomatic	other combinations	21-27	NA	76	30	100
59	Balicer	Prospective cohort	07Sept2021	Israel	ISR	Asia	43800	2019	4	BioNTech/Pfizer BNT162b2	mRNA	2	pregnant women	excluded	hospitalization	severe	other combinations	1956-07-01	~18 weeks	89	43	100
60	Layan	Prospective cohort	03Mar2022	Israel	ISR	Asia	43800	2019	4	BioNTech/Pfizer BNT162b2	mRNA	2	HHC of cases	included	infection	infection	other combinations	7+	~12 weeks	79	56	92
61	Butt	Test-negative case-control	20Jul2021	USA	USA	North America	66220	2019	4	Multiple or heterologous RNA	mRNA	1	general pop	excluded	infection	infection	other combinations	0+	NA	85	84.2	85.8
61	Butt	Test-negative case-control	20Jul2021	USA	USA	North America	66220	2019	4	Multiple or heterologous RNA	mRNA	2	general pop	excluded	infection	infection	other combinations	7+	~6.5 weeks	97.1	96.6	97.5
61	Butt	Test-negative case-control	20Jul2021	USA	USA	North America	66220	2019	4	BioNTech/Pfizer BNT162b2	mRNA	1	general pop	excluded	infection	infection	other combinations	0+	NA	84	82.7	85.1
61	Butt	Test-negative case-control	20Jul2021	USA	USA	North America	66220	2019	4	BioNTech/Pfizer BNT162b2	mRNA	2	general pop	excluded	infection	infection	other combinations	7+	~6.5 weeks	96.2	95.5	96.9
61	Butt	Test-negative case-control	20Jul2021	USA	USA	North America	66220	2019	4	Moderna mRNA-1273	mRNA	1	general pop	excluded	infection	infection	other combinations	0+	NA	85.7	84.6	86.8
61	Butt	Test-negative case-control	20Jul2021	USA	USA	North America	66220	2019	4	Moderna mRNA-1273	mRNA	2	general pop	excluded	infection	infection	other combinations	7+	~6.5 weeks	98.2	97.5	98.6
62	Lopez Bernal	Test-negative case-control	21Jul2021	UK	GBR	Europe	43240	2019	4	BioNTech/Pfizer BNT162b2	mRNA	1	general pop	excluded	symptomatic disease	symptomatic	alpha	21+	NA	47.5	41.6	52.8
62	Lopez Bernal	Test-negative case-control	21Jul2021	UK	GBR	Europe	43240	2019	4	BioNTech/Pfizer BNT162b2	mRNA	2	general pop	excluded	symptomatic disease	symptomatic	alpha	14+	~17 weeks	93.7	91.6	95.3
62	Lopez Bernal	Test-negative case-control	21Jul2021	UK	GBR	Europe	43240	2019	4	Oxford/AstraZeneca ChAdOx1-S	Vectored	1	general pop	excluded	symptomatic disease	symptomatic	alpha	21+	NA	48.7	45.2	51.9
62	Lopez Bernal	Test-negative case-control	21Jul2021	UK	GBR	Europe	43240	2019	4	Oxford/AstraZeneca ChAdOx1-S	Vectored	2	general pop	excluded	symptomatic disease	symptomatic	alpha	14+	~17 weeks	74.5	68.4	79.4
62	Lopez Bernal	Test-negative case-control	21Jul2021	UK	GBR	Europe	43240	2019	4	BioNTech/Pfizer BNT162b2	mRNA	1	general pop	excluded	symptomatic disease	symptomatic	delta	21+	NA	35.6	22.7	46.4
62	Lopez Bernal	Test-negative case-control	21Jul2021	UK	GBR	Europe	43240	2019	4	BioNTech/Pfizer BNT162b2	mRNA	2	general pop	excluded	symptomatic disease	symptomatic	delta	14+	~17 weeks	88	85.3	90.1
62	Lopez Bernal	Test-negative case-control	21Jul2021	UK	GBR	Europe	43240	2019	4	Oxford/AstraZeneca ChAdOx1-S	Vectored	1	general pop	excluded	symptomatic disease	symptomatic	delta	21+	NA	30	24.3	35.3
62	Lopez Bernal	Test-negative case-control	21Jul2021	UK	GBR	Europe	43240	2019	4	Oxford/AstraZeneca ChAdOx1-S	Vectored	2	general pop	excluded	symptomatic disease	symptomatic	delta	14+	~17 weeks	67	61.3	71.8
63	Kim	Test-negative case-control	08Sept2021	USA	USA	North America	66220	2019	4	Multiple or heterologous RNA	mRNA	1+	general pop	unknown	symptomatic disease	symptomatic	other combinations	14+ up to <14 days post dose 2	NA	75	55	87
63	Kim	Test-negative case-control	08Sept2021	USA	USA	North America	66220	2019	4	Multiple or heterologous RNA	mRNA	2	general pop	unknown	symptomatic disease	symptomatic	other combinations	14+	~18.5 weeks	91	83	95
64	Hitchings	Test-negative case-control	28Oct2021	Brazil	BRA	South America	9410	2019	3	Oxford/AstraZeneca ChAdOx1-S	Vectored	1	> 60 years	included	symptomatic disease	symptomatic	gamma	28+	NA	33.4	26.4	39.7
64	Hitchings	Test-negative case-control	28Oct2021	Brazil	BRA	South America	9410	2019	3	Oxford/AstraZeneca ChAdOx1-S	Vectored	2	> 60 years	included	symptomatic disease	symptomatic	gamma	14+	~9.5 weeks	77.9	69.2	84.2
64	Hitchings	Test-negative case-control	28Oct2021	Brazil	BRA	South America	9410	2019	3	Oxford/AstraZeneca ChAdOx1-S	Vectored	1	> 60 years	included	hospitalization	severe	gamma	28+	NA	55.1	46.6	62.2
64	Hitchings	Test-negative case-control	28Oct2021	Brazil	BRA	South America	9410	2019	3	Oxford/AstraZeneca ChAdOx1-S	Vectored	2	> 60 years	included	hospitalization	severe	gamma	14+	~9.5 weeks	87.6	78.2	92.9
64	Hitchings	Test-negative case-control	28Oct2021	Brazil	BRA	South America	9410	2019	3	Oxford/AstraZeneca ChAdOx1-S	Vectored	1	> 60 years	included	death	death	gamma	28+	NA	61.8	48.9	71.4
64	Hitchings	Test-negative case-control	28Oct2021	Brazil	BRA	South America	9410	2019	3	Oxford/AstraZeneca ChAdOx1-S	Vectored	2	> 60 years	included	death	death	gamma	14+	~9.5 weeks	93.6	81.9	97.7
65	Carazo	Test-negative case-control	30Aug2021	Canada	CAN	North America	46580	2019	4	BioNTech/Pfizer BNT162b2	mRNA	1	HCW	excluded	infection	infection	other combinations	14+	NA	70.3	68.1	72.4
65	Carazo	Test-negative case-control	30Aug2021	Canada	CAN	North America	46580	2019	4	BioNTech/Pfizer BNT162b2	mRNA	2	HCW	excluded	infection	infection	other combinations	7+	~20 weeks	85.5	80.4	89.3
65	Carazo	Test-negative case-control	30Aug2021	Canada	CAN	North America	46580	2019	4	BioNTech/Pfizer BNT162b2	mRNA	1	HCW	excluded	symptomatic disease	symptomatic	other combinations	14+	NA	72.8	70.5	74.9
65	Carazo	Test-negative case-control	30Aug2021	Canada	CAN	North America	46580	2019	4	BioNTech/Pfizer BNT162b2	mRNA	2	HCW	excluded	symptomatic disease	symptomatic	other combinations	7+	~20 weeks	92.2	87.8	95.1
65	Carazo	Test-negative case-control	30Aug2021	Canada	CAN	North America	46580	2019	4	Moderna mRNA-1273	mRNA	1	HCW	excluded	infection	infection	other combinations	14+	NA	68.7	59.5	75.9
65	Carazo	Test-negative case-control	30Aug2021	Canada	CAN	North America	46580	2019	4	Moderna mRNA-1273	mRNA	2	HCW	excluded	infection	infection	other combinations	7+	~20 weeks	84.1	34.9	96.1
65	Carazo	Test-negative case-control	30Aug2021	Canada	CAN	North America	46580	2019	4	Moderna mRNA-1273	mRNA	1	HCW	excluded	symptomatic disease	symptomatic	other combinations	14+	NA	80.9	74.3	85.8
65	Carazo	Test-negative case-control	30Aug2021	Canada	CAN	North America	46580	2019	4	Multiple or heterologous RNA	mRNA	1	HCW	excluded	hospitalization	severe	other combinations	14+	NA	97.2	92.3	99
65	Carazo	Test-negative case-control	30Aug2021	Canada	CAN	North America	46580	2019	4	Multiple or heterologous RNA	mRNA	1	HCW	excluded	infection	infection	alpha	14+	NA	60	53.6	65.5
65	Carazo	Test-negative case-control	30Aug2021	Canada	CAN	North America	46580	2019	4	Multiple or heterologous RNA	mRNA	2	HCW	excluded	infection	infection	alpha	7+	~20 weeks	92.6	87.1	95.8
65	Carazo	Test-negative case-control	30Aug2021	Canada	CAN	North America	46580	2019	4	Multiple or heterologous RNA	mRNA	1	HCW	excluded	infection	infection	original	14+	NA	77	72.6	80.7
65	Carazo	Test-negative case-control	30Aug2021	Canada	CAN	North America	46580	2019	4	Multiple or heterologous RNA	mRNA	2	HCW	excluded	infection	infection	original	7+	~20 weeks	86.5	56.8	95.8
67	Amirthalingam	Test-negative case-control	10Dec2021	UK	GBR	Europe	43240	2019	4	BioNTech/Pfizer BNT162b2	mRNA	1	> 80 years	excluded	infection	infection	alpha	28+	NA	42	31	52
67	Amirthalingam	Test-negative case-control	10Dec2021	UK	GBR	Europe	43240	2019	4	BioNTech/Pfizer BNT162b2	mRNA	2	> 80 years	excluded	infection	infection	alpha	14+	~16 weeks	77	56	88
67	Amirthalingam	Test-negative case-control	10Dec2021	UK	GBR	Europe	43240	2019	4	BioNTech/Pfizer BNT162b2	mRNA	2	> 80 years	excluded	infection	infection	alpha	14+	NA	90	83	94
67	Amirthalingam	Test-negative case-control	10Dec2021	UK	GBR	Europe	43240	2019	4	BioNTech/Pfizer BNT162b2	mRNA	1	65-79 years	excluded	infection	infection	alpha	28+	~16 weeks	53	48	58
67	Amirthalingam	Test-negative case-control	10Dec2021	UK	GBR	Europe	43240	2019	4	BioNTech/Pfizer BNT162b2	mRNA	2	65-79 years	excluded	infection	infection	alpha	14+	~16 weeks	77	66	85
67	Amirthalingam	Test-negative case-control	10Dec2021	UK	GBR	Europe	43240	2019	4	BioNTech/Pfizer BNT162b2	mRNA	2	65-79 years	excluded	infection	infection	alpha	14+	~16 weeks	89	86	92
67	Amirthalingam	Test-negative case-control	10Dec2021	UK	GBR	Europe	43240	2019	4	BioNTech/Pfizer BNT162b2	mRNA	1	50-64 years	excluded	infection	infection	alpha	28+	NA	51	47	55
67	Amirthalingam	Test-negative case-control	10Dec2021	UK	GBR	Europe	43240	2019	4	BioNTech/Pfizer BNT162b2	mRNA	2	50-64 years	excluded	infection	infection	alpha	14+	~16 weeks	88	67	96
67	Amirthalingam	Test-negative case-control	10Dec2021	UK	GBR	Europe	43240	2019	4	BioNTech/Pfizer BNT162b2	mRNA	2	50-64 years	excluded	infection	infection	alpha	14+	~16 weeks	92	91	94
67	Amirthalingam	Test-negative case-control	10Dec2021	UK	GBR	Europe	43240	2019	4	Oxford/AstraZeneca ChAdOx1-S	Vectored	1	> 80 years	excluded	infection	infection	alpha	28+	NA	42	29	53
67	Amirthalingam	Test-negative case-control	10Dec2021	UK	GBR	Europe	43240	2019	4	Oxford/AstraZeneca ChAdOx1-S	Vectored	2	> 80 years	excluded	infection	infection	alpha	14+	~16 weeks	96	68	99
67	Amirthalingam	Test-negative case-control	10Dec2021	UK	GBR	Europe	43240	2019	4	Oxford/AstraZeneca ChAdOx1-S	Vectored	2	> 80 years	excluded	infection	infection	alpha	14+	~16 weeks	82	68	89
67	Amirthalingam	Test-negative case-control	10Dec2021	UK	GBR	Europe	43240	2019	4	Oxford/AstraZeneca ChAdOx1-S	Vectored	1	65-79 years	excluded	infection	infection	alpha	28+	NA	52	46	56
67	Amirthalingam	Test-negative case-control	10Dec2021	UK	GBR	Europe	43240	2019	4	Oxford/AstraZeneca ChAdOx1-S	Vectored	2	65-79 years	excluded	infection	infection	alpha	14+	~16 weeks	73	25	90
67	Amirthalingam	Test-negative case-control	10Dec2021	UK	GBR	Europe	43240	2019	4	Oxford/AstraZeneca ChAdOx1-S	Vectored	2	65-79 years	excluded	infection	infection	alpha	14+	~16 weeks	74	69	79
67	Amirthalingam	Test-negative case-control	10Dec2021	UK	GBR	Europe	43240	2019	4	Oxford/AstraZeneca ChAdOx1-S	Vectored	1	50-64 years	excluded	infection	infection	alpha	28+	NA	42	39	46
67	Amirthalingam	Test-negative case-control	10Dec2021	UK	GBR	Europe	43240	2019	4	Oxford/AstraZeneca ChAdOx1-S	Vectored	2	50-64 years	excluded	infection	infection	alpha	14+	~16 weeks	55	34	69
67	Amirthalingam	Test-negative case-control	10Dec2021	UK	GBR	Europe	43240	2019	4	Oxford/AstraZeneca ChAdOx1-S	Vectored	2	50-64 years	excluded	infection	infection	alpha	14+	~16 weeks	77	74	79
68	Gram	Retrospective cohort	17Dec2021	Denmark	DNK	Europe	63020	2019	4	Heterologous platforms	Multiple	1	general pop	excluded	infection	infection	alpha	14-20	NA	39	23	52
68	Gram	Retrospective cohort	17Dec2021	Denmark	DNK	Europe	63020	2019	4	Heterologous platforms	Multiple	2	general pop	excluded	infection	infection	alpha	14+	~20 weeks	88	83	92
68	Gram	Retrospective cohort	17Dec2021	Denmark	DNK	Europe	63020	2019	4	Heterologous platforms	Multiple	1	general pop	excluded	infection	infection	alpha	105+	NA	-47	-208	30
68	Gram	Retrospective cohort	17Dec2021	Denmark	DNK	Europe	63020	2019	4	Heterologous platforms	Multiple	1	general pop	excluded	hospitalization	severe	alpha	14+	NA	93	80	98
69	Alali	Retrospective cohort	29Jul2021	Kuwait	KWT	Asia	35680	2019	4	BioNTech/Pfizer BNT162b2	mRNA	1	HCW	excluded	infection	infection	alpha	14+	NA	91.4	65.1	97.9
69	Alali	Retrospective cohort	29Jul2021	Kuwait	KWT	Asia	35680	2019	4	BioNTech/Pfizer BNT162b2	mRNA	2	HCW	excluded	infection	infection	alpha	7+	~18 weeks	94.5	89.4	97.2
69	Alali	Retrospective cohort	29Jul2021	Kuwait	KWT	Asia	35680	2019	4	Oxford/AstraZeneca ChAdOx1-S	Vectored	1	HCW	excluded	infection	infection	alpha	28+	NA	75.4	67.2	81.6
70	Lef√®vre	Retrospective cohort	31Jul2021	France	FRA	Europe	42470	2019	4	BioNTech/Pfizer BNT162b2	mRNA	1+	LTCF residents	included	infection	infection	beta	14+ up to t days after 2nd dose	NA	55	13	76
70	Lef√®vre	Retrospective cohort	31Jul2021	France	FRA	Europe	42470	2019	4	BioNTech/Pfizer BNT162b2	mRNA	2	LTCF residents	included	infection	infection	beta	7+	~16 weeks	49	14	69
70	Lef√®vre	Retrospective cohort	31Jul2021	France	FRA	Europe	42470	2019	4	BioNTech/Pfizer BNT162b2	mRNA	1+	LTCF residents	included	hospitalization or death	severe	beta	14+ up to t days after 2nd dose	NA	86	32	97
70	Lef√®vre	Retrospective cohort	31Jul2021	France	FRA	Europe	42470	2019	4	BioNTech/Pfizer BNT162b2	mRNA	2	LTCF residents	included	hospitalization or death	severe	beta	7+	~16 weeks	86	67	94
71	de Gier	Retrospective cohort	05Aug2021	Netherlands	NLD	Europe	51920	2019	4	Oxford/AstraZeneca ChAdOx1-S	Vectored	1	HHC of cases	unknown	infection	infection	alpha	14+	NA	2	-11	14
71	de Gier	Retrospective cohort	05Aug2021	Netherlands	NLD	Europe	51920	2019	4	Oxford/AstraZeneca ChAdOx1-S	Vectored	2	HHC of cases	unknown	infection	infection	alpha	7+	~15 weeks	87	77	93
71	de Gier	Retrospective cohort	05Aug2021	Netherlands	NLD	Europe	51920	2019	4	BioNTech/Pfizer BNT162b2	mRNA	1	HHC of cases	unknown	infection	infection	alpha	14+	NA	-18	-43	2
71	de Gier	Retrospective cohort	05Aug2021	Netherlands	NLD	Europe	51920	2019	4	BioNTech/Pfizer BNT162b2	mRNA	2	HHC of cases	unknown	infection	infection	alpha	7+	~15 weeks	65	60	70
71	de Gier	Retrospective cohort	05Aug2021	Netherlands	NLD	Europe	51920	2019	4	Moderna mRNA-1273	mRNA	1	HHC of cases	unknown	infection	infection	alpha	14+	NA	33	-27	64
71	de Gier	Retrospective cohort	05Aug2021	Netherlands	NLD	Europe	51920	2019	4	Moderna mRNA-1273	mRNA	2	HHC of cases	unknown	infection	infection	alpha	7+	~15 weeks	91	79	97
71	de Gier	Retrospective cohort	05Aug2021	Netherlands	NLD	Europe	51920	2019	4	Janssen Ad26.COV2.S	Vectored	1	HHC of cases	unknown	infection	infection	alpha	14+	~15 weeks	12	-71	54
72	Puranik	Retrospective cohort	09Aug2021	USA	USA	North America	66220	2019	4	BioNTech/Pfizer BNT162b2	mRNA	1	general pop	excluded	infection	infection	other combinations	2025-07-01	NA	16	-20	42
72	Puranik	Retrospective cohort	09Aug2021	USA	USA	North America	66220	2019	4	BioNTech/Pfizer BNT162b2	mRNA	2	general pop	excluded	infection	infection	other combinations	14+	~26 weeks	76	69	81
72	Puranik	Retrospective cohort	09Aug2021	USA	USA	North America	66220	2019	4	BioNTech/Pfizer BNT162b2	mRNA	1	general pop	excluded	hospitalization	severe	other combinations	2025-07-01	NA	75	-30	97.4
72	Puranik	Retrospective cohort	09Aug2021	USA	USA	North America	66220	2019	4	BioNTech/Pfizer BNT162b2	mRNA	2	general pop	excluded	hospitalization	severe	other combinations	14+	~26 weeks	85	73	93
72	Puranik	Retrospective cohort	09Aug2021	USA	USA	North America	66220	2019	4	BioNTech/Pfizer BNT162b2	mRNA	1	general pop	excluded	ICU admission	severe	other combinations	2025-07-01	NA	100	-430	100
72	Puranik	Retrospective cohort	09Aug2021	USA	USA	North America	66220	2019	4	BioNTech/Pfizer BNT162b2	mRNA	2	general pop	excluded	ICU admission	severe	other combinations	14+	~26 weeks	87	46	98.6
72	Puranik	Retrospective cohort	09Aug2021	USA	USA	North America	66220	2019	4	Moderna mRNA-1273	mRNA	1	general pop	excluded	infection	infection	other combinations	2025-07-01	NA	-10	-50	24
72	Puranik	Retrospective cohort	09Aug2021	USA	USA	North America	66220	2019	4	Moderna mRNA-1273	mRNA	2	general pop	excluded	infection	infection	other combinations	14+	~26 weeks	86	81	90.6
72	Puranik	Retrospective cohort	09Aug2021	USA	USA	North America	66220	2019	4	Moderna mRNA-1273	mRNA	1	general pop	excluded	hospitalization	severe	other combinations	2025-07-01	NA	25	-150	79
72	Puranik	Retrospective cohort	09Aug2021	USA	USA	North America	66220	2019	4	Moderna mRNA-1273	mRNA	2	general pop	excluded	hospitalization	severe	other combinations	14+	~26 weeks	91.6	81	97
72	Puranik	Retrospective cohort	09Aug2021	USA	USA	North America	66220	2019	4	Moderna mRNA-1273	mRNA	1	general pop	excluded	ICU admission	severe	other combinations	2025-07-01	NA	100	-430	100
72	Puranik	Retrospective cohort	09Aug2021	USA	USA	North America	66220	2019	4	Moderna mRNA-1273	mRNA	2	general pop	excluded	ICU admission	severe	other combinations	14+	~26 weeks	93.3	57	99.8
73	Chemaitelly	Retrospective cohort	09Aug2021	Qatar	QAT	Asia	65700	2019	4	Multiple or heterologous RNA	mRNA	2	transplant patients	excluded	infection	infection	other combinations	14+	~17 weeks	46.6	0	73.7
73	Chemaitelly	Retrospective cohort	09Aug2021	Qatar	QAT	Asia	65700	2019	4	Multiple or heterologous RNA	mRNA	2	transplant patients	excluded	infection	infection	other combinations	42+	~17 weeks	66	21.3	85.3
73	Chemaitelly	Retrospective cohort	09Aug2021	Qatar	QAT	Asia	65700	2019	4	Multiple or heterologous RNA	mRNA	2	transplant patients	excluded	infection	infection	other combinations	56+	~17 weeks	73.9	33	89.9
73	Chemaitelly	Retrospective cohort	09Aug2021	Qatar	QAT	Asia	65700	2019	4	Multiple or heterologous RNA	mRNA	2	transplant patients	excluded	severe infection	severe	other combinations	14+	~17 weeks	72.3	0	90.9
73	Chemaitelly	Retrospective cohort	09Aug2021	Qatar	QAT	Asia	65700	2019	4	Multiple or heterologous RNA	mRNA	2	transplant patients	excluded	severe infection	severe	other combinations	42+	~17 weeks	85	35.7	96.5
73	Chemaitelly	Retrospective cohort	09Aug2021	Qatar	QAT	Asia	65700	2019	4	Multiple or heterologous RNA	mRNA	2	transplant patients	excluded	severe infection	severe	other combinations	56+	~17 weeks	83.8	31.3	96.2
74	Tang	Test-negative case-control	02Nov2021	Qatar	QAT	Asia	65700	2019	4	BioNTech/Pfizer BNT162b2	mRNA	1	general pop	included	infection	infection	delta	14+	NA	42.8	18.2	60.1
74	Tang	Test-negative case-control	02Nov2021	Qatar	QAT	Asia	65700	2019	4	BioNTech/Pfizer BNT162b2	mRNA	2	general pop	included	infection	infection	delta	14+	~25 weeks	50.6	45.4	55.3
74	Tang	Test-negative case-control	02Nov2021	Qatar	QAT	Asia	65700	2019	4	Moderna mRNA-1273	mRNA	1	general pop	included	infection	infection	delta	14+	NA	73.2	57.3	83.2
74	Tang	Test-negative case-control	02Nov2021	Qatar	QAT	Asia	65700	2019	4	Moderna mRNA-1273	mRNA	2	general pop	included	infection	infection	delta	14+	~25 weeks	72	66.1	76.9
74	Tang	Test-negative case-control	02Nov2021	Qatar	QAT	Asia	65700	2019	4	BioNTech/Pfizer BNT162b2	mRNA	1	general pop	included	severe, critical, fatal disease	severe	delta	14+	NA	84.5	-25.2	98.1
74	Tang	Test-negative case-control	02Nov2021	Qatar	QAT	Asia	65700	2019	4	BioNTech/Pfizer BNT162b2	mRNA	2	general pop	included	severe, critical, fatal disease	severe	delta	14+	~25 weeks	94.1	85.9	97.6
74	Tang	Test-negative case-control	02Nov2021	Qatar	QAT	Asia	65700	2019	4	Moderna mRNA-1273	mRNA	1	general pop	included	severe, critical, fatal disease	severe	delta	14+	NA	87.5	23.4	95.8
74	Tang	Test-negative case-control	02Nov2021	Qatar	QAT	Asia	65700	2019	4	Moderna mRNA-1273	mRNA	2	general pop	included	severe, critical, fatal disease	severe	delta	14+	~25 weeks	96.1	71.4	99.5
74	Tang	Test-negative case-control	02Nov2021	Qatar	QAT	Asia	65700	2019	4	BioNTech/Pfizer BNT162b2	mRNA	1	general pop	included	symptomatic disease	symptomatic	delta	14+	NA	56.2	30.6	72.4
74	Tang	Test-negative case-control	02Nov2021	Qatar	QAT	Asia	65700	2019	4	BioNTech/Pfizer BNT162b2	mRNA	2	general pop	included	symptomatic disease	symptomatic	delta	14+	~25 weeks	44.4	37	50.9
74	Tang	Test-negative case-control	02Nov2021	Qatar	QAT	Asia	65700	2019	4	Moderna mRNA-1273	mRNA	1	general pop	included	symptomatic disease	symptomatic	delta	14+	NA	82.5	65.2	91.2
74	Tang	Test-negative case-control	02Nov2021	Qatar	QAT	Asia	65700	2019	4	Moderna mRNA-1273	mRNA	2	general pop	included	symptomatic disease	symptomatic	delta	14+	~25 weeks	73.9	65.9	79.9
74	Tang	Test-negative case-control	02Nov2021	Qatar	QAT	Asia	65700	2019	4	BioNTech/Pfizer BNT162b2	mRNA	1	general pop	included	asymptomatic infection	asymptomatic	delta	14+	NA	46.7	-56.2	81.8
74	Tang	Test-negative case-control	02Nov2021	Qatar	QAT	Asia	65700	2019	4	BioNTech/Pfizer BNT162b2	mRNA	2	general pop	included	asymptomatic infection	asymptomatic	delta	14+	~25 weeks	46	32.3	56.9
74	Tang	Test-negative case-control	02Nov2021	Qatar	QAT	Asia	65700	2019	4	Moderna mRNA-1273	mRNA	1	general pop	included	asymptomatic infection	asymptomatic	delta	14+	NA	61.8	-9.6	86.7
74	Tang	Test-negative case-control	02Nov2021	Qatar	QAT	Asia	65700	2019	4	Moderna mRNA-1273	mRNA	2	general pop	included	asymptomatic infection	asymptomatic	delta	14+	~25 weeks	53.6	33.4	67.6
74	Tang	Test-negative case-control	02Nov2021	Qatar	QAT	Asia	65700	2019	4	BioNTech/Pfizer BNT162b2	mRNA	1	general pop	included	infection	infection	beta	14+	NA	18.9	-1.8	35.4
74	Tang	Test-negative case-control	02Nov2021	Qatar	QAT	Asia	65700	2019	4	BioNTech/Pfizer BNT162b2	mRNA	2	general pop	included	infection	infection	beta	14+	~25 weeks	74.3	70.3	77.7
74	Tang	Test-negative case-control	02Nov2021	Qatar	QAT	Asia	65700	2019	4	Moderna mRNA-1273	mRNA	1	general pop	included	infection	infection	beta	14+	NA	66.3	55.8	74.2
74	Tang	Test-negative case-control	02Nov2021	Qatar	QAT	Asia	65700	2019	4	Moderna mRNA-1273	mRNA	2	general pop	included	infection	infection	beta	14+	~25 weeks	80.8	69	88.2
74	Tang	Test-negative case-control	02Nov2021	Qatar	QAT	Asia	65700	2019	4	BioNTech/Pfizer BNT162b2	mRNA	1	general pop	included	severe, critical, fatal disease	severe	beta	14+	NA	74.8	-7.6	94.1
74	Tang	Test-negative case-control	02Nov2021	Qatar	QAT	Asia	65700	2019	4	BioNTech/Pfizer BNT162b2	mRNA	2	general pop	included	severe, critical, fatal disease	severe	beta	14+	~25 weeks	92.7	81.5	97.1
74	Tang	Test-negative case-control	02Nov2021	Qatar	QAT	Asia	65700	2019	4	Moderna mRNA-1273	mRNA	1	general pop	included	severe, critical, fatal disease	severe	beta	14+	NA	72.5	7.7	91.8
74	Tang	Test-negative case-control	02Nov2021	Qatar	QAT	Asia	65700	2019	4	Moderna mRNA-1273	mRNA	2	general pop	included	severe, critical, fatal disease	severe	beta	14+	~25 weeks	100	NA	NA
75	Nanduri	Retrospective cohort	18Aug2021	USA	USA	North America	66220	2019	4	BioNTech/Pfizer BNT162b2	mRNA	2	SNF residents	unknown	infection	infection	other combinations	14+	~16 weeks	74.2	69	78.7
75	Nanduri	Retrospective cohort	18Aug2021	USA	USA	North America	66220	2019	4	Moderna mRNA-1273	mRNA	2	SNF residents	unknown	infection	infection	other combinations	14+	~16 weeks	74.7	66.2	81.1
75	Nanduri	Retrospective cohort	18Aug2021	USA	USA	North America	66220	2019	4	BioNTech/Pfizer BNT162b2	mRNA	2	SNF residents	unknown	infection	infection	alpha	14+	~22 weeks	66.5	58.3	73.1
75	Nanduri	Retrospective cohort	18Aug2021	USA	USA	North America	66220	2019	4	Moderna mRNA-1273	mRNA	2	SNF residents	unknown	infection	infection	alpha	14+	~22 weeks	70.4	60.1	78
75	Nanduri	Retrospective cohort	18Aug2021	USA	USA	North America	66220	2019	4	BioNTech/Pfizer BNT162b2	mRNA	2	SNF residents	unknown	infection	infection	delta	14+	~25 weeks	52.4	48	56.4
75	Nanduri	Retrospective cohort	18Aug2021	USA	USA	North America	66220	2019	4	Moderna mRNA-1273	mRNA	2	SNF residents	unknown	infection	infection	delta	14+	~25 weeks	50.6	45	55.7
76	Chin	Retrospective cohort	27Jan2022	USA	USA	North America	66220	2019	4	Multiple or heterologous RNA	mRNA	1	incarcerated persons	excluded	infection	infection	original	14+	NA	74	64	82
76	Chin	Retrospective cohort	27Jan2022	USA	USA	North America	66220	2019	4	Multiple or heterologous RNA	mRNA	2	incarcerated persons	excluded	infection	infection	original	14+	~5 weeks	97	88	99
76	Chin	Retrospective cohort	27Jan2022	USA	USA	North America	66220	2019	4	Multiple or heterologous RNA	mRNA	1	incarcerated persons, moderate/high risk for severe disease	excluded	infection	infection	original	14+	NA	74	62	82
76	Chin	Retrospective cohort	27Jan2022	USA	USA	North America	66220	2019	4	Multiple or heterologous RNA	mRNA	2	incarcerated persons, moderate/high risk for severe disease	excluded	infection	infection	original	14+	~5 weeks	92	74	98
76	Chin	Retrospective cohort	27Jan2022	USA	USA	North America	66220	2019	4	Moderna mRNA-1273	mRNA	1	incarcerated persons	excluded	infection	infection	original	14+	NA	71	58	80
76	Chin	Retrospective cohort	27Jan2022	USA	USA	North America	66220	2019	4	Moderna mRNA-1273	mRNA	2	incarcerated persons	excluded	infection	infection	original	14+	~5 weeks	96	67	99
77	Tenforde	Case-control	04Nov2021	USA	USA	North America	66220	2019	4	BioNTech/Pfizer BNT162b2	mRNA	2	general pop	included	hospitalization	severe	other combinations	14+	~30 weeks	81	77	84
77	Tenforde	Case-control	04Nov2021	USA	USA	North America	66220	2019	4	BioNTech/Pfizer BNT162b2	mRNA	2	general pop	unknown	hospitalization	severe	other combinations	14-120	NA	85	82	88
77	Tenforde	Case-control	04Nov2021	USA	USA	North America	66220	2019	4	BioNTech/Pfizer BNT162b2	mRNA	2	general pop	unknown	hospitalization	severe	other combinations	120+	~30 weeks	64	51	73
77	Tenforde	Case-control	04Nov2021	USA	USA	North America	66220	2019	4	Moderna mRNA-1273	mRNA	2	general pop	unknown	hospitalization	severe	other combinations	14+	~30 weeks	89	86	92
77	Tenforde	Case-control	04Nov2021	USA	USA	North America	66220	2019	4	Moderna mRNA-1273	mRNA	2	general pop	unknown	hospitalization	severe	other combinations	14-120	NA	91	87	93
77	Tenforde	Case-control	04Nov2021	USA	USA	North America	66220	2019	4	Moderna mRNA-1273	mRNA	2	general pop	unknown	hospitalization	severe	other combinations	120+	~30 weeks	85	77	91
77	Tenforde	Case-control	04Nov2021	USA	USA	North America	66220	2019	4	Multiple or heterologous RNA	mRNA	2	immunocompetent adults	unknown	hospitalization	severe	other combinations	14+	~30 weeks	90	87	91
77	Tenforde	Case-control	04Nov2021	USA	USA	North America	66220	2019	4	Multiple or heterologous RNA	mRNA	2	immucompromised	unknown	hospitalization	severe	other combinations	14+	~30 weeks	51	31	65
77	Tenforde	Case-control	04Nov2021	USA	USA	North America	66220	2019	4	Multiple or heterologous RNA	mRNA	2	general pop	unknown	hospitalization	severe	alpha	14+	~30 weeks	90	84	94
77	Tenforde	Case-control	04Nov2021	USA	USA	North America	66220	2019	4	Multiple or heterologous RNA	mRNA	2	general pop	unknown	hospitalization	severe	delta	14+	~30 weeks	86	79	90
78	Pouwels	Prospective cohort	14Oct2021	UK	GBR	Europe	43240	2019	4	BioNTech/Pfizer BNT162b2	mRNA	1	general pop	included	infection	infection	alpha	21+	NA	59	52	95
78	Pouwels	Prospective cohort	14Oct2021	UK	GBR	Europe	43240	2019	4	BioNTech/Pfizer BNT162b2	mRNA	1	general pop	included	infection, ct<30	infection	alpha	21+	NA	70	65	74
78	Pouwels	Prospective cohort	14Oct2021	UK	GBR	Europe	43240	2019	4	BioNTech/Pfizer BNT162b2	mRNA	2	general pop	included	infection	infection	alpha	14+	~28 weeks	78	68	84
78	Pouwels	Prospective cohort	14Oct2021	UK	GBR	Europe	43240	2019	4	BioNTech/Pfizer BNT162b2	mRNA	2	general pop	included	infection, ct<30	infection	alpha	14+	~28 weeks	94	94	96
78	Pouwels	Prospective cohort	14Oct2021	UK	GBR	Europe	43240	2019	4	Oxford/AstraZeneca ChAdOx1-S	Vectored	1	general pop	included	infection	infection	alpha	21+	NA	63	55	69
78	Pouwels	Prospective cohort	14Oct2021	UK	GBR	Europe	43240	2019	4	Oxford/AstraZeneca ChAdOx1-S	Vectored	1	general pop	included	infection, ct<30	infection	alpha	21+	NA	74	69	79
78	Pouwels	Prospective cohort	14Oct2021	UK	GBR	Europe	43240	2019	4	Oxford/AstraZeneca ChAdOx1-S	Vectored	2	general pop	included	infection	infection	alpha	14+	~28 weeks	79	56	90
78	Pouwels	Prospective cohort	14Oct2021	UK	GBR	Europe	43240	2019	4	Oxford/AstraZeneca ChAdOx1-S	Vectored	2	general pop	included	infection, ct<30	infection	alpha	14+	~28 weeks	86	71	93
78	Pouwels	Prospective cohort	14Oct2021	UK	GBR	Europe	43240	2019	4	BioNTech/Pfizer BNT162b2	mRNA	1	general pop	included	infection	infection	delta	21+	NA	57	50	63
78	Pouwels	Prospective cohort	14Oct2021	UK	GBR	Europe	43240	2019	4	BioNTech/Pfizer BNT162b2	mRNA	1	general pop	included	infection, ct<30	infection	delta	21+	NA	62	56	68
78	Pouwels	Prospective cohort	14Oct2021	UK	GBR	Europe	43240	2019	4	BioNTech/Pfizer BNT162b2	mRNA	2	general pop	included	infection	infection	delta	14+	~28 weeks	80	77	83
78	Pouwels	Prospective cohort	14Oct2021	UK	GBR	Europe	43240	2019	4	BioNTech/Pfizer BNT162b2	mRNA	2	general pop	included	infection, ct<30	infection	delta	14+	~28 weeks	84	82	86
78	Pouwels	Prospective cohort	14Oct2021	UK	GBR	Europe	43240	2019	4	Oxford/AstraZeneca ChAdOx1-S	Vectored	1	general pop	included	infection	infection	delta	21+	NA	46	35	55
78	Pouwels	Prospective cohort	14Oct2021	UK	GBR	Europe	43240	2019	4	Oxford/AstraZeneca ChAdOx1-S	Vectored	1	general pop	included	infection, ct<30	infection	delta	21+	NA	50	41	59
78	Pouwels	Prospective cohort	14Oct2021	UK	GBR	Europe	43240	2019	4	Oxford/AstraZeneca ChAdOx1-S	Vectored	2	general pop	included	infection	infection	delta	14+	~28 weeks	67	62	71
78	Pouwels	Prospective cohort	14Oct2021	UK	GBR	Europe	43240	2019	4	Oxford/AstraZeneca ChAdOx1-S	Vectored	2	general pop	included	infection, ct<30	infection	delta	14+	~28 weeks	70	65	73
79	Prasad	Retrospective cohort	19Aug2021	USA	USA	North America	66220	2019	4	Multiple or heterologous RNA	mRNA	2	surgery patients	included	post-operative infection	infection	original	14+	~8 weeks	91	56	99
80	Tartof	Retrospective cohort	16Oct2021	USA	USA	North America	66220	2019	4	BioNTech/Pfizer BNT162b2	mRNA	1	>= 12 years	included	infection	infection	other combinations	14+	NA	58	54	61
80	Tartof	Retrospective cohort	16Oct2021	USA	USA	North America	66220	2019	4	BioNTech/Pfizer BNT162b2	mRNA	2	>= 12 years	included	infection	infection	other combinations	7+	~29 weeks	73	72	74
80	Tartof	Retrospective cohort	16Oct2021	USA	USA	North America	66220	2019	4	BioNTech/Pfizer BNT162b2	mRNA	2	>= 12 years	included	infection	infection	other combinations	1936-07-01	~3 weeks	88	86	89
80	Tartof	Retrospective cohort	16Oct2021	USA	USA	North America	66220	2019	4	BioNTech/Pfizer BNT162b2	mRNA	2	>= 12 years	included	infection	infection	other combinations	157+	~29 weeks	47	43	51
80	Tartof	Retrospective cohort	16Oct2021	USA	USA	North America	66220	2019	4	BioNTech/Pfizer BNT162b2	mRNA	1	>= 12 years	included	hospitalization	severe	other combinations	14+	NA	54	43	63
80	Tartof	Retrospective cohort	16Oct2021	USA	USA	North America	66220	2019	4	BioNTech/Pfizer BNT162b2	mRNA	2	>= 12 years	included	hospitalization	severe	other combinations	7+	~29 weeks	90	89	92
80	Tartof	Retrospective cohort	16Oct2021	USA	USA	North America	66220	2019	4	BioNTech/Pfizer BNT162b2	mRNA	2	>= 12 years	included	hospitalization	severe	other combinations	1936-07-01	~3 weeks	87	82	91
80	Tartof	Retrospective cohort	16Oct2021	USA	USA	North America	66220	2019	4	BioNTech/Pfizer BNT162b2	mRNA	2	>= 12 years	included	hospitalization	severe	other combinations	157+	~29 weeks	88	82	92
80	Tartof	Retrospective cohort	16Oct2021	USA	USA	North America	66220	2019	4	BioNTech/Pfizer BNT162b2	mRNA	1	>= 12 years	included	infection	infection	delta	14+	NA	74	55	85
80	Tartof	Retrospective cohort	16Oct2021	USA	USA	North America	66220	2019	4	BioNTech/Pfizer BNT162b2	mRNA	2	>= 12 years	included	infection	infection	delta	7+	~29 weeks	75	71	78
80	Tartof	Retrospective cohort	16Oct2021	USA	USA	North America	66220	2019	4	BioNTech/Pfizer BNT162b2	mRNA	2	>= 12 years	included	infection	infection	delta	1936-07-01	~3 weeks	93	85	97
80	Tartof	Retrospective cohort	16Oct2021	USA	USA	North America	66220	2019	4	BioNTech/Pfizer BNT162b2	mRNA	2	>= 12 years	included	infection	infection	delta	127+	~29 weeks	53	39	65
80	Tartof	Retrospective cohort	16Oct2021	USA	USA	North America	66220	2019	4	BioNTech/Pfizer BNT162b2	mRNA	1	>= 12 years	included	hospitalization	severe	delta	14+	NA	79	-49	97
80	Tartof	Retrospective cohort	16Oct2021	USA	USA	North America	66220	2019	4	BioNTech/Pfizer BNT162b2	mRNA	2	>= 12 years	included	hospitalization	severe	delta	7+	~29 weeks	93	84	96
80	Tartof	Retrospective cohort	16Oct2021	USA	USA	North America	66220	2019	4	BioNTech/Pfizer BNT162b2	mRNA	1	>= 12 years	included	infection	infection	other combinations	14+	NA	74	64	81
80	Tartof	Retrospective cohort	16Oct2021	USA	USA	North America	66220	2019	4	BioNTech/Pfizer BNT162b2	mRNA	2	>= 12 years	included	infection	infection	other combinations	7+	~29 weeks	91	88	92
80	Tartof	Retrospective cohort	16Oct2021	USA	USA	North America	66220	2019	4	BioNTech/Pfizer BNT162b2	mRNA	2	>= 12 years	included	infection	infection	other combinations	1936-07-01	~3 weeks	97	95	99
80	Tartof	Retrospective cohort	16Oct2021	USA	USA	North America	66220	2019	4	BioNTech/Pfizer BNT162b2	mRNA	2	>= 12 years	included	infection	infection	other combinations	127+	~29 weeks	67	45	80
80	Tartof	Retrospective cohort	16Oct2021	USA	USA	North America	66220	2019	4	BioNTech/Pfizer BNT162b2	mRNA	1	>= 12 years	included	hospitalization	severe	other combinations	14+	NA	75	21	92
80	Tartof	Retrospective cohort	16Oct2021	USA	USA	North America	66220	2019	4	BioNTech/Pfizer BNT162b2	mRNA	2	>= 12 years	included	hospitalization	severe	other combinations	7+	~29 weeks	95	90	98
81	Golberg	Retrospective cohort	27Oct2021	Israel	ISR	Asia	43800	2019	4	BioNTech/Pfizer BNT162b2	mRNA	2	16-39 years	excluded	infection	infection	delta	168-203	28 weeks	55	50	60
81	Golberg	Retrospective cohort	27Oct2021	Israel	ISR	Asia	43800	2019	4	BioNTech/Pfizer BNT162b2	mRNA	2	16-39 years	excluded	infection	infection	delta	55-98	13 weeks	80	75	84
81	Golberg	Retrospective cohort	27Oct2021	Israel	ISR	Asia	43800	2019	4	BioNTech/Pfizer BNT162b2	mRNA	2	40-59 years	excluded	infection	infection	delta	168-203	28 weeks	57	53	61
81	Golberg	Retrospective cohort	27Oct2021	Israel	ISR	Asia	43800	2019	4	BioNTech/Pfizer BNT162b2	mRNA	2	40-59 years	excluded	infection	infection	delta	55-98	13 weeks	83	75	88
81	Golberg	Retrospective cohort	27Oct2021	Israel	ISR	Asia	43800	2019	4	BioNTech/Pfizer BNT162b2	mRNA	2	>= 60 years	excluded	infection	infection	delta	168-203	28 weeks	57	52	62
81	Golberg	Retrospective cohort	27Oct2021	Israel	ISR	Asia	43800	2019	4	BioNTech/Pfizer BNT162b2	mRNA	2	>= 60 years	excluded	infection	infection	delta	55-98	13 weeks	82	70	89
81	Golberg	Retrospective cohort	27Oct2021	Israel	ISR	Asia	43800	2019	4	BioNTech/Pfizer BNT162b2	mRNA	2	40-59 years	excluded	severe disease	severe	delta	168-203	28 weeks	98	94	99
81	Golberg	Retrospective cohort	27Oct2021	Israel	ISR	Asia	43800	2019	4	BioNTech/Pfizer BNT162b2	mRNA	2	>= 60 years	excluded	severe disease	severe	delta	168-203	13 weeks	93	86	97
81	Golberg	Retrospective cohort	27Oct2021	Israel	ISR	Asia	43800	2019	4	BioNTech/Pfizer BNT162b2	mRNA	2	40-59 years	excluded	severe disease	severe	delta	109-159	22 weeks	92	87	95
81	Golberg	Retrospective cohort	27Oct2021	Israel	ISR	Asia	43800	2019	4	BioNTech/Pfizer BNT162b2	mRNA	2	>= 60 years	excluded	severe disease	severe	delta	109-159	22 weeks	85	81	88
82	Chemaitelly	Test-negative case-control	06Oct2021	Qatar	QAT	Asia	65700	2019	4	BioNTech/Pfizer BNT162b2	mRNA	1	>= 12 years	included	infection	infection	other combinations	14+	NA	36.8	33.2	40.2
82	Chemaitelly	Test-negative case-control	06Oct2021	Qatar	QAT	Asia	65700	2019	4	BioNTech/Pfizer BNT162b2	mRNA	2	>= 12 years	included	infection	infection	other combinations	28-63	7 weeks	73.2	71.3	75
82	Chemaitelly	Test-negative case-control	06Oct2021	Qatar	QAT	Asia	65700	2019	4	BioNTech/Pfizer BNT162b2	mRNA	2	>= 12 years	included	infection	infection	other combinations	175+	~32 weeks	22.3	-1.7	40.7
82	Chemaitelly	Test-negative case-control	06Oct2021	Qatar	QAT	Asia	65700	2019	4	BioNTech/Pfizer BNT162b2	mRNA	1	>= 12 years	included	symptomatic disease	symptomatic	other combinations	14+	NA	47.9	43.6	51.9
82	Chemaitelly	Test-negative case-control	06Oct2021	Qatar	QAT	Asia	65700	2019	4	BioNTech/Pfizer BNT162b2	mRNA	2	>= 12 years	included	symptomatic disease	symptomatic	other combinations	28-63	7 weeks	72.5	69.6	75.1
82	Chemaitelly	Test-negative case-control	06Oct2021	Qatar	QAT	Asia	65700	2019	4	BioNTech/Pfizer BNT162b2	mRNA	2	>= 12 years	included	symptomatic disease	symptomatic	other combinations	175+	~32 weeks	27.8	-1.4	48.7
82	Chemaitelly	Test-negative case-control	06Oct2021	Qatar	QAT	Asia	65700	2019	4	BioNTech/Pfizer BNT162b2	mRNA	1	>= 12 years	included	asymptomatic infection	asymptomatic	other combinations	14+	NA	22.2	12.1	31.2
82	Chemaitelly	Test-negative case-control	06Oct2021	Qatar	QAT	Asia	65700	2019	4	BioNTech/Pfizer BNT162b2	mRNA	2	>= 12 years	included	asymptomatic infection	asymptomatic	other combinations	28-63	7 weeks	66.9	61.9	71.3
82	Chemaitelly	Test-negative case-control	06Oct2021	Qatar	QAT	Asia	65700	2019	4	BioNTech/Pfizer BNT162b2	mRNA	2	>= 12 years	included	asymptomatic infection	asymptomatic	other combinations	175+	~29 weeks	-33.3	-181.8	36.9
82	Chemaitelly	Test-negative case-control	06Oct2021	Qatar	QAT	Asia	65700	2019	4	BioNTech/Pfizer BNT162b2	mRNA	1	>= 12 years	included	severe, critical, fatal disease	severe	other combinations	14+	NA	66.1	56.8	73.5
82	Chemaitelly	Test-negative case-control	06Oct2021	Qatar	QAT	Asia	65700	2019	4	BioNTech/Pfizer BNT162b2	mRNA	2	>= 12 years	included	severe, critical, fatal disease	severe	other combinations	28-63	7 weeks	96.8	93.9	98.3
82	Chemaitelly	Test-negative case-control	06Oct2021	Qatar	QAT	Asia	65700	2019	4	BioNTech/Pfizer BNT162b2	mRNA	2	>= 12 years	included	severe, critical, fatal disease	severe	other combinations	175+	~32 weeks	55.6	-44.3	86.3
82	Chemaitelly	Test-negative case-control	06Oct2021	Qatar	QAT	Asia	65700	2019	4	BioNTech/Pfizer BNT162b2	mRNA	1	>= 12 years	included	infection	infection	alpha	14+	NA	47.9	15.5	67.9
82	Chemaitelly	Test-negative case-control	06Oct2021	Qatar	QAT	Asia	65700	2019	4	BioNTech/Pfizer BNT162b2	mRNA	2	>= 12 years	included	infection	infection	alpha	28-63	7 weeks	88.6	79.2	93.7
82	Chemaitelly	Test-negative case-control	06Oct2021	Qatar	QAT	Asia	65700	2019	4	BioNTech/Pfizer BNT162b2	mRNA	2	>= 12 years	included	infection	infection	alpha	147+	~29 weeks	80	-71.2	97.7
82	Chemaitelly	Test-negative case-control	06Oct2021	Qatar	QAT	Asia	65700	2019	4	BioNTech/Pfizer BNT162b2	mRNA	1	>= 12 years	included	infection	infection	beta	14+	NA	25.8	-2	46.1
82	Chemaitelly	Test-negative case-control	06Oct2021	Qatar	QAT	Asia	65700	2019	4	BioNTech/Pfizer BNT162b2	mRNA	2	>= 12 years	included	infection	infection	beta	28-63	7 weeks	63.9	52.6	72.5
82	Chemaitelly	Test-negative case-control	06Oct2021	Qatar	QAT	Asia	65700	2019	4	BioNTech/Pfizer BNT162b2	mRNA	2	>= 12 years	included	infection	infection	beta	147+	~29 weeks	40	-151.1	85.7
82	Chemaitelly	Test-negative case-control	06Oct2021	Qatar	QAT	Asia	65700	2019	4	BioNTech/Pfizer BNT162b2	mRNA	1	>= 12 years	included	infection	infection	delta	14+	NA	63.4	42.6	76.6
82	Chemaitelly	Test-negative case-control	06Oct2021	Qatar	QAT	Asia	65700	2019	4	BioNTech/Pfizer BNT162b2	mRNA	2	>= 12 years	included	infection	infection	delta	28-63	7 weeks	73.3	63.6	80.4
82	Chemaitelly	Test-negative case-control	06Oct2021	Qatar	QAT	Asia	65700	2019	4	BioNTech/Pfizer BNT162b2	mRNA	2	>= 12 years	included	infection	infection	delta	147+	~29 weeks	17.9	-12.9	40.3
83	Nunes	Retrospective cohort	23Sept2021	Portugal	PRT	Europe	23180	2019	4	Multiple or heterologous RNA	mRNA	1	65-79 years	excluded	hospitalization	severe	other combinations	14+ up to <14 post 2nd dose	NA	78	61	87
83	Nunes	Retrospective cohort	23Sept2021	Portugal	PRT	Europe	23180	2019	4	Multiple or heterologous RNA	mRNA	2	65-79 years	excluded	hospitalization	severe	other combinations	14+	~14.5 weeks	94	88	97
83	Nunes	Retrospective cohort	23Sept2021	Portugal	PRT	Europe	23180	2019	4	Multiple or heterologous RNA	mRNA	1	65-79 years	excluded	death	death	other combinations	14+ up to <14 post 2nd dose	NA	77	56	88
83	Nunes	Retrospective cohort	23Sept2021	Portugal	PRT	Europe	23180	2019	4	Multiple or heterologous RNA	mRNA	2	65-79 years	excluded	death	death	other combinations	14+	~14.5 weeks	96	92	98
83	Nunes	Retrospective cohort	23Sept2021	Portugal	PRT	Europe	23180	2019	4	Multiple or heterologous RNA	mRNA	1	>= 80 years	excluded	hospitalization	severe	other combinations	14+ up to <14 post 2nd dose	NA	55	36	69
83	Nunes	Retrospective cohort	23Sept2021	Portugal	PRT	Europe	23180	2019	4	Multiple or heterologous RNA	mRNA	2	>= 80 years	excluded	hospitalization	severe	other combinations	14+	~22.5 weeks	82	72	89
83	Nunes	Retrospective cohort	23Sept2021	Portugal	PRT	Europe	23180	2019	4	Multiple or heterologous RNA	mRNA	1	>= 80 years	excluded	death	death	other combinations	14+ up to <14 post 2nd dose	NA	56	35	70
83	Nunes	Retrospective cohort	23Sept2021	Portugal	PRT	Europe	23180	2019	4	Multiple or heterologous RNA	mRNA	2	>= 80 years	excluded	death	death	other combinations	14+	~22.5 weeks	81	74	87
84	Katz	Prospective cohort	10Dec2021	Israel	ISR	Asia	43800	2019	4	BioNTech/Pfizer BNT162b2	mRNA	2	HCW	included	infection	infection	alpha	14+	~18 weeks	94.5	82.5	98.2
84	Katz	Prospective cohort	10Dec2021	Israel	ISR	Asia	43800	2019	4	BioNTech/Pfizer BNT162b2	mRNA	2	HCW	included	symptomatic disease	symptomatic	alpha	7+	~18 weeks	97	72	99.7
85	Giansante	Retrospective cohort	02Sept2021	Italy	ITA	Europe	34890	2019	4	Multiple or heterologous RNA	mRNA	1	HCW and staff	excluded	infection	infection	other combinations	14+	NA	85.5	75.9	91.3
85	Giansante	Retrospective cohort	02Sept2021	Italy	ITA	Europe	34890	2019	4	Multiple or heterologous RNA	mRNA	2	HCW and staff	excluded	infection	infection	other combinations	14+	~16 weeks	84.8	73.2	91.4
85	Giansante	Retrospective cohort	02Sept2021	Italy	ITA	Europe	34890	2019	4	Multiple or heterologous RNA	mRNA	1	HCW and staff	excluded	symptomatic disease	symptomatic	other combinations	14+	NA	81.7	62.7	91
85	Giansante	Retrospective cohort	02Sept2021	Italy	ITA	Europe	34890	2019	4	Multiple or heterologous RNA	mRNA	2	HCW and staff	excluded	symptomatic disease	symptomatic	other combinations	14+	~16 weeks	87.1	69.3	94.6
85	Giansante	Retrospective cohort	02Sept2021	Italy	ITA	Europe	34890	2019	4	Multiple or heterologous RNA	mRNA	1	HCW	excluded	infection	infection	other combinations	14+	NA	87.8	76.5	93.7
85	Giansante	Retrospective cohort	02Sept2021	Italy	ITA	Europe	34890	2019	4	Multiple or heterologous RNA	mRNA	2	HCW	excluded	infection	infection	other combinations	14+	~16 weeks	84.4	69.7	92
85	Giansante	Retrospective cohort	02Sept2021	Italy	ITA	Europe	34890	2019	4	Multiple or heterologous RNA	mRNA	1	HCW	excluded	symptomatic disease	symptomatic	other combinations	14+	NA	83.1	60	92.9
85	Giansante	Retrospective cohort	02Sept2021	Italy	ITA	Europe	34890	2019	4	Multiple or heterologous RNA	mRNA	2	HCW	excluded	symptomatic disease	symptomatic	other combinations	14+	~16 weeks	86.5	62.9	95.1
86	Bruxvoort	Matched prospective cohort	24Nov2021	USA	USA	North America	66220	2019	4	Moderna mRNA-1273	mRNA	2	adults	included	infection	infection	other combinations	14+	~20 weeks	87.4	85.6	89.1
86	Bruxvoort	Matched prospective cohort	24Nov2021	USA	USA	North America	66220	2019	4	Moderna mRNA-1273	mRNA	2	adults	included	asymptomatic infection	asymptomatic	other combinations	14+	~20 weeks	72.7	57.6	82.4
86	Bruxvoort	Matched prospective cohort	24Nov2021	USA	USA	North America	66220	2019	4	Moderna mRNA-1273	mRNA	2	adults	included	symptomatic disease	symptomatic	other combinations	14+	~20 weeks	88.3	86.5	89.9
86	Bruxvoort	Matched prospective cohort	24Nov2021	USA	USA	North America	66220	2019	4	Moderna mRNA-1273	mRNA	2	adults	included	hospitalization	severe	other combinations	14+	~20 weeks	95.8	92.5	97.6
86	Bruxvoort	Matched prospective cohort	24Nov2021	USA	USA	North America	66220	2019	4	Moderna mRNA-1273	mRNA	2	adults	included	death	death	other combinations	14+	~20 weeks	97.9	84.5	99.7
87	Barlow	Test-negative case-control	03Sept2021	USA	USA	North America	66220	2019	4	Multiple or heterologous RNA	mRNA	2	>= 15 years	excluded	infection	infection	delta	14+	~4 weeks	74	65	82
87	Barlow	Test-negative case-control	03Sept2021	USA	USA	North America	66220	2019	4	Janssen Ad26.COV2.S	Vectored	1	>= 15 years	excluded	infection	infection	delta	14+	~4 weeks	51	-2	76
88	Tande	Retrospective cohort	06Sept2021	USA	USA	North America	66220	2019	4	Multiple or heterologous RNA	mRNA	1	surgery patients	included	asymptomatic infection (January-March)	asymptomatic	original	20+	NA	44	-6	71
88	Tande	Retrospective cohort	06Sept2021	USA	USA	North America	66220	2019	4	Multiple or heterologous RNA	mRNA	2	surgery patients	included	asymptomatic infection (January-March)	asymptomatic	original	14+	~10 weeks	91	72	98
88	Tande	Retrospective cohort	06Sept2021	USA	USA	North America	66220	2019	4	Multiple or heterologous RNA	mRNA	1	surgery patients	included	asymptomatic infection (April-May)	asymptomatic	alpha	20+	NA	46	53	83
88	Tande	Retrospective cohort	06Sept2021	USA	USA	North America	66220	2019	4	Multiple or heterologous RNA	mRNA	2	surgery patients	included	asymptomatic infection (April-May)	asymptomatic	alpha	14+	~19 weeks	71	53	83
88	Tande	Retrospective cohort	06Sept2021	USA	USA	North America	66220	2019	4	Multiple or heterologous RNA	mRNA	1	surgery patients	included	asymptomatic infection (June-August)	asymptomatic	delta	20+	NA	63	44	76
88	Tande	Retrospective cohort	06Sept2021	USA	USA	North America	66220	2019	4	Multiple or heterologous RNA	mRNA	2	surgery patients	included	asymptomatic infection (June-August)	asymptomatic	delta	14+	~32 weeks	63	44	76
89	Iliaki	Retrospective cohort	18Oct2021	USA	USA	North America	66220	2019	4	Multiple or heterologous RNA	mRNA	1	HCW	excluded	infection	infection	alpha	14+	NA	80.2	57.5	90.8
89	Iliaki	Retrospective cohort	18Oct2021	USA	USA	North America	66220	2019	4	Multiple or heterologous RNA	mRNA	2	HCW	excluded	infection	infection	alpha	14+	~10 weeks	95.2	80	98.8
90	Thompson	Test-negative case-control	08Sept2021	USA	USA	North America	66220	2019	4	BioNTech/Pfizer BNT162b2	mRNA	1	>= 50 years	excluded	hospitalization	severe	other combinations	14+	NA	33	18	46
90	Thompson	Test-negative case-control	08Sept2021	USA	USA	North America	66220	2019	4	BioNTech/Pfizer BNT162b2	mRNA	2	>= 50 years	excluded	hospitalization	severe	other combinations	14+	~22 weeks	87	85	90
90	Thompson	Test-negative case-control	08Sept2021	USA	USA	North America	66220	2019	4	BioNTech/Pfizer BNT162b2	mRNA	1	>= 50 years	excluded	ED or UC visit	symptomatic	other combinations	14+	NA	58	46	68
90	Thompson	Test-negative case-control	08Sept2021	USA	USA	North America	66220	2019	4	BioNTech/Pfizer BNT162b2	mRNA	2	>= 50 years	excluded	ED or UC visit	symptomatic	other combinations	14+	~22 weeks	89	85	91
90	Thompson	Test-negative case-control	08Sept2021	USA	USA	North America	66220	2019	4	Moderna mRNA-1273	mRNA	1	>= 50 years	excluded	hospitalization	severe	other combinations	14+	NA	68	59	75
90	Thompson	Test-negative case-control	08Sept2021	USA	USA	North America	66220	2019	4	Moderna mRNA-1273	mRNA	2	>= 50 years	excluded	hospitalization	severe	other combinations	14+	20 weeks	91	89	93
90	Thompson	Test-negative case-control	08Sept2021	USA	USA	North America	66220	2019	4	Moderna mRNA-1273	mRNA	1	>= 50 years	excluded	ED or UC visit	symptomatic	other combinations	14+	NA	73	64	79
90	Thompson	Test-negative case-control	08Sept2021	USA	USA	North America	66220	2019	4	Moderna mRNA-1273	mRNA	2	>= 50 years	excluded	ED or UC visit	symptomatic	other combinations	14+	20 weeks	92	89	94
90	Thompson	Test-negative case-control	08Sept2021	USA	USA	North America	66220	2019	4	Janssen Ad26.COV2.S	Vectored	1	>= 50 years	excluded	hospitalization	severe	other combinations	14+	14 weeks	68	50	79
90	Thompson	Test-negative case-control	08Sept2021	USA	USA	North America	66220	2019	4	Janssen Ad26.COV2.S	Vectored	1	>= 50 years	excluded	ED or UC visit	symptomatic	other combinations	14+	14 weeks	73	59	82
90	Thompson	Test-negative case-control	08Sept2021	USA	USA	North America	66220	2019	4	Multiple or heterologous RNA	mRNA	1	>= 50 years with >= 1 chronic respiratory condition	excluded	hospitalization	severe	other combinations	14+	NA	56	47	64
90	Thompson	Test-negative case-control	08Sept2021	USA	USA	North America	66220	2019	4	Multiple or heterologous RNA	mRNA	2	>= 50 years with >= 1 chronic respiratory condition	excluded	hospitalization	severe	other combinations	14+	~22 weeks	90	88	92
90	Thompson	Test-negative case-control	08Sept2021	USA	USA	North America	66220	2019	4	Multiple or heterologous RNA	mRNA	1	>= 50 years with >= 1 chronic non-respiratory condition	excluded	hospitalization	severe	other combinations	14+	NA	54	45	61
90	Thompson	Test-negative case-control	08Sept2021	USA	USA	North America	66220	2019	4	Multiple or heterologous RNA	mRNA	2	>= 50 years with >= 1 chronic non-respiratory condition	excluded	hospitalization	severe	other combinations	14+	~22 weeks	88	86	90
90	Thompson	Test-negative case-control	08Sept2021	USA	USA	North America	66220	2019	4	Multiple or heterologous RNA	mRNA	2	>= 50 years	excluded	hospitalization	severe	other combinations	14-27	~2 weeks	88	84	92
90	Thompson	Test-negative case-control	08Sept2021	USA	USA	North America	66220	2019	4	Multiple or heterologous RNA	mRNA	2	>= 50 years	excluded	hospitalization	severe	other combinations	112+	~22 weeks	86	74	93
90	Thompson	Test-negative case-control	08Sept2021	USA	USA	North America	66220	2019	4	Multiple or heterologous RNA	mRNA	2	>= 50 years	excluded	ED or UC visit	symptomatic	other combinations	14-27	~2 weeks	92	88	95
90	Thompson	Test-negative case-control	08Sept2021	USA	USA	North America	66220	2019	4	Multiple or heterologous RNA	mRNA	2	>= 50 years	excluded	ED or UC visit	symptomatic	other combinations	112+	~22 weeks	86	74	93
91	Dagan	Prospective cohort	07Sept2021	Israel	ISR	Asia	43800	2019	4	Multiple or heterologous RNA	mRNA	1	pregnant women	excluded	infection	infection	alpha	21-27	NA	71	33	94
91	Dagan	Prospective cohort	07Sept2021	Israel	ISR	Asia	43800	2019	4	Multiple or heterologous RNA	mRNA	2	pregnant women	excluded	infection	infection	alpha	1956-07-01	~11 weeks	96	89	100
91	Dagan	Prospective cohort	07Sept2021	Israel	ISR	Asia	43800	2019	4	Multiple or heterologous RNA	mRNA	1	pregnant women	excluded	symptomatic disease	symptomatic	alpha	21-27	NA	76	30	100
91	Dagan	Prospective cohort	07Sept2021	Israel	ISR	Asia	43800	2019	4	Multiple or heterologous RNA	mRNA	2	pregnant women	excluded	symptomatic disease	symptomatic	alpha	1956-07-01	~11 weeks	97	91	100
91	Dagan	Prospective cohort	07Sept2021	Israel	ISR	Asia	43800	2019	4	Multiple or heterologous RNA	mRNA	2	pregnant women	excluded	hospitalization	severe	alpha	1956-07-01	~11 weeks	89	43	100
92	Grannis	Test-negative case-control	10Sept2021	USA	USA	North America	66220	2019	4	BioNTech/Pfizer BNT162b2	mRNA	2	>= 18 years	included	hospitalization	severe	delta	14+	4 weeks	80	73	85
92	Grannis	Test-negative case-control	10Sept2021	USA	USA	North America	66220	2019	4	BioNTech/Pfizer BNT162b2	mRNA	2	>= 18 years	included	ED or UC visit	symptomatic	delta	14+	4 weeks	77	74	80
92	Grannis	Test-negative case-control	10Sept2021	USA	USA	North America	66220	2019	4	Moderna mRNA-1273	mRNA	2	>= 18 years	included	hospitalization	severe	delta	14+	4 weeks	95	92	97
92	Grannis	Test-negative case-control	10Sept2021	USA	USA	North America	66220	2019	4	Moderna mRNA-1273	mRNA	2	>= 18 years	included	ED or UC visit	symptomatic	delta	14+	4 weeks	92	89	93
92	Grannis	Test-negative case-control	10Sept2021	USA	USA	North America	66220	2019	4	Janssen Ad26.COV2.S	Vectored	1	>= 18 years	included	hospitalization	severe	delta	14+	4 weeks	60	31	77
92	Grannis	Test-negative case-control	10Sept2021	USA	USA	North America	66220	2019	4	Janssen Ad26.COV2.S	Vectored	1	>= 18 years	included	ED or UC visit	symptomatic	delta	14+	4 weeks	65	56	72
93	Polinski	Retrospective cohort	17Mar2022	USA	USA	North America	66220	2019	4	Janssen Ad26.COV2.S	Vectored	1	>= 18 years	excluded	infection	infection	alpha	14+	~14 weeks	76	75	77
93	Polinski	Retrospective cohort	17Mar2022	USA	USA	North America	66220	2019	4	Janssen Ad26.COV2.S	Vectored	1	>= 18 years	excluded	hospitalization	severe	alpha	14+	~14 weeks	81	78	82
93	Polinski	Retrospective cohort	17Mar2022	USA	USA	North America	66220	2019	4	Janssen Ad26.COV2.S	Vectored	1	immunocompromised, >= 18 years	excluded	infection	infection	alpha	14+	~14 weeks	64	59	68
93	Polinski	Retrospective cohort	17Mar2022	USA	USA	North America	66220	2019	4	Janssen Ad26.COV2.S	Vectored	1	immunocompromised, >= 18 years	excluded	hospitalization	severe	alpha	14+	~14 weeks	67	57	74
93	Polinski	Retrospective cohort	17Mar2022	USA	USA	North America	66220	2019	4	Janssen Ad26.COV2.S	Vectored	1	>= 18 years	excluded	infection (June-July)	infection	delta	14+	~14 weeks	74	71	77
93	Polinski	Retrospective cohort	17Mar2022	USA	USA	North America	66220	2019	4	Janssen Ad26.COV2.S	Vectored	1	>= 18 years	excluded	hospitalization (June-July)	severe	delta	14+	~14 weeks	81	75	86
94	Bajema	Test-negative case-control	10Sept2021	USA	USA	North America	66220	2019	4	Multiple or heterologous RNA	mRNA	2	hospitalized veterans	excluded	hospitalization	severe	other combinations	<104 days	~13 weeks	86.1	76.5	91.8
94	Bajema	Test-negative case-control	10Sept2021	USA	USA	North America	66220	2019	4	Multiple or heterologous RNA	mRNA	2	hospitalized veterans	excluded	hospitalization	severe	other combinations	>104 days	~28.5 weeks	87.2	78.2	92.5
94	Bajema	Test-negative case-control	10Sept2021	USA	USA	North America	66220	2019	4	BioNTech/Pfizer BNT162b2	mRNA	2	hospitalized veterans	excluded	hospitalization	severe	other combinations	14+	~28.5 weeks	83.4	74	89.4
94	Bajema	Test-negative case-control	10Sept2021	USA	USA	North America	66220	2019	4	Moderna mRNA-1273	mRNA	2	hospitalized veterans	excluded	hospitalization	severe	other combinations	14+	~26.5 weeks	91.6	83.5	95.7
94	Bajema	Test-negative case-control	10Sept2021	USA	USA	North America	66220	2019	4	Multiple or heterologous RNA	mRNA	2	hospitalized veterans	excluded	hospitalization (February-June)	severe	alpha	14+	~23 weeks	84.1	74.1	90.2
94	Bajema	Test-negative case-control	10Sept2021	USA	USA	North America	66220	2019	4	Multiple or heterologous RNA	mRNA	2	hospitalized veterans	excluded	hospitalization (July-August)	severe	delta	14+	~28.5 weeks	89.3	80.1	94.3
95	Andrews	Test-negative case-control	12Jan2022	UK	GBR	Europe	43240	2019	4	BioNTech/Pfizer BNT162b2	mRNA	1	>= 16 years	excluded	symptomatic disease	symptomatic	alpha	28+	NA	45.9	44.2	47.6
95	Andrews	Test-negative case-control	12Jan2022	UK	GBR	Europe	43240	2019	4	BioNTech/Pfizer BNT162b2	mRNA	2	>= 16 years	excluded	symptomatic disease	symptomatic	alpha	14+	~33.5 weeks	94.9	93.6	95.9
95	Andrews	Test-negative case-control	12Jan2022	UK	GBR	Europe	43240	2019	4	BioNTech/Pfizer BNT162b2	mRNA	2	>= 16 years	excluded	symptomatic disease	symptomatic	alpha	70+	~8 weeks	94.8	88.4	97.7
95	Andrews	Test-negative case-control	12Jan2022	UK	GBR	Europe	43240	2019	4	BioNTech/Pfizer BNT162b2	mRNA	1	>= 16 years	excluded	hospitalization	severe	alpha	28+	NA	85.2	81.6	88.1
95	Andrews	Test-negative case-control	12Jan2022	UK	GBR	Europe	43240	2019	4	BioNTech/Pfizer BNT162b2	mRNA	2	>= 16 years	excluded	hospitalization	severe	alpha	14-63	~33.5 weeks	97.7	90.8	99.4
95	Andrews	Test-negative case-control	12Jan2022	UK	GBR	Europe	43240	2019	4	BioNTech/Pfizer BNT162b2	mRNA	1	>= 16 years	excluded	death	death	alpha	28+	NA	73.1	65	79.3
95	Andrews	Test-negative case-control	12Jan2022	UK	GBR	Europe	43240	2019	4	BioNTech/Pfizer BNT162b2	mRNA	2	>= 16 years	excluded	death	death	alpha	14+	~33.5 weeks	96.6	94.4	96.5
95	Andrews	Test-negative case-control	12Jan2022	UK	GBR	Europe	43240	2019	4	Oxford/AstraZeneca ChAdOx1-S	Vectored	1	>= 16 years	excluded	symptomatic disease	symptomatic	alpha	28+	NA	45.1	43.3	46.7
95	Andrews	Test-negative case-control	12Jan2022	UK	GBR	Europe	43240	2019	4	Oxford/AstraZeneca ChAdOx1-S	Vectored	2	>= 16 years	excluded	symptomatic disease	symptomatic	alpha	14+	~20.5 weeks	82.1	79.4	84.5
95	Andrews	Test-negative case-control	12Jan2022	UK	GBR	Europe	43240	2019	4	Oxford/AstraZeneca ChAdOx1-S	Vectored	2	>= 16 years	excluded	symptomatic disease	symptomatic	alpha	14-63	~8 weeks	82.4	79.6	84.7
95	Andrews	Test-negative case-control	12Jan2022	UK	GBR	Europe	43240	2019	4	Oxford/AstraZeneca ChAdOx1-S	Vectored	2	>= 16 years	excluded	symptomatic disease	symptomatic	alpha	70+	~20.5 weeks	76.2	49.8	88.7
95	Andrews	Test-negative case-control	12Jan2022	UK	GBR	Europe	43240	2019	4	Oxford/AstraZeneca ChAdOx1-S	Vectored	1	>= 16 years	excluded	hospitalization	severe	alpha	28+	NA	82.5	78.7	85.7
95	Andrews	Test-negative case-control	12Jan2022	UK	GBR	Europe	43240	2019	4	Oxford/AstraZeneca ChAdOx1-S	Vectored	2	>= 16 years	excluded	hospitalization	severe	alpha	14-63	~20.5 weeks	95.1	86.7	98.2
95	Andrews	Test-negative case-control	12Jan2022	UK	GBR	Europe	43240	2019	4	Oxford/AstraZeneca ChAdOx1-S	Vectored	2	>= 16 years	excluded	hospitalization	severe	alpha	70+	~20.5 weeks	100	NA	NA
95	Andrews	Test-negative case-control	12Jan2022	UK	GBR	Europe	43240	2019	4	Oxford/AstraZeneca ChAdOx1-S	Vectored	1	>= 16 years	excluded	death	death	alpha	28+	NA	79.1	68.8	86
95	Andrews	Test-negative case-control	12Jan2022	UK	GBR	Europe	43240	2019	4	Oxford/AstraZeneca ChAdOx1-S	Vectored	2	>= 16 years	excluded	death	death	alpha	14+	~20.5 weeks	100	NA	NA
95	Andrews	Test-negative case-control	12Jan2022	UK	GBR	Europe	43240	2019	4	Moderna mRNA-1273	mRNA	1	>= 16 years	excluded	symptomatic disease	symptomatic	alpha	28+	NA	58.1	11.7	80.1
95	Andrews	Test-negative case-control	12Jan2022	UK	GBR	Europe	43240	2019	4	BioNTech/Pfizer BNT162b2	mRNA	1	>= 16 years	excluded	symptomatic disease	symptomatic	delta	28+	NA	51.2	50.7	51.7
95	Andrews	Test-negative case-control	12Jan2022	UK	GBR	Europe	43240	2019	4	BioNTech/Pfizer BNT162b2	mRNA	2	>= 16 years	excluded	symptomatic disease	symptomatic	delta	14+	~33.5 weeks	83.3	83.1	83.5
95	Andrews	Test-negative case-control	12Jan2022	UK	GBR	Europe	43240	2019	4	BioNTech/Pfizer BNT162b2	mRNA	2	>= 16 years	excluded	symptomatic disease	symptomatic	delta	14-69	~8 weeks	89.8	89.6	90
95	Andrews	Test-negative case-control	12Jan2022	UK	GBR	Europe	43240	2019	4	BioNTech/Pfizer BNT162b2	mRNA	2	>= 16 years	excluded	symptomatic disease	symptomatic	delta	140+	~33.5 weeks	69.7	68.7	70.5
95	Andrews	Test-negative case-control	12Jan2022	UK	GBR	Europe	43240	2019	4	BioNTech/Pfizer BNT162b2	mRNA	1	>= 16 years	excluded	hospitalization	severe	delta	28+	NA	91.1	89.7	92.3
95	Andrews	Test-negative case-control	12Jan2022	UK	GBR	Europe	43240	2019	4	BioNTech/Pfizer BNT162b2	mRNA	2	>= 16 years	excluded	hospitalization	severe	delta	14+	~33.5 weeks	96.6	96.2	96.9
95	Andrews	Test-negative case-control	12Jan2022	UK	GBR	Europe	43240	2019	4	BioNTech/Pfizer BNT162b2	mRNA	2	>= 16 years	excluded	hospitalization	severe	delta	14-69	~8 weeks	98.4	97.9	98.8
95	Andrews	Test-negative case-control	12Jan2022	UK	GBR	Europe	43240	2019	4	BioNTech/Pfizer BNT162b2	mRNA	2	>= 16 years	excluded	hospitalization	severe	delta	140+	~33.5 weeks	92.7	90.3	94.6
95	Andrews	Test-negative case-control	12Jan2022	UK	GBR	Europe	43240	2019	4	BioNTech/Pfizer BNT162b2	mRNA	1	>= 16 years	excluded	death	death	delta	28+	NA	88.6	78.8	93.9
95	Andrews	Test-negative case-control	12Jan2022	UK	GBR	Europe	43240	2019	4	BioNTech/Pfizer BNT162b2	mRNA	2	>= 16 years	excluded	death	death	delta	14+	~33.5 weeks	95.6	94.4	96.6
95	Andrews	Test-negative case-control	12Jan2022	UK	GBR	Europe	43240	2019	4	BioNTech/Pfizer BNT162b2	mRNA	2	>= 16 years	excluded	death	death	delta	14-69	~8 weeks	98.2	95.9	99.2
95	Andrews	Test-negative case-control	12Jan2022	UK	GBR	Europe	43240	2019	4	BioNTech/Pfizer BNT162b2	mRNA	2	>= 16 years	excluded	death	death	delta	140+	~33.5 weeks	90.4	85.1	93.8
95	Andrews	Test-negative case-control	12Jan2022	UK	GBR	Europe	43240	2019	4	Oxford/AstraZeneca ChAdOx1-S	Vectored	1	>= 16 years	excluded	symptomatic disease	symptomatic	delta	28+	NA	45.1	43.4	46.7
95	Andrews	Test-negative case-control	12Jan2022	UK	GBR	Europe	43240	2019	4	Oxford/AstraZeneca ChAdOx1-S	Vectored	2	>= 16 years	excluded	symptomatic disease	symptomatic	delta	14+	~20.5 weeks	64.2	63.9	64.5
95	Andrews	Test-negative case-control	12Jan2022	UK	GBR	Europe	43240	2019	4	Oxford/AstraZeneca ChAdOx1-S	Vectored	2	>= 16 years	excluded	symptomatic disease	symptomatic	delta	14-69	~8 weeks	66.7	66.3	67
95	Andrews	Test-negative case-control	12Jan2022	UK	GBR	Europe	43240	2019	4	Oxford/AstraZeneca ChAdOx1-S	Vectored	2	>= 16 years	excluded	symptomatic disease	symptomatic	delta	140+	~20.5 weeks	47.3	45	49.6
95	Andrews	Test-negative case-control	12Jan2022	UK	GBR	Europe	43240	2019	4	Oxford/AstraZeneca ChAdOx1-S	Vectored	1	>= 16 years	excluded	hospitalization	severe	delta	28+	NA	80.7	78	83
95	Andrews	Test-negative case-control	12Jan2022	UK	GBR	Europe	43240	2019	4	Oxford/AstraZeneca ChAdOx1-S	Vectored	2	>= 16 years	excluded	hospitalization	severe	delta	14+	~20.5 weeks	92.5	92	93
95	Andrews	Test-negative case-control	12Jan2022	UK	GBR	Europe	43240	2019	4	Oxford/AstraZeneca ChAdOx1-S	Vectored	2	>= 16 years	excluded	hospitalization	severe	delta	14-69	~8 weeks	95.2	94.6	95.6
95	Andrews	Test-negative case-control	12Jan2022	UK	GBR	Europe	43240	2019	4	Oxford/AstraZeneca ChAdOx1-S	Vectored	2	>= 16 years	excluded	hospitalization	severe	delta	140+	~20.5 weeks	77	70.3	82.3
95	Andrews	Test-negative case-control	12Jan2022	UK	GBR	Europe	43240	2019	4	Oxford/AstraZeneca ChAdOx1-S	Vectored	1	>= 16 years	excluded	death	death	delta	28+	NA	86.9	77.5	92.4
95	Andrews	Test-negative case-control	12Jan2022	UK	GBR	Europe	43240	2019	4	Oxford/AstraZeneca ChAdOx1-S	Vectored	2	>= 16 years	excluded	death	death	delta	14+	~20.5 weeks	93.2	91.7	94.5
95	Andrews	Test-negative case-control	12Jan2022	UK	GBR	Europe	43240	2019	4	Oxford/AstraZeneca ChAdOx1-S	Vectored	2	>= 16 years	excluded	death	death	delta	14-69	~8 weeks	94.1	91.8	95.8
95	Andrews	Test-negative case-control	12Jan2022	UK	GBR	Europe	43240	2019	4	Oxford/AstraZeneca ChAdOx1-S	Vectored	2	>= 16 years	excluded	death	death	delta	140+	~20.5 weeks	78.7	52.7	90.4
95	Andrews	Test-negative case-control	12Jan2022	UK	GBR	Europe	43240	2019	4	Moderna mRNA-1273	mRNA	1	>= 16 years	excluded	symptomatic disease	symptomatic	delta	28+	NA	64.9	64	65.7
95	Andrews	Test-negative case-control	12Jan2022	UK	GBR	Europe	43240	2019	4	Moderna mRNA-1273	mRNA	2	>= 16 years	excluded	symptomatic disease	symptomatic	delta	14+	~7 weeks	94.8	94.4	95.2
95	Andrews	Test-negative case-control	12Jan2022	UK	GBR	Europe	43240	2019	4	Moderna mRNA-1273	mRNA	2	>= 16 years	excluded	symptomatic disease	symptomatic	delta	14-63	~7 weeks	93.8	93.4	94.1
95	Andrews	Test-negative case-control	12Jan2022	UK	GBR	Europe	43240	2019	4	Moderna mRNA-1273	mRNA	2	>= 16 years	excluded	symptomatic disease	symptomatic	delta	70-104	~7 weeks	85.6	83.8	87.2
95	Andrews	Test-negative case-control	12Jan2022	UK	GBR	Europe	43240	2019	4	Moderna mRNA-1273	mRNA	1	>= 16 years	excluded	hospitalization	severe	delta	28+	NA	93.7	89.9	96
95	Andrews	Test-negative case-control	12Jan2022	UK	GBR	Europe	43240	2019	4	Moderna mRNA-1273	mRNA	2	>= 16 years	excluded	hospitalization	severe	delta	14-69	~7 weeks	100	NA	NA
96	Glatman-Freedman	Retrospective cohort	16Sept2021	Israel	ISR	Asia	43800	2019	4	BioNTech/Pfizer BNT162b2	mRNA	1	>= 16 years	excluded	infection	infection	alpha	14-20	NA	54.3	50.6	57.8
96	Glatman-Freedman	Retrospective cohort	16Sept2021	Israel	ISR	Asia	43800	2019	4	BioNTech/Pfizer BNT162b2	mRNA	2	>= 16 years	excluded	infection	infection	alpha	22-28	2 weeks	97.3	96.7	97.8
96	Glatman-Freedman	Retrospective cohort	16Sept2021	Israel	ISR	Asia	43800	2019	4	BioNTech/Pfizer BNT162b2	mRNA	1	>= 16 years	excluded	symptomatic disease	symptomatic	alpha	14-20	NA	58.3	54.7	61.6
96	Glatman-Freedman	Retrospective cohort	16Sept2021	Israel	ISR	Asia	43800	2019	4	BioNTech/Pfizer BNT162b2	mRNA	2	>= 16 years	excluded	symptomatic disease	symptomatic	alpha	22-28	2 weeks	97.9	97.4	98.3
96	Glatman-Freedman	Retrospective cohort	16Sept2021	Israel	ISR	Asia	43800	2019	4	BioNTech/Pfizer BNT162b2	mRNA	1	>= 16 years	excluded	hospitalization	severe	alpha	14-20	NA	74.5	69.1	79
96	Glatman-Freedman	Retrospective cohort	16Sept2021	Israel	ISR	Asia	43800	2019	4	BioNTech/Pfizer BNT162b2	mRNA	2	>= 16 years	excluded	hospitalization	severe	alpha	22-28	2 weeks	99	98.4	99.3
96	Glatman-Freedman	Retrospective cohort	16Sept2021	Israel	ISR	Asia	43800	2019	4	BioNTech/Pfizer BNT162b2	mRNA	1	>= 16 years	excluded	severe/critical disease	severe	alpha	14-20	NA	77.3	71.2	82.1
96	Glatman-Freedman	Retrospective cohort	16Sept2021	Israel	ISR	Asia	43800	2019	4	BioNTech/Pfizer BNT162b2	mRNA	2	>= 16 years	excluded	severe/critical disease	severe	alpha	22-28	2 weeks	99.2	98.6	99.5
96	Glatman-Freedman	Retrospective cohort	16Sept2021	Israel	ISR	Asia	43800	2019	4	BioNTech/Pfizer BNT162b2	mRNA	1	>= 16 years	excluded	death	death	alpha	14-20	NA	71.7	64.1	77.7
96	Glatman-Freedman	Retrospective cohort	16Sept2021	Israel	ISR	Asia	43800	2019	4	BioNTech/Pfizer BNT162b2	mRNA	2	>= 16 years	excluded	death	death	alpha	22-28	2 weeks	98.6	97	99.3
97	Self	Test-negative case-control	17Sept2021	USA	USA	North America	66220	2019	4	BioNTech/Pfizer BNT162b2	mRNA	2	>= 18 years	excluded	hospitalization	severe	other combinations	14+	~20 weeks	88	85	91
97	Self	Test-negative case-control	17Sept2021	USA	USA	North America	66220	2019	4	BioNTech/Pfizer BNT162b2	mRNA	2	>= 18 years	excluded	hospitalization	severe	other combinations	14-120	~20 weeks	91	88	93
97	Self	Test-negative case-control	17Sept2021	USA	USA	North America	66220	2019	4	BioNTech/Pfizer BNT162b2	mRNA	2	>= 18 years	excluded	hospitalization	severe	other combinations	>120	~20 weeks	77	67	84
97	Self	Test-negative case-control	17Sept2021	USA	USA	North America	66220	2019	4	Moderna mRNA-1273	mRNA	2	>= 18 years	excluded	hospitalization	severe	other combinations	14+	~20 weeks	93	91	95
97	Self	Test-negative case-control	17Sept2021	USA	USA	North America	66220	2019	4	Moderna mRNA-1273	mRNA	2	>= 18 years	excluded	hospitalization	severe	other combinations	14-120	~20 weeks	93	90	95
97	Self	Test-negative case-control	17Sept2021	USA	USA	North America	66220	2019	4	Moderna mRNA-1273	mRNA	2	>= 18 years	excluded	hospitalization	severe	other combinations	>120	~20 weeks	92	87	96
97	Self	Test-negative case-control	17Sept2021	USA	USA	North America	66220	2019	4	Janssen Ad26.COV2.S	Vectored	1	>= 18 years	excluded	hospitalization	severe	other combinations	14+	~20 weeks	71	56	81
97	Self	Test-negative case-control	17Sept2021	USA	USA	North America	66220	2019	4	Janssen Ad26.COV2.S	Vectored	1	>= 18 years	excluded	hospitalization	severe	other combinations	>28	~20 weeks	68	49	80
98	Skowronski	Test-negative case-control	27Jan2022	Canada	CAN	North America	46580	2019	4	BioNTech/Pfizer BNT162b2	mRNA	1	50-69 years	excluded	infection	infection	other combinations	21+	NA	70	68	72
98	Skowronski	Test-negative case-control	27Jan2022	Canada	CAN	North America	46580	2019	4	BioNTech/Pfizer BNT162b2	mRNA	1	50-69 years	excluded	infection	infection	other combinations	14-20	NA	55	48	61
98	Skowronski	Test-negative case-control	27Jan2022	Canada	CAN	North America	46580	2019	4	BioNTech/Pfizer BNT162b2	mRNA	1	50-69 years	excluded	infection	infection	other combinations	98+	NA	65	57	71
98	Skowronski	Test-negative case-control	27Jan2022	Canada	CAN	North America	46580	2019	4	BioNTech/Pfizer BNT162b2	mRNA	1	50-69 years	excluded	hospitalization	severe	other combinations	21+	NA	81	75	85
98	Skowronski	Test-negative case-control	27Jan2022	Canada	CAN	North America	46580	2019	4	Moderna mRNA-1273	mRNA	1	50-69 years	excluded	infection	infection	other combinations	21+	NA	75	71	78
98	Skowronski	Test-negative case-control	27Jan2022	Canada	CAN	North America	46580	2019	4	Moderna mRNA-1273	mRNA	1	50-69 years	excluded	infection	infection	other combinations	14-20	NA	67	57	75
98	Skowronski	Test-negative case-control	27Jan2022	Canada	CAN	North America	46580	2019	4	Moderna mRNA-1273	mRNA	1	50-69 years	excluded	infection	infection	other combinations	98+	NA	54	38	66
98	Skowronski	Test-negative case-control	27Jan2022	Canada	CAN	North America	46580	2019	4	Moderna mRNA-1273	mRNA	1	50-69 years	excluded	hospitalization	severe	other combinations	21+	NA	85	76	91
98	Skowronski	Test-negative case-control	27Jan2022	Canada	CAN	North America	46580	2019	4	Multiple or heterologous RNA	mRNA	1	50-69 years	excluded	hospitalization	severe	other combinations	14-20	NA	74	60	83
98	Skowronski	Test-negative case-control	27Jan2022	Canada	CAN	North America	46580	2019	4	Multiple or heterologous RNA	mRNA	1	50-69 years	excluded	hospitalization	severe	other combinations	98+	NA	65	47	77
98	Skowronski	Test-negative case-control	27Jan2022	Canada	CAN	North America	46580	2019	4	Oxford/AstraZeneca ChAdOx1-S	Vectored	1	50-69 years	excluded	infection	infection	other combinations	21+	NA	60	54	65
98	Skowronski	Test-negative case-control	27Jan2022	Canada	CAN	North America	46580	2019	4	Oxford/AstraZeneca ChAdOx1-S	Vectored	1	50-69 years	excluded	infection	infection	other combinations	14-20	NA	25	10	37
98	Skowronski	Test-negative case-control	27Jan2022	Canada	CAN	North America	46580	2019	4	Oxford/AstraZeneca ChAdOx1-S	Vectored	1	50-69 years	excluded	infection	infection	other combinations	98+	NA	62	36	77
98	Skowronski	Test-negative case-control	27Jan2022	Canada	CAN	North America	46580	2019	4	Oxford/AstraZeneca ChAdOx1-S	Vectored	1	50-69 years	excluded	hospitalization	severe	other combinations	21+	NA	93	85	97
98	Skowronski	Test-negative case-control	27Jan2022	Canada	CAN	North America	46580	2019	4	Oxford/AstraZeneca ChAdOx1-S	Vectored	1	50-69 years	excluded	hospitalization	severe	other combinations	14-20	NA	67	30	84
98	Skowronski	Test-negative case-control	27Jan2022	Canada	CAN	North America	46580	2019	4	Oxford/AstraZeneca ChAdOx1-S	Vectored	1	50-69 years	excluded	hospitalization	severe	other combinations	84+	NA	74	-4	94
98	Skowronski	Test-negative case-control	27Jan2022	Canada	CAN	North America	46580	2019	4	BioNTech/Pfizer BNT162b2	mRNA	1	50-69 years	excluded	infection	infection	alpha	21+	NA	77	73	80
98	Skowronski	Test-negative case-control	27Jan2022	Canada	CAN	North America	46580	2019	4	BioNTech/Pfizer BNT162b2	mRNA	1	50-69 years	excluded	hospitalization	severe	alpha	21+	NA	85	72	92
98	Skowronski	Test-negative case-control	27Jan2022	Canada	CAN	North America	46580	2019	4	Moderna mRNA-1273	mRNA	1	50-69 years	excluded	infection	infection	alpha	21+	NA	84	77	89
98	Skowronski	Test-negative case-control	27Jan2022	Canada	CAN	North America	46580	2019	4	Moderna mRNA-1273	mRNA	1	50-69 years	excluded	hospitalization	severe	alpha	21+	NA	78	44	91
98	Skowronski	Test-negative case-control	27Jan2022	Canada	CAN	North America	46580	2019	4	Oxford/AstraZeneca ChAdOx1-S	Vectored	1	50-69 years	excluded	infection	infection	alpha	21+	NA	69	61	75
98	Skowronski	Test-negative case-control	27Jan2022	Canada	CAN	North America	46580	2019	4	BioNTech/Pfizer BNT162b2	mRNA	1	50-69 years	excluded	infection	infection	gamma	21+	NA	77	72	81
98	Skowronski	Test-negative case-control	27Jan2022	Canada	CAN	North America	46580	2019	4	BioNTech/Pfizer BNT162b2	mRNA	1	50-69 years	excluded	hospitalization	severe	gamma	21+	NA	89	79	94
98	Skowronski	Test-negative case-control	27Jan2022	Canada	CAN	North America	46580	2019	4	Moderna mRNA-1273	mRNA	1	50-69 years	excluded	infection	infection	gamma	21+	NA	85	76	90
98	Skowronski	Test-negative case-control	27Jan2022	Canada	CAN	North America	46580	2019	4	Moderna mRNA-1273	mRNA	1	50-69 years	excluded	hospitalization	severe	gamma	21+	NA	96	71	99
98	Skowronski	Test-negative case-control	27Jan2022	Canada	CAN	North America	46580	2019	4	Oxford/AstraZeneca ChAdOx1-S	Vectored	1	50-69 years	excluded	infection	infection	gamma	21+	NA	67	58	74
98	Skowronski	Test-negative case-control	27Jan2022	Canada	CAN	North America	46580	2019	4	Oxford/AstraZeneca ChAdOx1-S	Vectored	1	50-69 years	excluded	hospitalization	severe	gamma	21+	NA	93	78	98
98	Skowronski	Test-negative case-control	27Jan2022	Canada	CAN	North America	46580	2019	4	BioNTech/Pfizer BNT162b2	mRNA	1	50-69 years	excluded	infection	infection	delta	21+	NA	58	52	63
98	Skowronski	Test-negative case-control	27Jan2022	Canada	CAN	North America	46580	2019	4	BioNTech/Pfizer BNT162b2	mRNA	1	50-69 years	excluded	hospitalization	severe	delta	21+	NA	73	60	82
98	Skowronski	Test-negative case-control	27Jan2022	Canada	CAN	North America	46580	2019	4	Moderna mRNA-1273	mRNA	1	50-69 years	excluded	infection	infection	delta	21+	NA	70	64	76
98	Skowronski	Test-negative case-control	27Jan2022	Canada	CAN	North America	46580	2019	4	Moderna mRNA-1273	mRNA	1	50-69 years	excluded	hospitalization	severe	delta	21+	NA	86	72	93
98	Skowronski	Test-negative case-control	27Jan2022	Canada	CAN	North America	46580	2019	4	Oxford/AstraZeneca ChAdOx1-S	Vectored	1	50-69 years	excluded	infection	infection	delta	21+	NA	41	15	59
98	Skowronski	Test-negative case-control	27Jan2022	Canada	CAN	North America	46580	2019	4	Oxford/AstraZeneca ChAdOx1-S	Vectored	1	50-69 years	excluded	hospitalization	severe	delta	21+	NA	61	-8	86
98	Skowronski	Test-negative case-control	27Jan2022	Canada	CAN	North America	46580	2019	4	BioNTech/Pfizer BNT162b2	mRNA	1	50-69 years	excluded	infection	infection	original	21+	NA	88	75	95
98	Skowronski	Test-negative case-control	27Jan2022	Canada	CAN	North America	46580	2019	4	Moderna mRNA-1273	mRNA	1	50-69 years	excluded	infection	infection	original	21+	NA	78	31	93
98	Skowronski	Test-negative case-control	27Jan2022	Canada	CAN	North America	46580	2019	4	Oxford/AstraZeneca ChAdOx1-S	Vectored	1	50-69 years	excluded	infection	infection	original	21+	NA	93	70	98
99	Pilishvili	Test-negative case-control	22Sept2021	USA	USA	North America	66220	2019	4	Multiple or heterologous RNA	mRNA	2	HCW	excluded	symptomatic disease	symptomatic	alpha	14+	~14 weeks	88.9	84.7	92
99	Pilishvili	Test-negative case-control	22Sept2021	USA	USA	North America	66220	2019	4	Multiple or heterologous RNA	mRNA	2	HCW	excluded	symptomatic disease	symptomatic	alpha	15-28	~14 weeks	96.3	92.5	98.2
99	Pilishvili	Test-negative case-control	22Sept2021	USA	USA	North America	66220	2019	4	Multiple or heterologous RNA	mRNA	2	HCW	excluded	symptomatic disease	symptomatic	alpha	85-98	~14 weeks	80.7	61	90.4
99	Pilishvili	Test-negative case-control	22Sept2021	USA	USA	North America	66220	2019	4	Multiple or heterologous RNA	mRNA	1	immunocompromised HCW	excluded	symptomatic disease	symptomatic	alpha	14+ through dose 2 or later (at least one dose)	NA	39.1	-45	74.4
99	Pilishvili	Test-negative case-control	22Sept2021	USA	USA	North America	66220	2019	4	Multiple or heterologous RNA	mRNA	1	pregnant HCW	excluded	symptomatic disease	symptomatic	alpha	14+ through dose 2 or later (at least one dose)	NA	77.1	32.2	92.2
99	Pilishvili	Test-negative case-control	22Sept2021	USA	USA	North America	66220	2019	4	BioNTech/Pfizer BNT162b2	mRNA	1	HCW	excluded	symptomatic disease	symptomatic	alpha	14+ up to <7 days post 2nd dose	NA	77.6	70.9	82.7
99	Pilishvili	Test-negative case-control	22Sept2021	USA	USA	North America	66220	2019	4	BioNTech/Pfizer BNT162b2	mRNA	2	HCW	excluded	symptomatic disease	symptomatic	alpha	7+	~14 weeks	88.8	84.6	91.8
99	Pilishvili	Test-negative case-control	22Sept2021	USA	USA	North America	66220	2019	4	Moderna mRNA-1273	mRNA	1	HCW	excluded	symptomatic disease	symptomatic	alpha	14+ up to <7 days post 2nd dose	NA	88.9	78.7	94.2
99	Pilishvili	Test-negative case-control	22Sept2021	USA	USA	North America	66220	2019	4	Moderna mRNA-1273	mRNA	2	HCW	excluded	symptomatic disease	symptomatic	alpha	7+	~14 weeks	96.3	91.3	98.4
100	Meyer	Retrospective cohort	09Sept2021	Germany	DEU	Europe	49470	2019	4	BioNTech/Pfizer BNT162b2	mRNA	2	LTCF residents and staff	unknown	infection	infection	alpha	7+	~11 weeks	56	15	77
101	Glatman-Freedman	Retrospective cohort	27Sep2021	Israel	ISR	Asia	43800	2019	4	BioNTech/Pfizer BNT162b2	mRNA	2	12-15 years	excluded	infection	infection	delta	2028-08-01	2 weeks	91.5	88.2	93.9
102	Eyre	Retrospective cohort	05Jan2022	UK	GBR	Europe	43240	2019	4	BioNTech/Pfizer BNT162b2	mRNA	1	contacts of SARS-CoV-2 index cases of all ages	included	infection	infection	alpha	0+ up to 13 days post dose 2	NA	15	12	18
102	Eyre	Retrospective cohort	05Jan2022	UK	GBR	Europe	43240	2019	4	BioNTech/Pfizer BNT162b2	mRNA	2	contacts of SARS-CoV-2 index cases of all ages	included	infection	infection	alpha	14+	~20.5 weeks	85	79	89
102	Eyre	Retrospective cohort	05Jan2022	UK	GBR	Europe	43240	2019	4	Oxford/AstraZeneca ChAdOx1-S	Vectored	1	contacts of SARS-CoV-2 index cases of all ages	included	infection	infection	alpha	0+ up to 13 days post dose 2	NA	6	2	9
102	Eyre	Retrospective cohort	05Jan2022	UK	GBR	Europe	43240	2019	4	Oxford/AstraZeneca ChAdOx1-S	Vectored	2	contacts of SARS-CoV-2 index cases of all ages	included	infection	infection	alpha	14+	~8 weeks	60	41	73
102	Eyre	Retrospective cohort	05Jan2022	UK	GBR	Europe	43240	2019	4	BioNTech/Pfizer BNT162b2	mRNA	1	contacts of SARS-CoV-2 index cases of all ages	included	infection	infection	delta	0+ up to 13 days post dose 2	NA	33	31	35
102	Eyre	Retrospective cohort	05Jan2022	UK	GBR	Europe	43240	2019	4	BioNTech/Pfizer BNT162b2	mRNA	2	contacts of SARS-CoV-2 index cases of all ages	included	infection	infection	delta	14+	~29 weeks	81	77	84
102	Eyre	Retrospective cohort	05Jan2022	UK	GBR	Europe	43240	2019	4	Oxford/AstraZeneca ChAdOx1-S	Vectored	1	contacts of SARS-CoV-2 index cases of all ages	included	infection	infection	delta	0+ up to 13 days post dose 2	NA	31	28	34
102	Eyre	Retrospective cohort	05Jan2022	UK	GBR	Europe	43240	2019	4	Oxford/AstraZeneca ChAdOx1-S	Vectored	2	contacts of SARS-CoV-2 index cases of all ages	included	infection	infection	delta	14+	~16 weeks	58	55	62
103	Martinez-Baz	Prospective cohort	30Sep2021	Spain	ESP	Europe	30370	2019	4	BioNTech/Pfizer BNT162b2	mRNA	1	contacts of SARS-CoV-2 index cases of all ages	excluded	infection	infection	other combinations	14+	NA	57	52	61
103	Martinez-Baz	Prospective cohort	30Sep2021	Spain	ESP	Europe	30370	2019	4	BioNTech/Pfizer BNT162b2	mRNA	2	contacts of SARS-CoV-2 index cases of all ages	excluded	infection	infection	other combinations	14+	~31 weeks	69	66	72
103	Martinez-Baz	Prospective cohort	30Sep2021	Spain	ESP	Europe	30370	2019	4	BioNTech/Pfizer BNT162b2	mRNA	1	contacts of SARS-CoV-2 index cases of all ages	excluded	infection	infection	other combinations	<90	NA	57	51	61
103	Martinez-Baz	Prospective cohort	30Sep2021	Spain	ESP	Europe	30370	2019	4	BioNTech/Pfizer BNT162b2	mRNA	2	contacts of SARS-CoV-2 index cases of all ages	excluded	infection	infection	other combinations	<90	~11 weeks	70	67	73
103	Martinez-Baz	Prospective cohort	30Sep2021	Spain	ESP	Europe	30370	2019	4	BioNTech/Pfizer BNT162b2	mRNA	2	contacts of SARS-CoV-2 index cases of all ages	excluded	infection	infection	other combinations	90+	~18 weeks	63	58	68
103	Martinez-Baz	Prospective cohort	30Sep2021	Spain	ESP	Europe	30370	2019	4	BioNTech/Pfizer BNT162b2	mRNA	1	contacts of SARS-CoV-2 index cases of all ages	excluded	symptomatic disease	symptomatic	other combinations	14+	NA	66	60	71
103	Martinez-Baz	Prospective cohort	30Sep2021	Spain	ESP	Europe	30370	2019	4	BioNTech/Pfizer BNT162b2	mRNA	2	contacts of SARS-CoV-2 index cases of all ages	excluded	symptomatic disease	symptomatic	other combinations	14+	~31 weeks	72	69	75
103	Martinez-Baz	Prospective cohort	30Sep2021	Spain	ESP	Europe	30370	2019	4	BioNTech/Pfizer BNT162b2	mRNA	1	contacts of SARS-CoV-2 index cases of all ages	excluded	hospitalization	severe	other combinations	14+	NA	86	69	94
103	Martinez-Baz	Prospective cohort	30Sep2021	Spain	ESP	Europe	30370	2019	4	BioNTech/Pfizer BNT162b2	mRNA	2	contacts of SARS-CoV-2 index cases of all ages	excluded	hospitalization	severe	other combinations	14+	~31 weeks	93	88	96
103	Martinez-Baz	Prospective cohort	30Sep2021	Spain	ESP	Europe	30370	2019	4	Moderna mRNA-1273	mRNA	1	contacts of SARS-CoV-2 index cases of all ages	excluded	infection	infection	other combinations	14+	NA	66	56	73
103	Martinez-Baz	Prospective cohort	30Sep2021	Spain	ESP	Europe	30370	2019	4	Moderna mRNA-1273	mRNA	2	contacts of SARS-CoV-2 index cases of all ages	excluded	infection	infection	other combinations	14+	~28 weeks	82	78	86
103	Martinez-Baz	Prospective cohort	30Sep2021	Spain	ESP	Europe	30370	2019	4	Moderna mRNA-1273	mRNA	1	contacts of SARS-CoV-2 index cases of all ages	excluded	infection	infection	other combinations	<90	NA	65	56	73
103	Martinez-Baz	Prospective cohort	30Sep2021	Spain	ESP	Europe	30370	2019	4	Moderna mRNA-1273	mRNA	2	contacts of SARS-CoV-2 index cases of all ages	excluded	infection	infection	other combinations	90+	~15 weeks	67	50	78
103	Martinez-Baz	Prospective cohort	30Sep2021	Spain	ESP	Europe	30370	2019	4	Moderna mRNA-1273	mRNA	1	contacts of SARS-CoV-2 index cases of all ages	excluded	symptomatic disease	symptomatic	other combinations	14+	NA	71	61	79
103	Martinez-Baz	Prospective cohort	30Sep2021	Spain	ESP	Europe	30370	2019	4	Moderna mRNA-1273	mRNA	2	contacts of SARS-CoV-2 index cases of all ages	excluded	symptomatic disease	symptomatic	other combinations	14+	~28 weeks	85	80	89
103	Martinez-Baz	Prospective cohort	30Sep2021	Spain	ESP	Europe	30370	2019	4	Moderna mRNA-1273	mRNA	1	contacts of SARS-CoV-2 index cases of all ages	excluded	hospitalization	severe	other combinations	14+	NA	73	-10	93
103	Martinez-Baz	Prospective cohort	30Sep2021	Spain	ESP	Europe	30370	2019	4	Moderna mRNA-1273	mRNA	2	contacts of SARS-CoV-2 index cases of all ages	excluded	hospitalization	severe	other combinations	14+	~28 weeks	98	82	100
103	Martinez-Baz	Prospective cohort	30Sep2021	Spain	ESP	Europe	30370	2019	4	Oxford/AstraZeneca ChAdOx1-S	Vectored	1	contacts of SARS-CoV-2 index cases of all ages	excluded	infection	infection	other combinations	14+	NA	41	34	48
103	Martinez-Baz	Prospective cohort	30Sep2021	Spain	ESP	Europe	30370	2019	4	Oxford/AstraZeneca ChAdOx1-S	Vectored	2	contacts of SARS-CoV-2 index cases of all ages	excluded	infection	infection	other combinations	14+	~16 weeks	54	48	60
103	Martinez-Baz	Prospective cohort	30Sep2021	Spain	ESP	Europe	30370	2019	4	Oxford/AstraZeneca ChAdOx1-S	Vectored	1	contacts of SARS-CoV-2 index cases of all ages	excluded	infection	infection	other combinations	<90	NA	40	31	47
103	Martinez-Baz	Prospective cohort	30Sep2021	Spain	ESP	Europe	30370	2019	4	Oxford/AstraZeneca ChAdOx1-S	Vectored	2	contacts of SARS-CoV-2 index cases of all ages	excluded	infection	infection	other combinations	<90	~11 weeks	54	47	60
103	Martinez-Baz	Prospective cohort	30Sep2021	Spain	ESP	Europe	30370	2019	4	Oxford/AstraZeneca ChAdOx1-S	Vectored	1	contacts of SARS-CoV-2 index cases of all ages	excluded	infection	infection	other combinations	90+	NA	52	37	64
103	Martinez-Baz	Prospective cohort	30Sep2021	Spain	ESP	Europe	30370	2019	4	Oxford/AstraZeneca ChAdOx1-S	Vectored	1	contacts of SARS-CoV-2 index cases of all ages	excluded	symptomatic disease	symptomatic	other combinations	14+	NA	46	37	54
103	Martinez-Baz	Prospective cohort	30Sep2021	Spain	ESP	Europe	30370	2019	4	Oxford/AstraZeneca ChAdOx1-S	Vectored	2	contacts of SARS-CoV-2 index cases of all ages	excluded	symptomatic disease	symptomatic	other combinations	14+	~16 weeks	56	48	63
103	Martinez-Baz	Prospective cohort	30Sep2021	Spain	ESP	Europe	30370	2019	4	Oxford/AstraZeneca ChAdOx1-S	Vectored	1	contacts of SARS-CoV-2 index cases of all ages	excluded	hospitalization	severe	other combinations	14+	NA	78	54	89
103	Martinez-Baz	Prospective cohort	30Sep2021	Spain	ESP	Europe	30370	2019	4	Oxford/AstraZeneca ChAdOx1-S	Vectored	2	contacts of SARS-CoV-2 index cases of all ages	excluded	hospitalization	severe	other combinations	14+	~16 weeks	95	79	99
103	Martinez-Baz	Prospective cohort	30Sep2021	Spain	ESP	Europe	30370	2019	4	Janssen Ad26.COV2.S	Vectored	1	contacts of SARS-CoV-2 index cases of all ages	excluded	infection	infection	other combinations	14+	~23 weeks	50	42	57
103	Martinez-Baz	Prospective cohort	30Sep2021	Spain	ESP	Europe	30370	2019	4	Janssen Ad26.COV2.S	Vectored	1	contacts of SARS-CoV-2 index cases of all ages	excluded	infection	infection	other combinations	<90	~11 weeks	52	44	59
103	Martinez-Baz	Prospective cohort	30Sep2021	Spain	ESP	Europe	30370	2019	4	Janssen Ad26.COV2.S	Vectored	1	contacts of SARS-CoV-2 index cases of all ages	excluded	infection	infection	other combinations	90+	~10 weeks	28	-8	53
103	Martinez-Baz	Prospective cohort	30Sep2021	Spain	ESP	Europe	30370	2019	4	Janssen Ad26.COV2.S	Vectored	1	contacts of SARS-CoV-2 index cases of all ages	excluded	symptomatic disease	symptomatic	other combinations	14+	~23 weeks	54	45	62
103	Martinez-Baz	Prospective cohort	30Sep2021	Spain	ESP	Europe	30370	2019	4	Janssen Ad26.COV2.S	Vectored	1	contacts of SARS-CoV-2 index cases of all ages	excluded	hospitalization	severe	other combinations	14+	~23 weeks	74	43	88
103	Martinez-Baz	Prospective cohort	30Sep2021	Spain	ESP	Europe	30370	2019	4	Heterologous platforms	Multiple	2	contacts of SARS-CoV-2 index cases of all ages	excluded	infection	infection	other combinations	14+	~21 weeks	86	70	93
103	Martinez-Baz	Prospective cohort	30Sep2021	Spain	ESP	Europe	30370	2019	4	Heterologous platforms	Multiple	2	contacts of SARS-CoV-2 index cases of all ages	excluded	infection	infection	other combinations	<90	~11 weeks	85	69	93
103	Martinez-Baz	Prospective cohort	30Sep2021	Spain	ESP	Europe	30370	2019	4	Heterologous platforms	Multiple	2	contacts of SARS-CoV-2 index cases of all ages	excluded	symptomatic disease	symptomatic	other combinations	14+	~21 weeks	91	71	97
103	Martinez-Baz	Prospective cohort	30Sep2021	Spain	ESP	Europe	30370	2019	4	Heterologous platforms	Multiple	2	contacts of SARS-CoV-2 index cases of all ages	excluded	hospitalization	severe	other combinations	14+	~21 weeks	95	79	99
103	Martinez-Baz	Prospective cohort	30Sep2021	Spain	ESP	Europe	30370	2019	4	BioNTech/Pfizer BNT162b2	mRNA	1	contacts of SARS-CoV-2 index cases of all ages	excluded	infection	infection	alpha	14+	NA	54	37	67
103	Martinez-Baz	Prospective cohort	30Sep2021	Spain	ESP	Europe	30370	2019	4	BioNTech/Pfizer BNT162b2	mRNA	2	contacts of SARS-CoV-2 index cases of all ages	excluded	infection	infection	alpha	14+	~31 weeks	71	61	78
103	Martinez-Baz	Prospective cohort	30Sep2021	Spain	ESP	Europe	30370	2019	4	Moderna mRNA-1273	mRNA	1	contacts of SARS-CoV-2 index cases of all ages	excluded	infection	infection	alpha	14+	NA	60	14	81
103	Martinez-Baz	Prospective cohort	30Sep2021	Spain	ESP	Europe	30370	2019	4	Moderna mRNA-1273	mRNA	2	contacts of SARS-CoV-2 index cases of all ages	excluded	infection	infection	alpha	14+	~28 weeks	86	56	95
103	Martinez-Baz	Prospective cohort	30Sep2021	Spain	ESP	Europe	30370	2019	4	Oxford/AstraZeneca ChAdOx1-S	Vectored	1	contacts of SARS-CoV-2 index cases of all ages	excluded	infection	infection	alpha	14+	NA	37	21	50
103	Martinez-Baz	Prospective cohort	30Sep2021	Spain	ESP	Europe	30370	2019	4	Oxford/AstraZeneca ChAdOx1-S	Vectored	2	contacts of SARS-CoV-2 index cases of all ages	excluded	infection	infection	alpha	14+	~16 weeks	38	-42	73
103	Martinez-Baz	Prospective cohort	30Sep2021	Spain	ESP	Europe	30370	2019	4	Janssen Ad26.COV2.S	Vectored	1	contacts of SARS-CoV-2 index cases of all ages	excluded	infection	infection	alpha	14+	NA	77	27	92
103	Martinez-Baz	Prospective cohort	30Sep2021	Spain	ESP	Europe	30370	2019	4	BioNTech/Pfizer BNT162b2	mRNA	1	contacts of SARS-CoV-2 index cases of all ages	excluded	infection	infection	delta	14+	NA	63	51	73
103	Martinez-Baz	Prospective cohort	30Sep2021	Spain	ESP	Europe	30370	2019	4	BioNTech/Pfizer BNT162b2	mRNA	2	contacts of SARS-CoV-2 index cases of all ages	excluded	infection	infection	delta	14+	~31 weeks	67	59	74
103	Martinez-Baz	Prospective cohort	30Sep2021	Spain	ESP	Europe	30370	2019	4	Moderna mRNA-1273	mRNA	1	contacts of SARS-CoV-2 index cases of all ages	excluded	infection	infection	delta	14+	NA	72	51	84
103	Martinez-Baz	Prospective cohort	30Sep2021	Spain	ESP	Europe	30370	2019	4	Moderna mRNA-1273	mRNA	2	contacts of SARS-CoV-2 index cases of all ages	excluded	infection	infection	delta	14+	~28 weeks	77	64	85
103	Martinez-Baz	Prospective cohort	30Sep2021	Spain	ESP	Europe	30370	2019	4	Oxford/AstraZeneca ChAdOx1-S	Vectored	1	contacts of SARS-CoV-2 index cases of all ages	excluded	infection	infection	delta	14+	NA	53	26	70
103	Martinez-Baz	Prospective cohort	30Sep2021	Spain	ESP	Europe	30370	2019	4	Oxford/AstraZeneca ChAdOx1-S	Vectored	2	contacts of SARS-CoV-2 index cases of all ages	excluded	infection	infection	delta	14+	~16 weeks	55	39	67
103	Martinez-Baz	Prospective cohort	30Sep2021	Spain	ESP	Europe	30370	2019	4	Janssen Ad26.COV2.S	Vectored	1	contacts of SARS-CoV-2 index cases of all ages	excluded	infection	infection	delta	14+	NA	42	18	53
103	Martinez-Baz	Prospective cohort	30Sep2021	Spain	ESP	Europe	30370	2019	4	Heterologous platforms	Multiple	2	contacts of SARS-CoV-2 index cases of all ages	excluded	infection	infection	delta	14+	~21 weeks	86	45	97
104	Bruxvoort	Test-negative case-control	15Dec2021	USA	USA	North America	66220	2019	4	Moderna mRNA-1273	mRNA	1	>= 18 years	excluded	infection	infection	delta	14+	NA	77	60.7	86.5
104	Bruxvoort	Test-negative case-control	15Dec2021	USA	USA	North America	66220	2019	4	Moderna mRNA-1273	mRNA	2	>= 18 years	excluded	infection	infection	delta	14+	~25 weeks	86.7	84.3	88.7
104	Bruxvoort	Test-negative case-control	15Dec2021	USA	USA	North America	66220	2019	4	Moderna mRNA-1273	mRNA	2	>= 18 years	excluded	infection	infection	delta	14-60	~6.5 weeks	94.1	90.5	96.3
104	Bruxvoort	Test-negative case-control	15Dec2021	USA	USA	North America	66220	2019	4	Moderna mRNA-1273	mRNA	2	>= 18 years	excluded	infection	infection	delta	151-180	~23.5 weeks	80	70.2	86.6
104	Bruxvoort	Test-negative case-control	15Dec2021	USA	USA	North America	66220	2019	4	Moderna mRNA-1273	mRNA	2	>= 18 years	excluded	hospitalization	severe	delta	14+	~25 weeks	97.5	92.7	99.2
104	Bruxvoort	Test-negative case-control	15Dec2021	USA	USA	North America	66220	2019	4	Moderna mRNA-1273	mRNA	2	>= 18 years	excluded	infection	infection	other combinations	14-60	~6.5 weeks	98.6	97.3	99.3
104	Bruxvoort	Test-negative case-control	15Dec2021	USA	USA	North America	66220	2019	4	Moderna mRNA-1273	mRNA	2	>= 18 years	excluded	infection	infection	other combinations	121-150	~19.5 weeks	88.7	73.2	95.2
104	Bruxvoort	Test-negative case-control	15Dec2021	USA	USA	North America	66220	2019	4	Moderna mRNA-1273	mRNA	1	>= 18 years	excluded	infection	infection	alpha	14+	NA	90.1	82.9	94.2
104	Bruxvoort	Test-negative case-control	15Dec2021	USA	USA	North America	66220	2019	4	Moderna mRNA-1273	mRNA	2	>= 18 years	excluded	infection	infection	alpha	14+	~25 weeks	98.4	96.9	99.1
104	Bruxvoort	Test-negative case-control	15Dec2021	USA	USA	North America	66220	2019	4	Moderna mRNA-1273	mRNA	1	>= 18 years	excluded	infection	infection	gamma	14+	NA	74.2	43.8	88.1
104	Bruxvoort	Test-negative case-control	15Dec2021	USA	USA	North America	66220	2019	4	Moderna mRNA-1273	mRNA	2	>= 18 years	excluded	infection	infection	gamma	14+	~25 weeks	95.5	90.9	97.8
105	Liu	Test-negative case-control	24May2022	USA	USA	North America	66220	2019	4	Multiple or heterologous RNA	mRNA	2	>= 18 years	excluded	infection	infection	other combinations	14+	~35 weeks	59	52	65
105	Liu	Test-negative case-control	24May2022	USA	USA	North America	66220	2019	4	Multiple or heterologous RNA	mRNA	2	immunocompromised, >= 18 years	excluded	infection	infection	other combinations	14+	~35 weeks	57	45	66
106	Ranzani	Test-negative case-control	18Oct2021	Brazil	BRA	South America	9410	2019	3	Janssen Ad26.COV2.S	Vectored	1	>= 18 years	excluded	symptomatic disease	symptomatic	gamma	28+	~10 weeks	50.9	35.5	63
106	Ranzani	Test-negative case-control	18Oct2021	Brazil	BRA	South America	9410	2019	3	Janssen Ad26.COV2.S	Vectored	1	>= 18 years	excluded	hospitalization	severe	gamma	28+	~10 weeks	72.9	35.1	91.1
106	Ranzani	Test-negative case-control	18Oct2021	Brazil	BRA	South America	9410	2019	3	Janssen Ad26.COV2.S	Vectored	1	>= 18 years	excluded	ICU admission	severe	gamma	28+	~10 weeks	92.5	54.9	99.6
106	Ranzani	Test-negative case-control	18Oct2021	Brazil	BRA	South America	9410	2019	3	Janssen Ad26.COV2.S	Vectored	1	>= 18 years	excluded	death	death	gamma	28+	~10 weeks	90.5	31.5	99.6
107	Arregoces	Matched-pair cohort	19Oct2021	Colombia	COL	South America	6630	2019	3	BioNTech/Pfizer BNT162b2	mRNA	2	>= 60 years	excluded	hospitalization	severe	mu	14+	~9 weeks	90.3	87.1	92.7
107	Arregoces	Matched-pair cohort	19Oct2021	Colombia	COL	South America	6630	2019	3	BioNTech/Pfizer BNT162b2	mRNA	2	>= 60 years	excluded	post-hospitalization death	death	mu	14+	~9 weeks	98.5	97.8	98.9
107	Arregoces	Matched-pair cohort	19Oct2021	Colombia	COL	South America	6630	2019	3	BioNTech/Pfizer BNT162b2	mRNA	2	>= 60 years	excluded	death without prior hospitalization	death	mu	14+	~9 weeks	89.2	85.6	91.9
107	Arregoces	Matched-pair cohort	19Oct2021	Colombia	COL	South America	6630	2019	3	Sinovac CoronaVac	Inactivated	2	>= 60 years	excluded	hospitalization	severe	mu	14+	~11 weeks	67.2	63.7	70.4
107	Arregoces	Matched-pair cohort	19Oct2021	Colombia	COL	South America	6630	2019	3	Sinovac CoronaVac	Inactivated	2	>= 60 years	excluded	post-hospitalization death	death	mu	14+	~11 weeks	77.1	75.5	78.6
107	Arregoces	Matched-pair cohort	19Oct2021	Colombia	COL	South America	6630	2019	3	Sinovac CoronaVac	Inactivated	2	>= 60 years	excluded	death without prior hospitalization	death	mu	14+	~11 weeks	69.8	66.7	72.6
107	Arregoces	Matched-pair cohort	19Oct2021	Colombia	COL	South America	6630	2019	3	Oxford/AstraZeneca ChAdOx1-S	Vectored	2	>= 60 years	excluded	hospitalization	severe	mu	14+	~7 weeks	75.4	48.2	88.3
107	Arregoces	Matched-pair cohort	19Oct2021	Colombia	COL	South America	6630	2019	3	Oxford/AstraZeneca ChAdOx1-S	Vectored	2	>= 60 years	excluded	post-hospitalization death	death	mu	14+	~7 weeks	96.3	88.4	98.8
107	Arregoces	Matched-pair cohort	19Oct2021	Colombia	COL	South America	6630	2019	3	Oxford/AstraZeneca ChAdOx1-S	Vectored	2	>= 60 years	excluded	death without prior hospitalization	death	mu	14+	~7 weeks	88.7	64.8	96.4
107	Arregoces	Matched-pair cohort	19Oct2021	Colombia	COL	South America	6630	2019	3	Janssen Ad26.COV2.S	Vectored	1	>= 60 years	excluded	hospitalization	severe	mu	14+	~4 weeks	80	19.9	95
107	Arregoces	Matched-pair cohort	19Oct2021	Colombia	COL	South America	6630	2019	3	Janssen Ad26.COV2.S	Vectored	1	>= 60 years	excluded	death without prior hospitalization	death	mu	14+	~4 weeks	75	0	93.8
108	Olson	Test-negative case-control	19Oct2021	USA	USA	North America	66220	2019	4	BioNTech/Pfizer BNT162b2	mRNA	2	12-15 years	unknown	hospitalization	severe	delta	14+	~12 weeks	91	74	97
108	Olson	Test-negative case-control	19Oct2021	USA	USA	North America	66220	2019	4	BioNTech/Pfizer BNT162b2	mRNA	2	16-18 years	unknown	hospitalization	severe	delta	14+	~12 weeks	94	78	99
110	Chin	Retrospective cohort	20Oct2021	USA	USA	North America	66220	2019	4	Moderna mRNA-1273	mRNA	2	incarcerated men	included	infection	infection	delta	14+	~27 weeks	56.6	42	67.5
110	Chin	Retrospective cohort	20Oct2021	USA	USA	North America	66220	2019	4	Moderna mRNA-1273	mRNA	2	incarcerated men	included	symptomatic disease	symptomatic	delta	14+	~27 weeks	84.2	56.4	94.3
110	Chin	Retrospective cohort	20Oct2021	USA	USA	North America	66220	2019	4	Moderna mRNA-1273	mRNA	2	incarcerated men	previously infected only	infection	infection	delta	14+	~27 weeks	80.5	52.8	92
110	Chin	Retrospective cohort	20Oct2021	USA	USA	North America	66220	2019	4	Moderna mRNA-1273	mRNA	2	incarcerated men	excluded	infection	infection	delta	14+	~27 weeks	49.5	31.5	62.7
111	Ranzani	Test-negative case-control	09Feb2022	Brazil	BRA	South America	9410	2019	3	Oxford/AstraZeneca ChAdOx1-S	Vectored	1	>= 18 years	excluded	infection	infection	other combinations	>21	NA	31	12.7	45.5
111	Ranzani	Test-negative case-control	09Feb2022	Brazil	BRA	South America	9410	2019	3	Oxford/AstraZeneca ChAdOx1-S	Vectored	2	>= 18 years	excluded	infection	infection	other combinations	14+	~31 weeks	59	33.1	74.8
111	Ranzani	Test-negative case-control	09Feb2022	Brazil	BRA	South America	9410	2019	3	Oxford/AstraZeneca ChAdOx1-S	Vectored	1	>= 18 years	excluded	symptomatic disease	symptomatic	other combinations	>21	NA	31.6	12	46.8
111	Ranzani	Test-negative case-control	09Feb2022	Brazil	BRA	South America	9410	2019	3	Oxford/AstraZeneca ChAdOx1-S	Vectored	2	>= 18 years	excluded	symptomatic disease	symptomatic	other combinations	14+	~31 weeks	65.1	40.9	79.4
111	Ranzani	Test-negative case-control	09Feb2022	Brazil	BRA	South America	9410	2019	3	Oxford/AstraZeneca ChAdOx1-S	Vectored	1	>= 18 years	excluded	asymptomatic infection	asymptomatic	other combinations	>21	NA	26.6	-53.8	65
112	Nordstrom	Retrospective cohort	04Feb2022	Sweden	SWE	Europe	56230	2019	4	BioNTech/Pfizer BNT162b2	mRNA	2	>= 18 years	excluded	symptomatic disease	symptomatic	delta	15-30	~30 weeks	92	92	93
112	Nordstrom	Retrospective cohort	04Feb2022	Sweden	SWE	Europe	56230	2019	4	BioNTech/Pfizer BNT162b2	mRNA	2	>= 18 years	excluded	symptomatic disease	symptomatic	delta	210+	~30 weeks	23	-2	41
112	Nordstrom	Retrospective cohort	04Feb2022	Sweden	SWE	Europe	56230	2019	4	Moderna mRNA-1273	mRNA	2	>= 18 years	excluded	symptomatic disease	symptomatic	delta	15-30	~30 weeks	96	94	97
112	Nordstrom	Retrospective cohort	04Feb2022	Sweden	SWE	Europe	56230	2019	4	Moderna mRNA-1273	mRNA	2	>= 18 years	excluded	symptomatic disease	symptomatic	delta	210+	~30 weeks	59	18	79
112	Nordstrom	Retrospective cohort	04Feb2022	Sweden	SWE	Europe	56230	2019	4	Oxford/AstraZeneca ChAdOx1-S	Vectored	2	>= 18 years	excluded	symptomatic disease	symptomatic	delta	15-30	~30 weeks	68	52	79
112	Nordstrom	Retrospective cohort	04Feb2022	Sweden	SWE	Europe	56230	2019	4	Oxford/AstraZeneca ChAdOx1-S	Vectored	2	>= 18 years	excluded	symptomatic disease	symptomatic	delta	210+	~30 weeks	-19	-97	28
112	Nordstrom	Retrospective cohort	04Feb2022	Sweden	SWE	Europe	56230	2019	4	Heterologous platforms	Multiple	2	>= 18 years	excluded	symptomatic disease	symptomatic	delta	15-30	~30 weeks	89	79	94
112	Nordstrom	Retrospective cohort	04Feb2022	Sweden	SWE	Europe	56230	2019	4	Heterologous platforms	Multiple	2	>= 18 years	excluded	symptomatic disease	symptomatic	delta	210+	~30 weeks	66	41	80
113	Lin	Retrospective cohort	10Mar2022	USA	USA	North America	66220	2019	4	BioNTech/Pfizer BNT162b2	mRNA	2	>= 18 years	unknown	symptomatic disease	symptomatic	other combinations	1.25 months	~27 weeks	94.5	94.1	94.9
113	Lin	Retrospective cohort	10Mar2022	USA	USA	North America	66220	2019	4	BioNTech/Pfizer BNT162b2	mRNA	2	>= 18 years	unknown	symptomatic disease	symptomatic	other combinations	7.25 months	~27 weeks	67.8	65.9	69.7
113	Lin	Retrospective cohort	10Mar2022	USA	USA	North America	66220	2019	4	BioNTech/Pfizer BNT162b2	mRNA	2	>= 18 years	unknown	hospitalization	severe	other combinations	1.25 months	~27 weeks	96.4	95.1	97.4
113	Lin	Retrospective cohort	10Mar2022	USA	USA	North America	66220	2019	4	BioNTech/Pfizer BNT162b2	mRNA	2	>= 18 years	unknown	hospitalization	severe	other combinations	7.25 months	~27 weeks	92.4	89.7	94.4
113	Lin	Retrospective cohort	10Mar2022	USA	USA	North America	66220	2019	4	BioNTech/Pfizer BNT162b2	mRNA	2	>= 18 years	unknown	death	death	other combinations	1.25 months	~27 weeks	98	95.5	99.1
113	Lin	Retrospective cohort	10Mar2022	USA	USA	North America	66220	2019	4	BioNTech/Pfizer BNT162b2	mRNA	2	>= 18 years	unknown	death	death	other combinations	7.25 months	~32 weeks	95.5	92.2	97.4
113	Lin	Retrospective cohort	10Mar2022	USA	USA	North America	66220	2019	4	Moderna mRNA-1273	mRNA	2	>= 18 years	unknown	symptomatic disease	symptomatic	other combinations	1 month	~32 weeks	95.9	95.5	96.2
113	Lin	Retrospective cohort	10Mar2022	USA	USA	North America	66220	2019	4	Moderna mRNA-1273	mRNA	2	>= 18 years	unknown	symptomatic disease	symptomatic	other combinations	7 months	~32 weeks	77.8	75.9	79.6
113	Lin	Retrospective cohort	10Mar2022	USA	USA	North America	66220	2019	4	Moderna mRNA-1273	mRNA	2	>= 18 years	unknown	hospitalization	severe	other combinations	1 month	~32 weeks	97.2	96.1	98
113	Lin	Retrospective cohort	10Mar2022	USA	USA	North America	66220	2019	4	Moderna mRNA-1273	mRNA	2	>= 18 years	unknown	hospitalization	severe	other combinations	7 months	~32 weeks	94.9	92.4	96.6
113	Lin	Retrospective cohort	10Mar2022	USA	USA	North America	66220	2019	4	Moderna mRNA-1273	mRNA	2	>= 18 years	unknown	death	death	other combinations	1 month	~32 weeks	98.6	97.3	99.3
113	Lin	Retrospective cohort	10Mar2022	USA	USA	North America	66220	2019	4	Moderna mRNA-1273	mRNA	2	>= 18 years	unknown	death	death	other combinations	7 months	~22 weeks	96	92.8	97.8
113	Lin	Retrospective cohort	10Mar2022	USA	USA	North America	66220	2019	4	Janssen Ad26.COV2.S	Vectored	1	>= 18 years	unknown	symptomatic disease	symptomatic	other combinations	2 months	~22 weeks	71.4	68.3	74.2
113	Lin	Retrospective cohort	10Mar2022	USA	USA	North America	66220	2019	4	Janssen Ad26.COV2.S	Vectored	1	>= 18 years	unknown	symptomatic disease	symptomatic	other combinations	6 months	~22 weeks	64	60.3	67.4
113	Lin	Retrospective cohort	10Mar2022	USA	USA	North America	66220	2019	4	Janssen Ad26.COV2.S	Vectored	1	>= 18 years	unknown	hospitalization	severe	other combinations	2 months	~22 weeks	85.8	74.9	91.9
113	Lin	Retrospective cohort	10Mar2022	USA	USA	North America	66220	2019	4	Janssen Ad26.COV2.S	Vectored	1	>= 18 years	unknown	hospitalization	severe	other combinations	6 months	~22 weeks	81.7	68.6	89.3
113	Lin	Retrospective cohort	10Mar2022	USA	USA	North America	66220	2019	4	Janssen Ad26.COV2.S	Vectored	1	>= 18 years	unknown	death	death	other combinations	2 months	~22 weeks	82.2	46.3	94.1
113	Lin	Retrospective cohort	10Mar2022	USA	USA	North America	66220	2019	4	Janssen Ad26.COV2.S	Vectored	1	>= 18 years	unknown	death	death	other combinations	6 months	~22 weeks	71.2	40.8	86
114	Skowronski	Test-negative case-control	19Apr2022	Canada	CAN	North America	46580	2019	4	BioNTech/Pfizer BNT162b2	mRNA	2	>= 18 years	excluded	Infection	infection	other combinations	14+	~38 weeks	89	89	89
114	Skowronski	Test-negative case-control	19Apr2022	Canada	CAN	North America	46580	2019	4	BioNTech/Pfizer BNT162b2	mRNA	2	>= 18 years	excluded	Infection	infection	other combinations	14-27	~38 weeks	93	92	94
114	Skowronski	Test-negative case-control	19Apr2022	Canada	CAN	North America	46580	2019	4	BioNTech/Pfizer BNT162b2	mRNA	2	>= 18 years	excluded	Infection	infection	other combinations	252-279	~38 weeks	80	75	83
114	Skowronski	Test-negative case-control	19Apr2022	Canada	CAN	North America	46580	2019	4	BioNTech/Pfizer BNT162b2	mRNA	2	>= 18 years	excluded	Hospitalization	severe	other combinations	14+	~38 weeks	97	97	98
114	Skowronski	Test-negative case-control	19Apr2022	Canada	CAN	North America	46580	2019	4	BioNTech/Pfizer BNT162b2	mRNA	2	>= 18 years	excluded	Hospitalization	severe	other combinations	14-27	~38 weeks	98	96	99
114	Skowronski	Test-negative case-control	19Apr2022	Canada	CAN	North America	46580	2019	4	BioNTech/Pfizer BNT162b2	mRNA	2	>= 18 years	excluded	Hospitalization	severe	other combinations	252-279	~38 weeks	96	86	99
114	Skowronski	Test-negative case-control	19Apr2022	Canada	CAN	North America	46580	2019	4	Moderna mRNA-1273	mRNA	2	>= 18 years	excluded	Infection	infection	other combinations	14+	~38 weeks	90	89	90
114	Skowronski	Test-negative case-control	19Apr2022	Canada	CAN	North America	46580	2019	4	Moderna mRNA-1273	mRNA	2	>= 18 years	excluded	Infection	infection	other combinations	14-27	~38 weeks	95	94	96
114	Skowronski	Test-negative case-control	19Apr2022	Canada	CAN	North America	46580	2019	4	Moderna mRNA-1273	mRNA	2	>= 18 years	excluded	Infection	infection	other combinations	252-279	~38 weeks	55	40	66
114	Skowronski	Test-negative case-control	19Apr2022	Canada	CAN	North America	46580	2019	4	Moderna mRNA-1273	mRNA	2	>= 18 years	excluded	Hospitalization	severe	other combinations	14+	~38 weeks	97	97	98
114	Skowronski	Test-negative case-control	19Apr2022	Canada	CAN	North America	46580	2019	4	Moderna mRNA-1273	mRNA	2	>= 18 years	excluded	Hospitalization	severe	other combinations	14-27	~38 weeks	99	95	100
114	Skowronski	Test-negative case-control	19Apr2022	Canada	CAN	North America	46580	2019	4	Moderna mRNA-1273	mRNA	2	>= 18 years	excluded	Hospitalization	severe	other combinations	252-279	~38 weeks	95	65	99
114	Skowronski	Test-negative case-control	19Apr2022	Canada	CAN	North America	46580	2019	4	Oxford/AstraZeneca ChAdOx1-S	Vectored	2	>= 18 years	excluded	Infection	infection	other combinations	14+	~38 weeks	74	72	76
114	Skowronski	Test-negative case-control	19Apr2022	Canada	CAN	North America	46580	2019	4	Oxford/AstraZeneca ChAdOx1-S	Vectored	2	>= 18 years	excluded	Infection	infection	other combinations	14-27	~38 weeks	77	57	87
114	Skowronski	Test-negative case-control	19Apr2022	Canada	CAN	North America	46580	2019	4	Oxford/AstraZeneca ChAdOx1-S	Vectored	2	>= 18 years	excluded	Infection	infection	other combinations	168-195	~38 weeks	67	48	80
114	Skowronski	Test-negative case-control	19Apr2022	Canada	CAN	North America	46580	2019	4	Oxford/AstraZeneca ChAdOx1-S	Vectored	2	>= 18 years	excluded	Hospitalization	severe	other combinations	14+	~38 weeks	95	94	97
114	Skowronski	Test-negative case-control	19Apr2022	Canada	CAN	North America	46580	2019	4	Oxford/AstraZeneca ChAdOx1-S	Vectored	2	>= 18 years	excluded	Hospitalization	severe	other combinations	28-55	~38 weeks	97	71	97
114	Skowronski	Test-negative case-control	19Apr2022	Canada	CAN	North America	46580	2019	4	Oxford/AstraZeneca ChAdOx1-S	Vectored	2	>= 18 years	excluded	Hospitalization	severe	other combinations	168-195	~38 weeks	91	35	99
114	Skowronski	Test-negative case-control	19Apr2022	Canada	CAN	North America	46580	2019	4	Multiple or heterologous RNA	mRNA	2	>= 18 years	excluded	Infection	infection	other combinations	14+	~38 weeks	90	89	90
114	Skowronski	Test-negative case-control	19Apr2022	Canada	CAN	North America	46580	2019	4	Multiple or heterologous RNA	mRNA	2	>= 18 years	excluded	Infection	infection	other combinations	14-27	~38 weeks	95	91	97
114	Skowronski	Test-negative case-control	19Apr2022	Canada	CAN	North America	46580	2019	4	Multiple or heterologous RNA	mRNA	2	>= 18 years	excluded	Infection	infection	other combinations	168-195	~38 weeks	96	73	99
114	Skowronski	Test-negative case-control	19Apr2022	Canada	CAN	North America	46580	2019	4	Multiple or heterologous RNA	mRNA	2	>= 18 years	excluded	Hospitalization	severe	other combinations	14+	~38 weeks	98	97	98
114	Skowronski	Test-negative case-control	19Apr2022	Canada	CAN	North America	46580	2019	4	Multiple or heterologous RNA	mRNA	2	>= 18 years	excluded	Hospitalization	severe	other combinations	14-27	~38 weeks	96	75	100
114	Skowronski	Test-negative case-control	19Apr2022	Canada	CAN	North America	46580	2019	4	Multiple or heterologous RNA	mRNA	2	>= 18 years	excluded	Hospitalization	severe	other combinations	140-167	~38 weeks	96	92	98
114	Skowronski	Test-negative case-control	19Apr2022	Canada	CAN	North America	46580	2019	4	Heterologous platforms	Multiple	2	>= 18 years	excluded	Infection	infection	other combinations	14+	~38 weeks	89	88	89
114	Skowronski	Test-negative case-control	19Apr2022	Canada	CAN	North America	46580	2019	4	Heterologous platforms	Multiple	2	>= 18 years	excluded	Infection	infection	other combinations	14-27	~38 weeks	94	89	97
114	Skowronski	Test-negative case-control	19Apr2022	Canada	CAN	North America	46580	2019	4	Heterologous platforms	Multiple	2	>= 18 years	excluded	Infection	infection	other combinations	140-167	~38 weeks	82	78	85
114	Skowronski	Test-negative case-control	19Apr2022	Canada	CAN	North America	46580	2019	4	Heterologous platforms	Multiple	2	>= 18 years	excluded	Hospitalization	severe	other combinations	14+	~38 weeks	99	99	100
114	Skowronski	Test-negative case-control	19Apr2022	Canada	CAN	North America	46580	2019	4	Heterologous platforms	Multiple	2	>= 18 years	excluded	Hospitalization	severe	other combinations	14-27	~38 weeks	93	48	99
114	Skowronski	Test-negative case-control	19Apr2022	Canada	CAN	North America	46580	2019	4	Heterologous platforms	Multiple	2	>= 18 years	excluded	hospitalization	severe	other combinations	140-167	~38 weeks	98	91	99
114	Skowronski	Test-negative case-control	19Apr2022	Canada	CAN	North America	46580	2019	4	BioNTech/Pfizer BNT162b2	mRNA	2	>= 18 years	excluded	Infection	infection	delta	14+	~38 weeks	89	89	89
114	Skowronski	Test-negative case-control	19Apr2022	Canada	CAN	North America	46580	2019	4	BioNTech/Pfizer BNT162b2	mRNA	2	>= 18 years	excluded	Infection	infection	delta	14-27	~38 weeks	93	93	94
114	Skowronski	Test-negative case-control	19Apr2022	Canada	CAN	North America	46580	2019	4	BioNTech/Pfizer BNT162b2	mRNA	2	>= 18 years	excluded	Infection	infection	delta	252-279	~38 weeks	79	75	83
114	Skowronski	Test-negative case-control	19Apr2022	Canada	CAN	North America	46580	2019	4	BioNTech/Pfizer BNT162b2	mRNA	2	>= 18 years	excluded	hospitalization	severe	delta	14+	~38 weeks	98	97	98
114	Skowronski	Test-negative case-control	19Apr2022	Canada	CAN	North America	46580	2019	4	BioNTech/Pfizer BNT162b2	mRNA	2	>= 18 years	excluded	hospitalization	severe	delta	14-27	~38 weeks	98	95	99
114	Skowronski	Test-negative case-control	19Apr2022	Canada	CAN	North America	46580	2019	4	BioNTech/Pfizer BNT162b2	mRNA	2	>= 18 years	excluded	hospitalization	severe	delta	196-223	~38 weeks	94	87	97
114	Skowronski	Test-negative case-control	19Apr2022	Canada	CAN	North America	46580	2019	4	Moderna mRNA-1273	mRNA	2	>= 18 years	excluded	Infection	infection	delta	14+	~38 weeks	90	89	90
114	Skowronski	Test-negative case-control	19Apr2022	Canada	CAN	North America	46580	2019	4	Moderna mRNA-1273	mRNA	2	>= 18 years	excluded	Infection	infection	delta	14-27	~38 weeks	95	94	96
114	Skowronski	Test-negative case-control	19Apr2022	Canada	CAN	North America	46580	2019	4	Moderna mRNA-1273	mRNA	2	>= 18 years	excluded	Infection	infection	delta	196-223	~38 weeks	55	41	66
114	Skowronski	Test-negative case-control	19Apr2022	Canada	CAN	North America	46580	2019	4	Moderna mRNA-1273	mRNA	2	>= 18 years	excluded	hospitalization	severe	delta	14+	~38 weeks	97	97	98
114	Skowronski	Test-negative case-control	19Apr2022	Canada	CAN	North America	46580	2019	4	Moderna mRNA-1273	mRNA	2	>= 18 years	excluded	hospitalization	severe	delta	14-27	~38 weeks	98	94	100
114	Skowronski	Test-negative case-control	19Apr2022	Canada	CAN	North America	46580	2019	4	Moderna mRNA-1273	mRNA	2	>= 18 years	excluded	hospitalization	severe	delta	196-223	~38 weeks	95	80	99
114	Skowronski	Test-negative case-control	19Apr2022	Canada	CAN	North America	46580	2019	4	Oxford/AstraZeneca ChAdOx1-S	Vectored	2	>= 18 years	excluded	Infection	infection	delta	14+	~38 weeks	73	72	75
114	Skowronski	Test-negative case-control	19Apr2022	Canada	CAN	North America	46580	2019	4	Oxford/AstraZeneca ChAdOx1-S	Vectored	2	>= 18 years	excluded	Infection	infection	delta	14-27	~38 weeks	70	39	86
114	Skowronski	Test-negative case-control	19Apr2022	Canada	CAN	North America	46580	2019	4	Oxford/AstraZeneca ChAdOx1-S	Vectored	2	>= 18 years	excluded	Infection	infection	delta	168-195	~38 weeks	67	48	80
114	Skowronski	Test-negative case-control	19Apr2022	Canada	CAN	North America	46580	2019	4	Oxford/AstraZeneca ChAdOx1-S	Vectored	2	>= 18 years	excluded	Hospitalization	severe	delta	14+	~38 weeks	95	93	97
114	Skowronski	Test-negative case-control	19Apr2022	Canada	CAN	North America	46580	2019	4	Oxford/AstraZeneca ChAdOx1-S	Vectored	2	>= 18 years	excluded	Hospitalization	severe	delta	28-55	~38 weeks	89	67	97
114	Skowronski	Test-negative case-control	19Apr2022	Canada	CAN	North America	46580	2019	4	Oxford/AstraZeneca ChAdOx1-S	Vectored	2	>= 18 years	excluded	Hospitalization	severe	delta	168-195	~38 weeks	91	34	99
114	Skowronski	Test-negative case-control	19Apr2022	Canada	CAN	North America	46580	2019	4	Multiple or heterologous RNA	mRNA	2	>= 18 years	excluded	Infection	infection	delta	14+	~38 weeks	90	89	90
114	Skowronski	Test-negative case-control	19Apr2022	Canada	CAN	North America	46580	2019	4	Multiple or heterologous RNA	mRNA	2	>= 18 years	excluded	Infection	infection	delta	14-27	~38 weeks	94	90	97
114	Skowronski	Test-negative case-control	19Apr2022	Canada	CAN	North America	46580	2019	4	Multiple or heterologous RNA	mRNA	2	>= 18 years	excluded	Infection	infection	delta	168-195	~38 weeks	96	73	99
114	Skowronski	Test-negative case-control	19Apr2022	Canada	CAN	North America	46580	2019	4	Multiple or heterologous RNA	mRNA	2	>= 18 years	excluded	Hospitalization	severe	delta	14+	~38 weeks	98	97	98
114	Skowronski	Test-negative case-control	19Apr2022	Canada	CAN	North America	46580	2019	4	Multiple or heterologous RNA	mRNA	2	>= 18 years	excluded	Hospitalization	severe	delta	28-55	~38 weeks	97	93	99
114	Skowronski	Test-negative case-control	19Apr2022	Canada	CAN	North America	46580	2019	4	Multiple or heterologous RNA	mRNA	2	>= 18 years	excluded	Hospitalization	severe	delta	140-167	~38 weeks	96	92	98
114	Skowronski	Test-negative case-control	19Apr2022	Canada	CAN	North America	46580	2019	4	Heterologous platforms	Multiple	2	>= 18 years	excluded	Infection	infection	delta	14+	~38 weeks	88	88	89
114	Skowronski	Test-negative case-control	19Apr2022	Canada	CAN	North America	46580	2019	4	Heterologous platforms	Multiple	2	>= 18 years	excluded	Infection	infection	delta	14-27	~38 weeks	94	88	97
114	Skowronski	Test-negative case-control	19Apr2022	Canada	CAN	North America	46580	2019	4	Heterologous platforms	Multiple	2	>= 18 years	excluded	Infection	infection	delta	140-167	~38 weeks	82	77	85
114	Skowronski	Test-negative case-control	19Apr2022	Canada	CAN	North America	46580	2019	4	Heterologous platforms	Multiple	2	>= 18 years	excluded	Hospitalization	severe	delta	14+	~38 weeks	99	99	100
114	Skowronski	Test-negative case-control	19Apr2022	Canada	CAN	North America	46580	2019	4	Heterologous platforms	Multiple	2	>= 18 years	excluded	Hospitalization	severe	delta	14-27	~38 weeks	91	33	99
114	Skowronski	Test-negative case-control	19Apr2022	Canada	CAN	North America	46580	2019	4	Heterologous platforms	Multiple	2	>= 18 years	excluded	Hospitalization	severe	delta	140-167	~38 weeks	98	91	99
114	Skowronski	Test-negative case-control	19Apr2022	Canada	CAN	North America	46580	2019	4	BioNTech/Pfizer BNT162b2	mRNA	2	>= 18 years	excluded	Infection	infection	alpha	14+	~38 weeks	96	92	98
114	Skowronski	Test-negative case-control	19Apr2022	Canada	CAN	North America	46580	2019	4	BioNTech/Pfizer BNT162b2	mRNA	2	>= 18 years	excluded	Hospitalization	severe	alpha	14+	~38 weeks	96	83	99
114	Skowronski	Test-negative case-control	19Apr2022	Canada	CAN	North America	46580	2019	4	Moderna mRNA-1273	mRNA	2	>= 18 years	excluded	Infection	infection	alpha	14+	~38 weeks	95	84	98
114	Skowronski	Test-negative case-control	19Apr2022	Canada	CAN	North America	46580	2019	4	Oxford/AstraZeneca ChAdOx1-S	Vectored	2	>= 18 years	excluded	Infection	infection	alpha	14+	~38 weeks	75	33	91
114	Skowronski	Test-negative case-control	19Apr2022	Canada	CAN	North America	46580	2019	4	Multiple or heterologous RNA	mRNA	2	>= 18 years	excluded	Infection	infection	alpha	14+	~38 weeks	96	73	99
114	Skowronski	Test-negative case-control	19Apr2022	Canada	CAN	North America	46580	2019	4	BioNTech/Pfizer BNT162b2	mRNA	2	>= 18 years	excluded	Infection	infection	gamma	14+	~38 weeks	92	88	95
114	Skowronski	Test-negative case-control	19Apr2022	Canada	CAN	North America	46580	2019	4	BioNTech/Pfizer BNT162b2	mRNA	2	>= 18 years	excluded	Hospitalization	severe	gamma	14+	~38 weeks	95	82	98
114	Skowronski	Test-negative case-control	19Apr2022	Canada	CAN	North America	46580	2019	4	Moderna mRNA-1273	mRNA	2	>= 18 years	excluded	Infection	infection	gamma	14+	~38 weeks	95	85	98
114	Skowronski	Test-negative case-control	19Apr2022	Canada	CAN	North America	46580	2019	4	Oxford/AstraZeneca ChAdOx1-S	Vectored	2	>= 18 years	excluded	Infection	infection	gamma	14+	~38 weeks	91	63	98
114	Skowronski	Test-negative case-control	19Apr2022	Canada	CAN	North America	46580	2019	4	Multiple or heterologous RNA	mRNA	2	>= 18 years	excluded	Infection	infection	gamma	14+	~38 weeks	94	76	99
114	Skowronski	Test-negative case-control	19Apr2022	Canada	CAN	North America	46580	2019	4	Heterologous platforms	Multiple	2	>= 18 years	excluded	Infection	infection	gamma	14+	~38 weeks	96	69	99
115	Nordstrom	Retrospective cohort	18Oct2021	Sweden	SWE	Europe	56230	2019	4	BioNTech/Pfizer BNT162b2	mRNA	2	>= 18 years	excluded	symptomatic disease	symptomatic	delta	14+	~11 weeks	78	78	79
115	Nordstrom	Retrospective cohort	18Oct2021	Sweden	SWE	Europe	56230	2019	4	Moderna mRNA-1273	mRNA	2	>= 18 years	excluded	symptomatic disease	symptomatic	delta	14+	~11 weeks	87	84	88
115	Nordstrom	Retrospective cohort	18Oct2021	Sweden	SWE	Europe	56230	2019	4	Oxford/AstraZeneca ChAdOx1-S	Vectored	2	>= 18 years	excluded	symptomatic disease	symptomatic	delta	14+	~11 weeks	50	41	58
115	Nordstrom	Retrospective cohort	18Oct2021	Sweden	SWE	Europe	56230	2019	4	Heterologous platforms	Multiple	2	>= 18 years	excluded	symptomatic disease	symptomatic	delta	14+	~11 weeks	67	59	73
115	Nordstrom	Retrospective cohort	18Oct2021	Sweden	SWE	Europe	56230	2019	4	Heterologous platforms	Multiple	2	>= 18 years	excluded	symptomatic disease	symptomatic	delta	14+	~11 weeks	79	62	88
116	Reis	Retrospective cohort	20Oct2021	Israel	ISR	Asia	43800	2019	4	BioNTech/Pfizer BNT162b2	mRNA	1	12-18 years	excluded	infection	infection	delta	14-20	NA	59	52	65
116	Reis	Retrospective cohort	20Oct2021	Israel	ISR	Asia	43800	2019	4	BioNTech/Pfizer BNT162b2	mRNA	2	12-18 years	excluded	infection	infection	delta	2021-07-01	~12 weeks	90	88	92
116	Reis	Retrospective cohort	20Oct2021	Israel	ISR	Asia	43800	2019	4	BioNTech/Pfizer BNT162b2	mRNA	1	12-18 years	excluded	infection	infection	delta	21-27	NA	66	59	72
116	Reis	Retrospective cohort	20Oct2021	Israel	ISR	Asia	43800	2019	4	BioNTech/Pfizer BNT162b2	mRNA	1	12-18 years	excluded	symptomatic disease	symptomatic	delta	14-20	NA	57	39	71
116	Reis	Retrospective cohort	20Oct2021	Israel	ISR	Asia	43800	2019	4	BioNTech/Pfizer BNT162b2	mRNA	2	12-18 years	excluded	symptomatic disease	symptomatic	delta	2021-07-01	~12 weeks	93	88	97
116	Reis	Retrospective cohort	20Oct2021	Israel	ISR	Asia	43800	2019	4	BioNTech/Pfizer BNT162b2	mRNA	1	12-18 years	excluded	symptomatic disease	symptomatic	delta	21-27	NA	82	73	91
117	Sheikh	Retrospective cohort	20Oct2021	UK	GBR	Europe	43240	2019	4	BioNTech/Pfizer BNT162b2	mRNA	1	40-59 years	unknown	death	death	other combinations	14+	NA	100	NA	NA
117	Sheikh	Retrospective cohort	20Oct2021	UK	GBR	Europe	43240	2019	4	BioNTech/Pfizer BNT162b2	mRNA	2	40-59 years	unknown	death	death	other combinations	14+	~25 weeks	95	79	99
117	Sheikh	Retrospective cohort	20Oct2021	UK	GBR	Europe	43240	2019	4	BioNTech/Pfizer BNT162b2	mRNA	1	>= 60 years	unknown	death	death	other combinations	14+	NA	75	26	91
117	Sheikh	Retrospective cohort	20Oct2021	UK	GBR	Europe	43240	2019	4	BioNTech/Pfizer BNT162b2	mRNA	2	>= 60 years	unknown	death	death	other combinations	14+	~25 weeks	87	77	93
117	Sheikh	Retrospective cohort	20Oct2021	UK	GBR	Europe	43240	2019	4	Oxford/AstraZeneca ChAdOx1-S	Vectored	1	40-59 years	unknown	death	death	other combinations	14+	NA	96	85	99
117	Sheikh	Retrospective cohort	20Oct2021	UK	GBR	Europe	43240	2019	4	Oxford/AstraZeneca ChAdOx1-S	Vectored	2	40-59 years	unknown	death	death	other combinations	14+	~25 weeks	88	76	93
117	Sheikh	Retrospective cohort	20Oct2021	UK	GBR	Europe	43240	2019	4	Oxford/AstraZeneca ChAdOx1-S	Vectored	1	>= 60 years	unknown	death	death	other combinations	14+	NA	97	86	99
117	Sheikh	Retrospective cohort	20Oct2021	UK	GBR	Europe	43240	2019	4	Oxford/AstraZeneca ChAdOx1-S	Vectored	2	>= 60 years	unknown	death	death	other combinations	14+	~25 weeks	90	84	94
117	Sheikh	Retrospective cohort	20Oct2021	UK	GBR	Europe	43240	2019	4	BioNTech/Pfizer BNT162b2	mRNA	1	>= 18 years	unknown	death	death	delta	14+	NA	92	66	98
117	Sheikh	Retrospective cohort	20Oct2021	UK	GBR	Europe	43240	2019	4	BioNTech/Pfizer BNT162b2	mRNA	2	>= 18 years	unknown	death	death	delta	14+	~25 weeks	90	83	94
117	Sheikh	Retrospective cohort	20Oct2021	UK	GBR	Europe	43240	2019	4	Oxford/AstraZeneca ChAdOx1-S	Vectored	1	>= 18 years	unknown	death	death	delta	14+	NA	96	89	99
117	Sheikh	Retrospective cohort	20Oct2021	UK	GBR	Europe	43240	2019	4	Oxford/AstraZeneca ChAdOx1-S	Vectored	2	>= 18 years	unknown	death	death	delta	14+	~25 weeks	91	86	94
118	Embi	Test-negative case-control	30Dec2021	USA	USA	North America	66220	2019	4	BioNTech/Pfizer BNT162b2	mRNA	2	immunocompromised, >= 18 years	included	hospitalization	severe	other combinations	14+	~33 weeks	71	65	76
118	Embi	Test-negative case-control	30Dec2021	USA	USA	North America	66220	2019	4	BioNTech/Pfizer BNT162b2	mRNA	2	>= 18 years	included	hospitalization	severe	other combinations	14+	~33 weeks	88	86	89
118	Embi	Test-negative case-control	30Dec2021	USA	USA	North America	66220	2019	4	Moderna mRNA-1273	mRNA	2	immunocompromised, >= 18 years	included	hospitalization	severe	other combinations	14+	~33 weeks	81	76	85
118	Embi	Test-negative case-control	30Dec2021	USA	USA	North America	66220	2019	4	Moderna mRNA-1273	mRNA	2	>= 18 years	included	hospitalization	severe	other combinations	14+	~33 weeks	93	92	94
118	Embi	Test-negative case-control	30Dec2021	USA	USA	North America	66220	2019	4	Multiple or heterologous RNA	mRNA	2	immunocompromised, >= 18 years	included	hospitalization	severe	other combinations	14+	~33 weeks	76	69	81
118	Embi	Test-negative case-control	30Dec2021	USA	USA	North America	66220	2019	4	Multiple or heterologous RNA	mRNA	2	>= 18 years	included	hospitalization	severe	other combinations	14+	~33 weeks	91	90	93
118	Embi	Test-negative case-control	30Dec2021	USA	USA	North America	66220	2019	4	Multiple or heterologous RNA	mRNA	2	immunocompromised, >= 18 years	included	hospitalization	severe	delta	14+	~33 weeks	79	74	83
118	Embi	Test-negative case-control	30Dec2021	USA	USA	North America	66220	2019	4	Multiple or heterologous RNA	mRNA	2	>= 18 years	included	hospitalization	severe	delta	14+	~33 weeks	90	89	91
119	Poukka	Retrospective cohort	31Jan2022	Finland	FIN	Europe	49950	2019	4	BioNTech/Pfizer BNT162b2	mRNA	1	HCW	excluded	Infection	infection	other combinations	42+	NA	40	33	46
119	Poukka	Retrospective cohort	31Jan2022	Finland	FIN	Europe	49950	2019	4	BioNTech/Pfizer BNT162b2	mRNA	2	HCW	excluded	Infection	infection	other combinations	14-90	~11 weeks	83	80	85
119	Poukka	Retrospective cohort	31Jan2022	Finland	FIN	Europe	49950	2019	4	BioNTech/Pfizer BNT162b2	mRNA	2	HCW	excluded	Infection	infection	other combinations	181+	~29.5 weeks	55	45	64
119	Poukka	Retrospective cohort	31Jan2022	Finland	FIN	Europe	49950	2019	4	BioNTech/Pfizer BNT162b2	mRNA	1	HCW	excluded	Hospitalization	severe	other combinations	42+	NA	82	68	90
119	Poukka	Retrospective cohort	31Jan2022	Finland	FIN	Europe	49950	2019	4	BioNTech/Pfizer BNT162b2	mRNA	2	HCW	excluded	Hospitalization	severe	other combinations	14-90	~11 weeks	99	97	100
119	Poukka	Retrospective cohort	31Jan2022	Finland	FIN	Europe	49950	2019	4	BioNTech/Pfizer BNT162b2	mRNA	2	HCW	excluded	Hospitalization	severe	other combinations	181+	~38 weeks	98	89	100
119	Poukka	Retrospective cohort	31Jan2022	Finland	FIN	Europe	49950	2019	4	Moderna mRNA-1273	mRNA	1	HCW	excluded	Infection	infection	other combinations	42+	NA	61	45	72
119	Poukka	Retrospective cohort	31Jan2022	Finland	FIN	Europe	49950	2019	4	Moderna mRNA-1273	mRNA	2	HCW	excluded	Infection	infection	other combinations	14-90	~11 weeks	84	68	92
119	Poukka	Retrospective cohort	31Jan2022	Finland	FIN	Europe	49950	2019	4	Moderna mRNA-1273	mRNA	2	HCW	excluded	Infection	infection	other combinations	91-180	~24 weeks	69	-124	96
119	Poukka	Retrospective cohort	31Jan2022	Finland	FIN	Europe	49950	2019	4	Moderna mRNA-1273	mRNA	1	HCW	excluded	Hospitalization	severe	other combinations	42+	NA	89	22	98
119	Poukka	Retrospective cohort	31Jan2022	Finland	FIN	Europe	49950	2019	4	Moderna mRNA-1273	mRNA	2	HCW	excluded	Hospitalization	severe	other combinations	14-90	~11 weeks	100	NA	NA
119	Poukka	Retrospective cohort	31Jan2022	Finland	FIN	Europe	49950	2019	4	Moderna mRNA-1273	mRNA	2	HCW	excluded	Hospitalization	severe	other combinations	181+	~34 weeks	100	NA	NA
119	Poukka	Retrospective cohort	31Jan2022	Finland	FIN	Europe	49950	2019	4	Multiple or heterologous RNA	mRNA	2	HCW	excluded	Infection	infection	other combinations	14-90	~11 weeks	100	NA	NA
119	Poukka	Retrospective cohort	31Jan2022	Finland	FIN	Europe	49950	2019	4	Multiple or heterologous RNA	mRNA	2	HCW	excluded	Infection	infection	other combinations	181+	~29.5 weeks	100	NA	NA
119	Poukka	Retrospective cohort	31Jan2022	Finland	FIN	Europe	49950	2019	4	Multiple or heterologous RNA	mRNA	2	HCW	excluded	Hospitalization	severe	other combinations	14-90	~11 weeks	100	NA	NA
119	Poukka	Retrospective cohort	31Jan2022	Finland	FIN	Europe	49950	2019	4	Multiple or heterologous RNA	mRNA	2	HCW	excluded	Hospitalization	severe	other combinations	181+	~38 weeks	100	NA	NA
119	Poukka	Retrospective cohort	31Jan2022	Finland	FIN	Europe	49950	2019	4	Oxford/AstraZeneca ChAdOx1-S	Vectored	1	HCW	excluded	Infection	infection	other combinations	42+	NA	22	-3	42
119	Poukka	Retrospective cohort	31Jan2022	Finland	FIN	Europe	49950	2019	4	Oxford/AstraZeneca ChAdOx1-S	Vectored	2	HCW	excluded	Infection	infection	other combinations	14-90	~11 weeks	89	73	95
119	Poukka	Retrospective cohort	31Jan2022	Finland	FIN	Europe	49950	2019	4	Oxford/AstraZeneca ChAdOx1-S	Vectored	2	HCW	excluded	Infection	infection	other combinations	91-180	~24 weeks	63	-166	95
119	Poukka	Retrospective cohort	31Jan2022	Finland	FIN	Europe	49950	2019	4	Oxford/AstraZeneca ChAdOx1-S	Vectored	1	HCW	excluded	Hospitalization	severe	other combinations	42+	NA	88	10	98
119	Poukka	Retrospective cohort	31Jan2022	Finland	FIN	Europe	49950	2019	4	Oxford/AstraZeneca ChAdOx1-S	Vectored	2	HCW	excluded	Hospitalization	severe	other combinations	14-90	~11 weeks	100	NA	NA
119	Poukka	Retrospective cohort	31Jan2022	Finland	FIN	Europe	49950	2019	4	Oxford/AstraZeneca ChAdOx1-S	Vectored	2	HCW	excluded	Hospitalization	severe	other combinations	181+	~25 weeks	100	NA	NA
119	Poukka	Retrospective cohort	31Jan2022	Finland	FIN	Europe	49950	2019	4	Heterologous platforms	Multiple	2	HCW	excluded	Infection	infection	other combinations	14-90	~11 weeks	80	72	86
119	Poukka	Retrospective cohort	31Jan2022	Finland	FIN	Europe	49950	2019	4	Heterologous platforms	Multiple	2	HCW	excluded	Infection	infection	other combinations	91-180	~24 weeks	62	30	79
119	Poukka	Retrospective cohort	31Jan2022	Finland	FIN	Europe	49950	2019	4	Heterologous platforms	Multiple	2	HCW	excluded	Hospitalization	severe	other combinations	14-90	~11 weeks	100	NA	NA
119	Poukka	Retrospective cohort	31Jan2022	Finland	FIN	Europe	49950	2019	4	Heterologous platforms	Multiple	2	HCW	excluded	Hospitalization	severe	other combinations	181+	~25 weeks	100	NA	NA
119	Poukka	Retrospective cohort	31Jan2022	Finland	FIN	Europe	49950	2019	4	Multiple or heterologous RNA	mRNA	1	HCW	excluded	Infection	infection	other combinations	42+	NA	38	23	50
119	Poukka	Retrospective cohort	31Jan2022	Finland	FIN	Europe	49950	2019	4	Multiple or heterologous RNA	mRNA	2	HCW	excluded	Infection	infection	other combinations	14-90	~11 weeks	77	71	82
119	Poukka	Retrospective cohort	31Jan2022	Finland	FIN	Europe	49950	2019	4	Multiple or heterologous RNA	mRNA	2	HCW	excluded	Infection	infection	other combinations	91-180	~24 weeks	55	34	69
119	Poukka	Retrospective cohort	31Jan2022	Finland	FIN	Europe	49950	2019	4	Multiple or heterologous RNA	mRNA	1	HCW	excluded	hospitalization	severe	other combinations	42+	NA	90	27	99
119	Poukka	Retrospective cohort	31Jan2022	Finland	FIN	Europe	49950	2019	4	Multiple or heterologous RNA	mRNA	2	HCW	excluded	hospitalization	severe	other combinations	14-90	~11 weeks	95	64	99
119	Poukka	Retrospective cohort	31Jan2022	Finland	FIN	Europe	49950	2019	4	Multiple or heterologous RNA	mRNA	2	HCW	excluded	hospitalization	severe	other combinations	91-180	~24 weeks	100	NA	NA
119	Poukka	Retrospective cohort	31Jan2022	Finland	FIN	Europe	49950	2019	4	Oxford/AstraZeneca ChAdOx1-S	Vectored	1	HCW	excluded	Infection	infection	other combinations	42+	NA	15	-15	37
119	Poukka	Retrospective cohort	31Jan2022	Finland	FIN	Europe	49950	2019	4	Oxford/AstraZeneca ChAdOx1-S	Vectored	2	HCW	excluded	Infection	infection	other combinations	14-90	~11 weeks	100	NA	NA
119	Poukka	Retrospective cohort	31Jan2022	Finland	FIN	Europe	49950	2019	4	Oxford/AstraZeneca ChAdOx1-S	Vectored	2	HCW	excluded	Infection	infection	other combinations	91-180	~24 weeks	100	NA	NA
119	Poukka	Retrospective cohort	31Jan2022	Finland	FIN	Europe	49950	2019	4	Oxford/AstraZeneca ChAdOx1-S	Vectored	1	HCW	excluded	hospitalization	severe	other combinations	42+	NA	100	#NAME?	100
119	Poukka	Retrospective cohort	31Jan2022	Finland	FIN	Europe	49950	2019	4	Oxford/AstraZeneca ChAdOx1-S	Vectored	2	HCW	excluded	hospitalization	severe	other combinations	14-90	~11 weeks	100	NA	NA
119	Poukka	Retrospective cohort	31Jan2022	Finland	FIN	Europe	49950	2019	4	Heterologous platforms	Multiple	2	HCW	excluded	Infection	infection	other combinations	14-90	~11 weeks	100	NA	NA
119	Poukka	Retrospective cohort	31Jan2022	Finland	FIN	Europe	49950	2019	4	Heterologous platforms	Multiple	2	HCW	excluded	Infection	infection	other combinations	91-180	~24 weeks	100	NA	NA
119	Poukka	Retrospective cohort	31Jan2022	Finland	FIN	Europe	49950	2019	4	Heterologous platforms	Multiple	2	HCW	excluded	Hospitalization	severe	other combinations	14-90	~11 weeks	100	NA	NA
119	Poukka	Retrospective cohort	31Jan2022	Finland	FIN	Europe	49950	2019	4	Multiple or heterologous RNA	mRNA	1	HCW	excluded	Infection	infection	delta	42+	NA	45	37	51
119	Poukka	Retrospective cohort	31Jan2022	Finland	FIN	Europe	49950	2019	4	Multiple or heterologous RNA	mRNA	2	HCW	excluded	Infection	infection	delta	14-90	~11 weeks	85	81	88
119	Poukka	Retrospective cohort	31Jan2022	Finland	FIN	Europe	49950	2019	4	Multiple or heterologous RNA	mRNA	2	HCW	excluded	Infection	infection	delta	181+	~29.5 weeks	56	46	65
119	Poukka	Retrospective cohort	31Jan2022	Finland	FIN	Europe	49950	2019	4	Multiple or heterologous RNA	mRNA	1	HCW	excluded	Hospitalization	severe	delta	42+	NA	83	68	91
119	Poukka	Retrospective cohort	31Jan2022	Finland	FIN	Europe	49950	2019	4	Multiple or heterologous RNA	mRNA	2	HCW	excluded	Hospitalization	severe	delta	14-90	~11 weeks	100	97	100
119	Poukka	Retrospective cohort	31Jan2022	Finland	FIN	Europe	49950	2019	4	Multiple or heterologous RNA	mRNA	2	HCW	excluded	Hospitalization	severe	delta	181+	~38 weeks	98	88	100
119	Poukka	Retrospective cohort	31Jan2022	Finland	FIN	Europe	49950	2019	4	Oxford/AstraZeneca ChAdOx1-S	Vectored	1	HCW	excluded	Infection	infection	delta	42+	NA	49	-16	77
119	Poukka	Retrospective cohort	31Jan2022	Finland	FIN	Europe	49950	2019	4	Oxford/AstraZeneca ChAdOx1-S	Vectored	2	HCW	excluded	Infection	infection	delta	14-90	~11 weeks	88	71	95
119	Poukka	Retrospective cohort	31Jan2022	Finland	FIN	Europe	49950	2019	4	Oxford/AstraZeneca ChAdOx1-S	Vectored	2	HCW	excluded	Infection	infection	delta	91-180	~24 weeks	62	-177	95
119	Poukka	Retrospective cohort	31Jan2022	Finland	FIN	Europe	49950	2019	4	Oxford/AstraZeneca ChAdOx1-S	Vectored	1	HCW	excluded	Hospitalization	severe	delta	42+	NA	42	-330	92
119	Poukka	Retrospective cohort	31Jan2022	Finland	FIN	Europe	49950	2019	4	Oxford/AstraZeneca ChAdOx1-S	Vectored	2	HCW	excluded	Hospitalization	severe	delta	14-90	~11 weeks	100	NA	NA
119	Poukka	Retrospective cohort	31Jan2022	Finland	FIN	Europe	49950	2019	4	Oxford/AstraZeneca ChAdOx1-S	Vectored	2	HCW	excluded	Hospitalization	severe	delta	181+	~25 weeks	100	NA	NA
119	Poukka	Retrospective cohort	31Jan2022	Finland	FIN	Europe	49950	2019	4	Heterologous platforms	Multiple	2	HCW	excluded	Infection	infection	delta	14-90	~11 weeks	80	72	86
119	Poukka	Retrospective cohort	31Jan2022	Finland	FIN	Europe	49950	2019	4	Heterologous platforms	Multiple	2	HCW	excluded	Infection	infection	delta	91-180	~24 weeks	63	33	80
119	Poukka	Retrospective cohort	31Jan2022	Finland	FIN	Europe	49950	2019	4	Heterologous platforms	Multiple	2	HCW	excluded	Hospitalization	severe	delta	14-90	~11 weeks	100	NA	NA
119	Poukka	Retrospective cohort	31Jan2022	Finland	FIN	Europe	49950	2019	4	Heterologous platforms	Multiple	2	HCW	excluded	Hospitalization	severe	delta	181+	~25 weeks	100	NA	NA
120	Al Hosani	Retrospective cohort	18Mar2022	United Arab Emirates	ARE	Asia	45070	2019	4	Beijing/Sinopharm BBIBP-CorV	Inactivated	1	>= 15 years	included	Hospitalization	severe	other combinations	14+	NA	-20	-28.6	11.8
120	Al Hosani	Retrospective cohort	18Mar2022	United Arab Emirates	ARE	Asia	45070	2019	4	Beijing/Sinopharm BBIBP-CorV	Inactivated	2	>= 15 years	included	Hospitalization	severe	other combinations	14+	~34 weeks	79.8	78	81.4
120	Al Hosani	Retrospective cohort	18Mar2022	United Arab Emirates	ARE	Asia	45070	2019	4	Beijing/Sinopharm BBIBP-CorV	Inactivated	1	>= 15 years	included	ICU admission	severe	other combinations	14+	NA	3.7	-12.8	18.1
120	Al Hosani	Retrospective cohort	18Mar2022	United Arab Emirates	ARE	Asia	45070	2019	4	Beijing/Sinopharm BBIBP-CorV	Inactivated	2	>= 15 years	included	ICU admission	severe	other combinations	14+	~34 weeks	92.2	89.7	94.1
120	Al Hosani	Retrospective cohort	18Mar2022	United Arab Emirates	ARE	Asia	45070	2019	4	Beijing/Sinopharm BBIBP-CorV	Inactivated	1	>= 15 years	included	death	death	other combinations	14+	NA	27.9	-61	72.6
120	Al Hosani	Retrospective cohort	18Mar2022	United Arab Emirates	ARE	Asia	45070	2019	4	Beijing/Sinopharm BBIBP-CorV	Inactivated	2	>= 15 years	included	death	death	other combinations	14+	~34 weeks	97.1	83	99.9
121	Ng	Retrospective cohort	01Nov2021	Singapore	SGP	Asia	58810	2019	4	Multiple or heterologous RNA	mRNA	2	contacts of SARS-CoV-2 index cases of all ages	unknown	Infection	infection	delta	15+	~16.5 weeks	61.6	37.5	80.4
121	Ng	Retrospective cohort	01Nov2021	Singapore	SGP	Asia	58810	2019	4	Multiple or heterologous RNA	mRNA	2	contacts of SARS-CoV-2 index cases of all ages	unknown	symptomatic disease	symptomatic	delta	15+	~16.5 weeks	67.9	41.3	87.8
121	Ng	Retrospective cohort	01Nov2021	Singapore	SGP	Asia	58810	2019	4	Multiple or heterologous RNA	mRNA	2	contacts of SARS-CoV-2 index cases of all ages	unknown	severe disease	severe	delta	15+	~16.5 weeks	100	NA	NA
122	Paixao	Test-negative case-control	05Apr2022	Brazil	BRA	South America	9410	2019	3	Sinovac CoronaVac	Inactivated	1	pregnant women	excluded	symptomatic disease	symptomatic	other combinations	14+	NA	5	-18.2	23.7
122	Paixao	Test-negative case-control	05Apr2022	Brazil	BRA	South America	9410	2019	3	Sinovac CoronaVac	Inactivated	2	pregnant women	excluded	symptomatic disease	symptomatic	other combinations	14+	~25 weeks	41	27	52.2
122	Paixao	Test-negative case-control	05Apr2022	Brazil	BRA	South America	9410	2019	3	Sinovac CoronaVac	Inactivated	1	pregnant women	excluded	severe disease	severe	other combinations	14+	NA	67.7	20	87
122	Paixao	Test-negative case-control	05Apr2022	Brazil	BRA	South America	9410	2019	3	Sinovac CoronaVac	Inactivated	2	pregnant women	excluded	severe disease	severe	other combinations	14+	~25 weeks	85.4	59.4	94.8
123	Desai	Test-negative case-control	23Nov2021	India	IND	Asia	2070	2019	1	Bharat Covaxin/BBV152	Inactivated	1	HCW	included	symptomatic disease	symptomatic	delta	21+	NA	-1	-51	33
123	Desai	Test-negative case-control	23Nov2021	India	IND	Asia	2070	2019	1	Bharat Covaxin/BBV152	Inactivated	2	HCW	included	symptomatic disease	symptomatic	delta	14+	~4 weeks	50	33	62
123	Desai	Test-negative case-control	23Nov2021	India	IND	Asia	2070	2019	1	Bharat Covaxin/BBV152	Inactivated	2	HCW	included	symptomatic disease	symptomatic	delta	28+	~4 weeks	46	22	62
123	Desai	Test-negative case-control	23Nov2021	India	IND	Asia	2070	2019	1	Bharat Covaxin/BBV152	Inactivated	2	HCW	included	symptomatic disease	symptomatic	delta	42+	~4 weeks	57	21	76
123	Desai	Test-negative case-control	23Nov2021	India	IND	Asia	2070	2019	1	Bharat Covaxin/BBV152	Inactivated	2	HCW	excluded	symptomatic disease	symptomatic	delta	14+	~4 weeks	47	29	61
124	Thiruvengadam	Test-negative case-control	25Nov2021	India	IND	Asia	2070	2019	1	Oxford/AstraZeneca ChAdOx1-S	Vectored	1	>= 18 years	excluded	infection	infection	delta	21+	NA	46.2	31.6	57.7
124	Thiruvengadam	Test-negative case-control	25Nov2021	India	IND	Asia	2070	2019	1	Oxford/AstraZeneca ChAdOx1-S	Vectored	2	>= 18 years	excluded	infection	infection	delta	14+	~10 weeks	63.1	51.5	72.1
125	Hall	Prospective cohort	16Feb2022	UK	GBR	Europe	43240	2019	4	BioNTech/Pfizer BNT162b2	mRNA	1	HCW	excluded	Infection	infection	other combinations	21-27	NA	59	42	71
125	Hall	Prospective cohort	16Feb2022	UK	GBR	Europe	43240	2019	4	BioNTech/Pfizer BNT162b2	mRNA	2	HCW	excluded	Infection	infection	other combinations	14-73	~8 weeks	89	78	94
125	Hall	Prospective cohort	16Feb2022	UK	GBR	Europe	43240	2019	4	BioNTech/Pfizer BNT162b2	mRNA	2	HCW	excluded	Infection	infection	other combinations	194-265	36 weeks	53	28	69
125	Hall	Prospective cohort	16Feb2022	UK	GBR	Europe	43240	2019	4	BioNTech/Pfizer BNT162b2	mRNA	1	HCW	excluded	Infection	infection	other combinations	56-280	NA	63	46	75
125	Hall	Prospective cohort	16Feb2022	UK	GBR	Europe	43240	2019	4	BioNTech/Pfizer BNT162b2	mRNA	2	HCW	excluded	Infection	infection	other combinations	14-73	~8 weeks	85	72	92
125	Hall	Prospective cohort	16Feb2022	UK	GBR	Europe	43240	2019	4	BioNTech/Pfizer BNT162b2	mRNA	2	HCW	excluded	Infection	infection	other combinations	194-239	~32 weeks	51	22	69
125	Hall	Prospective cohort	16Feb2022	UK	GBR	Europe	43240	2019	4	Oxford/AstraZeneca ChAdOx1-S	Vectored	1	HCW	excluded	Infection	infection	other combinations	21-27	NA	63	-80	92
125	Hall	Prospective cohort	16Feb2022	UK	GBR	Europe	43240	2019	4	Oxford/AstraZeneca ChAdOx1-S	Vectored	2	HCW	excluded	Infection	infection	other combinations	14-73	~8 weeks	58	23	77
125	Hall	Prospective cohort	16Feb2022	UK	GBR	Europe	43240	2019	4	Oxford/AstraZeneca ChAdOx1-S	Vectored	1	HCW	excluded	Infection	infection	other combinations	56-249	NA	9	-87	55
125	Hall	Prospective cohort	16Feb2022	UK	GBR	Europe	43240	2019	4	Oxford/AstraZeneca ChAdOx1-S	Vectored	2	HCW	excluded	Infection	infection	other combinations	134-220	~29 weeks	72	39	87
126	Voko	Retrospective cohort	24Nov2021	Hungary	HUN	Europe	16570	2019	3	BioNTech/Pfizer BNT162b2	mRNA	1	>= 16 years	included	Infection	infection	alpha	0+	NA	41	39.5	42.4
126	Voko	Retrospective cohort	24Nov2021	Hungary	HUN	Europe	16570	2019	3	BioNTech/Pfizer BNT162b2	mRNA	2	>= 16 years	included	Infection	infection	alpha	14+	~19 weeks	84	83.3	84.7
126	Voko	Retrospective cohort	24Nov2021	Hungary	HUN	Europe	16570	2019	3	BioNTech/Pfizer BNT162b2	mRNA	1	>= 16 years	included	death	death	alpha	0+	NA	64.3	61.8	66.6
126	Voko	Retrospective cohort	24Nov2021	Hungary	HUN	Europe	16570	2019	3	BioNTech/Pfizer BNT162b2	mRNA	2	>= 16 years	included	death	death	alpha	14+	~19 weeks	90.3	88.9	91.5
126	Voko	Retrospective cohort	24Nov2021	Hungary	HUN	Europe	16570	2019	3	Beijing/Sinopharm BBIBP-CorV	Inactivated	1	>= 16 years	included	Infection	infection	alpha	0+	NA	34	31.8	36.1
126	Voko	Retrospective cohort	24Nov2021	Hungary	HUN	Europe	16570	2019	3	Beijing/Sinopharm BBIBP-CorV	Inactivated	2	>= 16 years	included	Infection	infection	alpha	14+	~10.5 weeks	72.8	71.2	74.4
126	Voko	Retrospective cohort	24Nov2021	Hungary	HUN	Europe	16570	2019	3	Beijing/Sinopharm BBIBP-CorV	Inactivated	1	>= 16 years	included	death	death	alpha	0+	NA	39.4	34.1	44.3
126	Voko	Retrospective cohort	24Nov2021	Hungary	HUN	Europe	16570	2019	3	Beijing/Sinopharm BBIBP-CorV	Inactivated	2	>= 16 years	included	death	death	alpha	14+	~10.5 weeks	86	83.7	87.9
126	Voko	Retrospective cohort	24Nov2021	Hungary	HUN	Europe	16570	2019	3	Gamaleya Gam-COVID-Vac/Sputnik V	Vectored	1	>= 16 years	included	Infection	infection	alpha	0+	NA	48.7	47.1	50.2
126	Voko	Retrospective cohort	24Nov2021	Hungary	HUN	Europe	16570	2019	3	Gamaleya Gam-COVID-Vac/Sputnik V	Vectored	2	>= 16 years	included	Infection	infection	alpha	14+	~11 weeks	88.1	86.5	89.4
126	Voko	Retrospective cohort	24Nov2021	Hungary	HUN	Europe	16570	2019	3	Gamaleya Gam-COVID-Vac/Sputnik V	Vectored	1	>= 16 years	included	death	death	alpha	0+	NA	78	74.3	81.2
126	Voko	Retrospective cohort	24Nov2021	Hungary	HUN	Europe	16570	2019	3	Gamaleya Gam-COVID-Vac/Sputnik V	Vectored	2	>= 16 years	included	death	death	alpha	14+	~11 weeks	97.8	95.5	98.9
126	Voko	Retrospective cohort	24Nov2021	Hungary	HUN	Europe	16570	2019	3	Oxford/AstraZeneca ChAdOx1-S	Vectored	1	>= 16 years	included	Infection	infection	alpha	0+	NA	49.2	47.7	50.6
126	Voko	Retrospective cohort	24Nov2021	Hungary	HUN	Europe	16570	2019	3	Oxford/AstraZeneca ChAdOx1-S	Vectored	2	>= 16 years	included	Infection	infection	alpha	14+	~11.5 weeks	73.3	71.1	76
126	Voko	Retrospective cohort	24Nov2021	Hungary	HUN	Europe	16570	2019	3	Oxford/AstraZeneca ChAdOx1-S	Vectored	1	>= 16 years	included	death	death	alpha	0+	NA	71.3	67.9	74.4
126	Voko	Retrospective cohort	24Nov2021	Hungary	HUN	Europe	16570	2019	3	Oxford/AstraZeneca ChAdOx1-S	Vectored	2	>= 16 years	included	death	death	alpha	14+	~11.5 weeks	85.8	73.5	92.4
126	Voko	Retrospective cohort	24Nov2021	Hungary	HUN	Europe	16570	2019	3	Moderna mRNA-1273	mRNA	1	>= 16 years	included	Infection	infection	alpha	0+	NA	60.8	58.6	63
126	Voko	Retrospective cohort	24Nov2021	Hungary	HUN	Europe	16570	2019	3	Moderna mRNA-1273	mRNA	2	>= 16 years	included	Infection	infection	alpha	14+	~15 weeks	88.2	85.8	90.3
126	Voko	Retrospective cohort	24Nov2021	Hungary	HUN	Europe	16570	2019	3	Moderna mRNA-1273	mRNA	1	>= 16 years	included	death	death	alpha	0+	NA	68.7	62.5	73.8
126	Voko	Retrospective cohort	24Nov2021	Hungary	HUN	Europe	16570	2019	3	Moderna mRNA-1273	mRNA	2	>= 16 years	included	death	death	alpha	14+	~15 weeks	93.8	90.3	96.1
127	Wu	Retrospective cohort	02Dec2021	USA	USA	North America	66220	2019	4	Multiple or heterologous RNA	mRNA	1	cancer patients	excluded	Infection	infection	other combinations	14+	NA	45	8	66
127	Wu	Retrospective cohort	02Dec2021	USA	USA	North America	66220	2019	4	Multiple or heterologous RNA	mRNA	2	cancer patients	excluded	Infection	infection	other combinations	14+	15 weeks	58	39	73
128	Muhsen	Prospective cohort	28Oct2021	Israel	ISR	Asia	43800	2019	4	BioNTech/Pfizer BNT162b2	mRNA	2	HCW	excluded	Infection	infection	alpha	14+	~11 weeks	89	83	93
129	Yassi	Retrospective cohort	06Dec2021	Canada	CAN	North America	46580	2019	4	Multiple or heterologous RNA	mRNA	2	HCW	unknown	Infection	infection	other combinations	7+	~40.5 weeks	74.1	62.5	82.1
129	Yassi	Test-negative case-control	06Dec2021	Canada	CAN	North America	46580	2019	4	Multiple or heterologous RNA	mRNA	2	HCW	unknown	Infection	infection	other combinations	7+	~40.5 weeks	82.8	74	88.6
130	UKHSA	Test-negative case-control	27Jan2022	UK	GBR	Europe	43240	2019	4	BioNTech/Pfizer BNT162b2	mRNA	2	>= 18 years	excluded	symptomatic disease	symptomatic	omicron	2-4 weeks	~32 weeks	65.8	64.4	67.2
130	UKHSA	Test-negative case-control	27Jan2022	UK	GBR	Europe	43240	2019	4	BioNTech/Pfizer BNT162b2	mRNA	2	>= 18 years	excluded	symptomatic disease	symptomatic	omicron	25+ weeks	~32 weeks	9.4	7.8	11.1
130	UKHSA	Test-negative case-control	27Jan2022	UK	GBR	Europe	43240	2019	4	Oxford/AstraZeneca ChAdOx1-S	Vectored	2	>= 18 years	excluded	symptomatic disease	symptomatic	omicron	2-4 weeks	~32 weeks	49.8	40.7	57.5
130	UKHSA	Test-negative case-control	27Jan2022	UK	GBR	Europe	43240	2019	4	Oxford/AstraZeneca ChAdOx1-S	Vectored	2	>= 18 years	excluded	symptomatic disease	symptomatic	omicron	25+ weeks	~32 weeks	-1	-2.4	0.3
130	UKHSA	Test-negative case-control	27Jan2022	UK	GBR	Europe	43240	2019	4	Moderna mRNA-1273	mRNA	2	>= 18 years	excluded	symptomatic disease	symptomatic	omicron	2-4 weeks	~32 weeks	76	72	79
130	UKHSA	Test-negative case-control	27Jan2022	UK	GBR	Europe	43240	2019	4	Moderna mRNA-1273	mRNA	2	>= 18 years	excluded	symptomatic disease	symptomatic	omicron	25+ weeks	~32 weeks	13	3	22
130	UKHSA	Test-negative case-control	27Jan2022	UK	GBR	Europe	43240	2019	4	BioNTech/Pfizer BNT162b2	mRNA	2	>= 18 years	excluded	symptomatic disease	symptomatic	delta	2-4 weeks	~32 weeks	90.9	89.6	92
130	UKHSA	Test-negative case-control	27Jan2022	UK	GBR	Europe	43240	2019	4	BioNTech/Pfizer BNT162b2	mRNA	2	>= 18 years	excluded	symptomatic disease	symptomatic	delta	25+ weeks	~32 weeks	62.7	61.6	63.7
130	UKHSA	Test-negative case-control	27Jan2022	UK	GBR	Europe	43240	2019	4	Oxford/AstraZeneca ChAdOx1-S	Vectored	2	>= 18 years	excluded	symptomatic disease	symptomatic	delta	2-4 weeks	~32 weeks	82.8	74.5	88.4
130	UKHSA	Test-negative case-control	27Jan2022	UK	GBR	Europe	43240	2019	4	Oxford/AstraZeneca ChAdOx1-S	Vectored	2	>= 18 years	excluded	symptomatic disease	symptomatic	delta	25+ weeks	~32 weeks	43.5	42.4	44.5
130	UKHSA	Test-negative case-control	27Jan2022	UK	GBR	Europe	43240	2019	4	Moderna mRNA-1273	mRNA	2	>= 18 years	excluded	symptomatic disease	symptomatic	delta	2-4 weeks	~32 weeks	94.5	90.5	96.9
130	UKHSA	Test-negative case-control	27Jan2022	UK	GBR	Europe	43240	2019	4	Moderna mRNA-1273	mRNA	2	>= 18 years	excluded	symptomatic disease	symptomatic	delta	25+ weeks	~32 weeks	80.4	67.3	88.2
130	UKHSA	Test-negative case-control	27Jan2022	UK	GBR	Europe	43240	2019	4	BioNTech/Pfizer BNT162b2	mRNA	2	>= 18 years	excluded	symptomatic disease	symptomatic	omicron	2-4 weeks	~32 weeks	73.6	40.7	88.3
130	UKHSA	Test-negative case-control	27Jan2022	UK	GBR	Europe	43240	2019	4	BioNTech/Pfizer BNT162b2	mRNA	2	>= 18 years	excluded	symptomatic disease	symptomatic	omicron	25+ weeks	~32 weeks	34.9	17.7	48.4
130	UKHSA	Test-negative case-control	27Jan2022	UK	GBR	Europe	43240	2019	4	Oxford/AstraZeneca ChAdOx1-S	Vectored	2	>= 18 years	excluded	symptomatic disease	symptomatic	omicron	20-24 weeks	~32 weeks	55.8	34.1	70.3
130	UKHSA	Test-negative case-control	27Jan2022	UK	GBR	Europe	43240	2019	4	Oxford/AstraZeneca ChAdOx1-S	Vectored	2	>= 18 years	excluded	symptomatic disease	symptomatic	omicron	25+ weeks	~32 weeks	32.7	19.7	43.6
130	UKHSA	Test-negative case-control	27Jan2022	UK	GBR	Europe	43240	2019	4	BioNTech/Pfizer BNT162b2	mRNA	2	>= 18 years	excluded	symptomatic disease	symptomatic	delta	2-4 weeks	~32 weeks	94.1	81.6	98.1
130	UKHSA	Test-negative case-control	27Jan2022	UK	GBR	Europe	43240	2019	4	BioNTech/Pfizer BNT162b2	mRNA	2	>= 18 years	excluded	symptomatic disease	symptomatic	delta	25+ weeks	~32 weeks	95.3	93.9	96.5
130	UKHSA	Test-negative case-control	27Jan2022	UK	GBR	Europe	43240	2019	4	Oxford/AstraZeneca ChAdOx1-S	Vectored	2	>= 18 years	excluded	symptomatic disease	symptomatic	delta	20-24 weeks	~32 weeks	92.9	91.3	94.2
130	UKHSA	Test-negative case-control	27Jan2022	UK	GBR	Europe	43240	2019	4	Oxford/AstraZeneca ChAdOx1-S	Vectored	2	>= 18 years	excluded	symptomatic disease	symptomatic	delta	25+ weeks	~32 weeks	90.6	89.3	91.8
131	Bajema	Test-negative case-control	10Dec2021	USA	USA	North America	66220	2019	4	BioNTech/Pfizer BNT162b2	mRNA	2	>= 18 years	excluded	Hospitalization	severe	other combinations	14-119	~36 weeks	86	77.6	91.3
131	Bajema	Test-negative case-control	10Dec2021	USA	USA	North America	66220	2019	4	BioNTech/Pfizer BNT162b2	mRNA	2	>= 18 years	excluded	Hospitalization	severe	other combinations	120+	~36 weeks	75.1	64.6	82.4
131	Bajema	Test-negative case-control	10Dec2021	USA	USA	North America	66220	2019	4	Moderna mRNA-1273	mRNA	2	>= 18 years	excluded	Hospitalization	severe	other combinations	14-119	~36 weeks	89.6	80.1	94.5
131	Bajema	Test-negative case-control	10Dec2021	USA	USA	North America	66220	2019	4	Moderna mRNA-1273	mRNA	2	>= 18 years	excluded	Hospitalization	severe	other combinations	120+	~36 weeks	86.1	77.7	91.3
132	Powell	Test-negative case-control	21Mar2022	UK	GBR	Europe	43240	2019	4	BioNTech/Pfizer BNT162b2	mRNA	1	12-15 years	excluded	symptomatic disease	symptomatic	omicron	14-20	NA	49.6	43.9	54.8
132	Powell	Test-negative case-control	21Mar2022	UK	GBR	Europe	43240	2019	4	BioNTech/Pfizer BNT162b2	mRNA	2	12-15 years	excluded	symptomatic disease	symptomatic	omicron	14+	~33 weeks	73	66.4	78.3
132	Powell	Test-negative case-control	21Mar2022	UK	GBR	Europe	43240	2019	4	BioNTech/Pfizer BNT162b2	mRNA	1	12-15 years	excluded	symptomatic disease	symptomatic	omicron	84+	NA	17.2	12	22.1
132	Powell	Test-negative case-control	21Mar2022	UK	GBR	Europe	43240	2019	4	BioNTech/Pfizer BNT162b2	mRNA	1	16-17 years	excluded	symptomatic disease	symptomatic	omicron	14-20	NA	51.4	42.7	58.8
132	Powell	Test-negative case-control	21Mar2022	UK	GBR	Europe	43240	2019	4	BioNTech/Pfizer BNT162b2	mRNA	2	16-17 years	excluded	symptomatic disease	symptomatic	omicron	14-34	~33 weeks	71.3	69.3	73.1
132	Powell	Test-negative case-control	21Mar2022	UK	GBR	Europe	43240	2019	4	BioNTech/Pfizer BNT162b2	mRNA	1	16-17 years	excluded	symptomatic disease	symptomatic	omicron	105+	NA	12.5	6.9	17.8
132	Powell	Test-negative case-control	21Mar2022	UK	GBR	Europe	43240	2019	4	BioNTech/Pfizer BNT162b2	mRNA	2	16-17 years	excluded	symptomatic disease	symptomatic	omicron	70+	~33 weeks	22.6	14.5	29.9
132	Powell	Test-negative case-control	21Mar2022	UK	GBR	Europe	43240	2019	4	BioNTech/Pfizer BNT162b2	mRNA	1	12-15 years	excluded	symptomatic disease	symptomatic	delta	14-20	NA	74.5	73.2	75.6
132	Powell	Test-negative case-control	21Mar2022	UK	GBR	Europe	43240	2019	4	BioNTech/Pfizer BNT162b2	mRNA	2	12-15 years	excluded	symptomatic disease	symptomatic	delta	14+	~33 weeks	87.2	73.7	93.8
132	Powell	Test-negative case-control	21Mar2022	UK	GBR	Europe	43240	2019	4	BioNTech/Pfizer BNT162b2	mRNA	1	12-15 years	excluded	symptomatic disease	symptomatic	delta	84+	NA	53.1	41.6	62.4
132	Powell	Test-negative case-control	21Mar2022	UK	GBR	Europe	43240	2019	4	BioNTech/Pfizer BNT162b2	mRNA	1	16-17 years	excluded	symptomatic disease	symptomatic	delta	14-20	NA	75.9	74.3	77.3
132	Powell	Test-negative case-control	21Mar2022	UK	GBR	Europe	43240	2019	4	BioNTech/Pfizer BNT162b2	mRNA	2	16-17 years	excluded	symptomatic disease	symptomatic	delta	14-34	~33 weeks	93.1	91.6	94.4
132	Powell	Test-negative case-control	21Mar2022	UK	GBR	Europe	43240	2019	4	BioNTech/Pfizer BNT162b2	mRNA	1	16-17 years	excluded	symptomatic disease	symptomatic	delta	105+	NA	30.9	25.4	36
132	Powell	Test-negative case-control	21Mar2022	UK	GBR	Europe	43240	2019	4	BioNTech/Pfizer BNT162b2	mRNA	2	16-17 years	excluded	symptomatic disease	symptomatic	delta	70+	~33 weeks	83.7	72	90.5
132	Powell	Test-negative case-control	21Mar2022	UK	GBR	Europe	43240	2019	4	BioNTech/Pfizer BNT162b2	mRNA	1	12-15 years	excluded	hospitalization	severe	delta	28+	NA	83.4	54	94
132	Powell	Test-negative case-control	21Mar2022	UK	GBR	Europe	43240	2019	4	BioNTech/Pfizer BNT162b2	mRNA	1	16-17 years	excluded	hospitalization	severe	delta	28+	NA	76.3	61.1	85.6
133	Berec	Retrospective cohort	08Jul2022	Czech Republic	CZE	Europe	22100	2019	3	BioNTech/Pfizer BNT162b2	mRNA	2	>= 18 years	included	Infection	infection	other combinations	0-2 months	~35 weeks	87	86	87
133	Berec	Retrospective cohort	08Jul2022	Czech Republic	CZE	Europe	22100	2019	3	BioNTech/Pfizer BNT162b2	mRNA	2	>= 18 years	included	Infection	infection	other combinations	7-8 months	~35 weeks	53	52	54
133	Berec	Retrospective cohort	08Jul2022	Czech Republic	CZE	Europe	22100	2019	3	BioNTech/Pfizer BNT162b2	mRNA	2	>= 18 years	included	Hospitalization	severe	other combinations	0-2 months	~35 weeks	90	89	91
133	Berec	Retrospective cohort	08Jul2022	Czech Republic	CZE	Europe	22100	2019	3	BioNTech/Pfizer BNT162b2	mRNA	2	>= 18 years	included	Hospitalization	severe	other combinations	7-8 months	~35 weeks	75	73	76
133	Berec	Retrospective cohort	08Jul2022	Czech Republic	CZE	Europe	22100	2019	3	BioNTech/Pfizer BNT162b2	mRNA	2	>= 18 years	included	death	death	other combinations	0-2 months	~35 weeks	92	90	93
133	Berec	Retrospective cohort	08Jul2022	Czech Republic	CZE	Europe	22100	2019	3	BioNTech/Pfizer BNT162b2	mRNA	2	>= 18 years	included	death	death	other combinations	7-8 months	~35 weeks	83	81	86
133	Berec	Retrospective cohort	08Jul2022	Czech Republic	CZE	Europe	22100	2019	3	Moderna mRNA-1273	mRNA	2	>= 18 years	included	Infection	infection	other combinations	0-2 months	~35 weeks	90	89	91
133	Berec	Retrospective cohort	08Jul2022	Czech Republic	CZE	Europe	22100	2019	3	Moderna mRNA-1273	mRNA	2	>= 18 years	included	Infection	infection	other combinations	7-8 months	~35 weeks	65	63	67
133	Berec	Retrospective cohort	08Jul2022	Czech Republic	CZE	Europe	22100	2019	3	Moderna mRNA-1273	mRNA	2	>= 18 years	included	Hospitalization	severe	other combinations	0-2 months	~35 weeks	94	92	96
133	Berec	Retrospective cohort	08Jul2022	Czech Republic	CZE	Europe	22100	2019	3	Moderna mRNA-1273	mRNA	2	>= 18 years	included	Hospitalization	severe	other combinations	7-8 months	~35 weeks	81	78	84
133	Berec	Retrospective cohort	08Jul2022	Czech Republic	CZE	Europe	22100	2019	3	Moderna mRNA-1273	mRNA	2	>= 18 years	included	death	death	other combinations	0-2 months	~35 weeks	96	91	98
133	Berec	Retrospective cohort	08Jul2022	Czech Republic	CZE	Europe	22100	2019	3	Moderna mRNA-1273	mRNA	2	>= 18 years	included	death	death	other combinations	7-8 months	~35 weeks	88	82	92
133	Berec	Retrospective cohort	08Jul2022	Czech Republic	CZE	Europe	22100	2019	3	Oxford/AstraZeneca ChAdOx1-S	Vectored	2	>= 18 years	included	Infection	infection	other combinations	0-2 months	~35 weeks	83	80	85
133	Berec	Retrospective cohort	08Jul2022	Czech Republic	CZE	Europe	22100	2019	3	Oxford/AstraZeneca ChAdOx1-S	Vectored	2	>= 18 years	included	Infection	infection	other combinations	5-6 months	~35 weeks	55	54	56
133	Berec	Retrospective cohort	08Jul2022	Czech Republic	CZE	Europe	22100	2019	3	Oxford/AstraZeneca ChAdOx1-S	Vectored	2	>= 18 years	included	Hospitalization	severe	other combinations	0-2 months	~35 weeks	87	81	91
133	Berec	Retrospective cohort	08Jul2022	Czech Republic	CZE	Europe	22100	2019	3	Oxford/AstraZeneca ChAdOx1-S	Vectored	2	>= 18 years	included	Hospitalization	severe	other combinations	5-6 months	~35 weeks	70	68	72
133	Berec	Retrospective cohort	08Jul2022	Czech Republic	CZE	Europe	22100	2019	3	Oxford/AstraZeneca ChAdOx1-S	Vectored	2	>= 18 years	included	death	death	other combinations	0-2 months	~35 weeks	93	77	98
133	Berec	Retrospective cohort	08Jul2022	Czech Republic	CZE	Europe	22100	2019	3	Oxford/AstraZeneca ChAdOx1-S	Vectored	2	>= 18 years	included	death	death	other combinations	5-6 months	~35 weeks	82	78	85
133	Berec	Retrospective cohort	08Jul2022	Czech Republic	CZE	Europe	22100	2019	3	Janssen Ad26.COV2.S	Vectored	2	>= 18 years	included	Infection	infection	other combinations	0-2 months	~35 weeks	68	66	70
133	Berec	Retrospective cohort	08Jul2022	Czech Republic	CZE	Europe	22100	2019	3	Janssen Ad26.COV2.S	Vectored	2	>= 18 years	included	Infection	infection	other combinations	5-6 months	~35 weeks	67	65	69
133	Berec	Retrospective cohort	08Jul2022	Czech Republic	CZE	Europe	22100	2019	3	Janssen Ad26.COV2.S	Vectored	2	>= 18 years	included	Hospitalization	severe	other combinations	2 months	~35 weeks	68	60	75
133	Berec	Retrospective cohort	08Jul2022	Czech Republic	CZE	Europe	22100	2019	3	Janssen Ad26.COV2.S	Vectored	2	>= 18 years	included	Hospitalization	severe	other combinations	5-6 months	~35 weeks	67	62	72
133	Berec	Retrospective cohort	08Jul2022	Czech Republic	CZE	Europe	22100	2019	3	Janssen Ad26.COV2.S	Vectored	2	>= 18 years	included	death	death	other combinations	2 months	~35 weeks	68	42	82
133	Berec	Retrospective cohort	08Jul2022	Czech Republic	CZE	Europe	22100	2019	3	Janssen Ad26.COV2.S	Vectored	2	>= 18 years	included	death	death	other combinations	5-6 months	~35 weeks	68	53	78
134	Machado	Retrospective cohort	13Sept2021	Portugal	PRT	Europe	23180	2019	4	Multiple or heterologous RNA	mRNA	2	65-79 years	excluded	symptomatic disease	symptomatic	other combinations	14-41	~29 weeks	79	76	83
134	Machado	Retrospective cohort	13Sept2021	Portugal	PRT	Europe	23180	2019	4	Multiple or heterologous RNA	mRNA	2	65-79 years	excluded	symptomatic disease	symptomatic	other combinations	98+	~29 weeks	39	29	48
134	Machado	Retrospective cohort	13Sept2021	Portugal	PRT	Europe	23180	2019	4	Multiple or heterologous RNA	mRNA	2	>= 80 years	excluded	symptomatic disease	symptomatic	other combinations	14-41	~29 weeks	72	61	79
134	Machado	Retrospective cohort	13Sept2021	Portugal	PRT	Europe	23180	2019	4	Multiple or heterologous RNA	mRNA	2	>= 80 years	excluded	symptomatic disease	symptomatic	other combinations	124+	~29 weeks	34	29	48
134	Machado	Retrospective cohort	13Sept2021	Portugal	PRT	Europe	23180	2019	4	Multiple or heterologous RNA	mRNA	2	65-79 years	excluded	Hospitalization	severe	other combinations	14-41	~29 weeks	95	90	97
134	Machado	Retrospective cohort	13Sept2021	Portugal	PRT	Europe	23180	2019	4	Multiple or heterologous RNA	mRNA	2	65-79 years	excluded	Hospitalization	severe	other combinations	70+	~29 weeks	93	86	96
134	Machado	Retrospective cohort	13Sept2021	Portugal	PRT	Europe	23180	2019	4	Multiple or heterologous RNA	mRNA	2	>= 80 years	excluded	Hospitalization	severe	other combinations	14-41	~29 weeks	83	68	91
134	Machado	Retrospective cohort	13Sept2021	Portugal	PRT	Europe	23180	2019	4	Multiple or heterologous RNA	mRNA	2	>= 80 years	excluded	Hospitalization	severe	other combinations	124+	~29 weeks	63	37	78
134	Machado	Retrospective cohort	13Sept2021	Portugal	PRT	Europe	23180	2019	4	Multiple or heterologous RNA	mRNA	2	65-79 years	excluded	death	death	other combinations	14-41	~29 weeks	95	88	98
134	Machado	Retrospective cohort	13Sept2021	Portugal	PRT	Europe	23180	2019	4	Multiple or heterologous RNA	mRNA	2	65-79 years	excluded	death	death	other combinations	70+	~29 weeks	93	87	96
134	Machado	Retrospective cohort	13Sept2021	Portugal	PRT	Europe	23180	2019	4	Multiple or heterologous RNA	mRNA	2	>= 80 years	excluded	death	death	other combinations	14-41	~29 weeks	87	71	93
134	Machado	Retrospective cohort	13Sept2021	Portugal	PRT	Europe	23180	2019	4	Multiple or heterologous RNA	mRNA	2	>= 80 years	excluded	death	death	other combinations	124+	~29 weeks	75	64	82
134	Machado	Retrospective cohort	13Sept2021	Portugal	PRT	Europe	23180	2019	4	Oxford/AstraZeneca ChAdOx1-S	Vectored	2	65-79 years	excluded	symptomatic disease	symptomatic	other combinations	14-41	~29 weeks	95	90	97
134	Machado	Retrospective cohort	13Sept2021	Portugal	PRT	Europe	23180	2019	4	Oxford/AstraZeneca ChAdOx1-S	Vectored	2	65-79 years	excluded	symptomatic disease	symptomatic	other combinations	70+	~29 weeks	93	86	96
134	Machado	Retrospective cohort	13Sept2021	Portugal	PRT	Europe	23180	2019	4	Oxford/AstraZeneca ChAdOx1-S	Vectored	2	65-79 years	excluded	Hospitalization	severe	other combinations	14+	~29 weeks	89	52	94
134	Machado	Retrospective cohort	13Sept2021	Portugal	PRT	Europe	23180	2019	4	Oxford/AstraZeneca ChAdOx1-S	Vectored	2	65-79 years	excluded	death	death	other combinations	14+	~29 weeks	95	90	97
135	Florea	Prospective cohort	28Apr2022	USA	USA	North America	66220	2019	4	Moderna mRNA-1273	mRNA	2	>= 18 years	included	Infection	infection	other combinations	14+	~35 weeks	82.8	82.2	83.3
135	Florea	Prospective cohort	28Apr2022	USA	USA	North America	66220	2019	4	Moderna mRNA-1273	mRNA	2	>= 18 years	included	Infection	infection	other combinations	14-60	~6.5 weeks	88	86.8	89.1
135	Florea	Prospective cohort	28Apr2022	USA	USA	North America	66220	2019	4	Moderna mRNA-1273	mRNA	2	>= 18 years	included	Infection	infection	other combinations	180-240	~35 weeks	75.5	70.4	79.7
135	Florea	Prospective cohort	28Apr2022	USA	USA	North America	66220	2019	4	Moderna mRNA-1273	mRNA	2	>= 18 years	included	Hospitalization	severe	other combinations	14+	~35 weeks	96.1	95.5	96.6
135	Florea	Prospective cohort	28Apr2022	USA	USA	North America	66220	2019	4	Moderna mRNA-1273	mRNA	2	>= 18 years	included	Hospitalization	severe	other combinations	14-60	~6.5 weeks	95.9	93.5	97.4
135	Florea	Prospective cohort	28Apr2022	USA	USA	North America	66220	2019	4	Moderna mRNA-1273	mRNA	2	>= 18 years	included	Hospitalization	severe	other combinations	180-240	~35 weeks	94.5	90.9	96.7
135	Florea	Prospective cohort	28Apr2022	USA	USA	North America	66220	2019	4	Moderna mRNA-1273	mRNA	2	>= 18 years	included	death	death	other combinations	14+	~35 weeks	97.2	94.8	98.4
135	Florea	Prospective cohort	28Apr2022	USA	USA	North America	66220	2019	4	Moderna mRNA-1273	mRNA	2	>= 18 years	included	Infection	infection	delta	14+	~15 weeks	86.5	84.8	88
136	Young-Xu	Test-negative case-control	15Dec2021	USA	USA	North America	66220	2019	4	Multiple or heterologous RNA	mRNA	2	males 65+	excluded	Infection	infection	other combinations	14-43	4 weeks	94.5	90.7	96.7
136	Young-Xu	Test-negative case-control	15Dec2021	USA	USA	North America	66220	2019	4	Multiple or heterologous RNA	mRNA	2	males 65+	excluded	Infection	infection	other combinations	74-103	12 weeks	87.9	85.9	89.5
136	Young-Xu	Test-negative case-control	15Dec2021	USA	USA	North America	66220	2019	4	Multiple or heterologous RNA	mRNA	2	males 65+	excluded	Infection	infection	other combinations	14-43	4 weeks	92.1	87.2	95.1
136	Young-Xu	Test-negative case-control	15Dec2021	USA	USA	North America	66220	2019	4	Multiple or heterologous RNA	mRNA	2	males 65+	excluded	Infection	infection	other combinations	134-163	20 weeks	67.3	63.2	70.9
136	Young-Xu	Test-negative case-control	15Dec2021	USA	USA	North America	66220	2019	4	Multiple or heterologous RNA	mRNA	2	males 65+	excluded	Infection	infection	delta	14-43	4 weeks	62	45.6	73.5
136	Young-Xu	Test-negative case-control	15Dec2021	USA	USA	North America	66220	2019	4	Multiple or heterologous RNA	mRNA	2	males 65+	excluded	Infection	infection	delta	224-253	32 weeks	24.8	18.8	30.4
137	Castillo-Arregoces	Retrospective matched cohort	16Dec2021	Colombia	COL	South America	6630	2019	3	BioNTech/Pfizer BNT162b2	mRNA	2	>= 60 years	excluded	hospitalization	severe	mu	14+	32 weeks	83	78.4	86.6
137	Castillo-Arregoces	Retrospective matched cohort	16Dec2021	Colombia	COL	South America	6630	2019	3	BioNTech/Pfizer BNT162b2	mRNA	2	>= 60 years	excluded	post-hospitalization death	death	mu	14+	32 weeks	94.8	93.3	96
137	Castillo-Arregoces	Retrospective matched cohort	16Dec2021	Colombia	COL	South America	6630	2019	3	BioNTech/Pfizer BNT162b2	mRNA	2	>= 60 years	excluded	death	death	mu	14+	32 weeks	88.3	84.1	91.4
137	Castillo-Arregoces	Retrospective matched cohort	16Dec2021	Colombia	COL	South America	6630	2019	3	Oxford/AstraZeneca ChAdOx1-S	Vectored	2	>= 60 years	excluded	hospitalization	severe	mu	14+	32 weeks	90.8	85.5	94.2
137	Castillo-Arregoces	Retrospective matched cohort	16Dec2021	Colombia	COL	South America	6630	2019	3	Oxford/AstraZeneca ChAdOx1-S	Vectored	2	>= 60 years	excluded	post-hospitalization death	death	mu	14+	32 weeks	97.5	95.8	98.5
137	Castillo-Arregoces	Retrospective matched cohort	16Dec2021	Colombia	COL	South America	6630	2019	3	Oxford/AstraZeneca ChAdOx1-S	Vectored	2	>= 60 years	excluded	death	death	mu	14+	32 weeks	93.9	89.3	96.6
137	Castillo-Arregoces	Retrospective matched cohort	16Dec2021	Colombia	COL	South America	6630	2019	3	Janssen Ad26.COV2.S	Vectored	1	>= 60 years	excluded	hospitalization	severe	mu	14+	32 weeks	60.9	36.8	75.8
137	Castillo-Arregoces	Retrospective matched cohort	16Dec2021	Colombia	COL	South America	6630	2019	3	Janssen Ad26.COV2.S	Vectored	1	>= 60 years	excluded	post-hospitalization death	death	mu	14+	32 weeks	85.8	77.1	91.2
137	Castillo-Arregoces	Retrospective matched cohort	16Dec2021	Colombia	COL	South America	6630	2019	3	Janssen Ad26.COV2.S	Vectored	1	>= 60 years	excluded	death	death	mu	14+	32 weeks	95.5	82	98.9
137	Castillo-Arregoces	Retrospective matched cohort	16Dec2021	Colombia	COL	South America	6630	2019	3	Sinovac CoronaVac	Inactivated	2	>= 60 years	excluded	hospitalization	severe	mu	14+	32 weeks	47.3	41.9	52.3
137	Castillo-Arregoces	Retrospective matched cohort	16Dec2021	Colombia	COL	South America	6630	2019	3	Sinovac CoronaVac	Inactivated	2	>= 60 years	excluded	post-hospitalization death	death	mu	14+	32 weeks	72.1	70.1	73.9
137	Castillo-Arregoces	Retrospective matched cohort	16Dec2021	Colombia	COL	South America	6630	2019	3	Sinovac CoronaVac	Inactivated	2	>= 60 years	excluded	death	death	mu	14+	32 weeks	64.9	61.2	68.9
138	McLean	Prospective cohort	18Feb2022	USA	USA	North America	66220	2019	4	BioNTech/Pfizer BNT162b2	mRNA	2	>= 12 years	included	infection	infection	other combinations	14+	~52 weeks	50	21	69
138	McLean	Prospective cohort	18Feb2022	USA	USA	North America	66220	2019	4	Moderna mRNA-1273	mRNA	2	>= 12 years	included	Infection	infection	other combinations	14+	~52 weeks	65	37	81
138	McLean	Prospective cohort	18Feb2022	USA	USA	North America	66220	2019	4	BioNTech/Pfizer BNT162b2	mRNA	2	>= 12 years	included	symptomatic disease	symptomatic	other combinations	14+	~52 weeks	54	26	71
138	McLean	Prospective cohort	18Feb2022	USA	USA	North America	66220	2019	4	Moderna mRNA-1273	mRNA	2	>= 12 years	included	symptomatic disease	symptomatic	other combinations	14+	~52 weeks	65	38	81
138	McLean	Prospective cohort	18Feb2022	USA	USA	North America	66220	2019	4	BioNTech/Pfizer BNT162b2	mRNA	2	>= 12 years	excluded	Infection	infection	other combinations	14+	~52 weeks	51	22	70
138	McLean	Prospective cohort	18Feb2022	USA	USA	North America	66220	2019	4	Moderna mRNA-1273	mRNA	2	>= 12 years	excluded	Infection	infection	other combinations	14+	~52 weeks	66	38	82
138	McLean	Prospective cohort	18Feb2022	USA	USA	North America	66220	2019	4	BioNTech/Pfizer BNT162b2	mRNA	2	>= 12 years	excluded	Infection	infection	delta	14+	~52 weeks	52	20	71
138	McLean	Prospective cohort	18Feb2022	USA	USA	North America	66220	2019	4	Moderna mRNA-1273	mRNA	2	>= 12 years	excluded	Infection	infection	delta	14+	~52 weeks	59	24	78
139	Abu-Raddad	Test-negative case-control	21Jan2022	Qatar	QAT	Asia	65700	2019	4	Moderna mRNA-1273	mRNA	1	>= 18 years	excluded	Infection	infection	other combinations	14+	NA	60.3	57	63.3
139	Abu-Raddad	Test-negative case-control	21Jan2022	Qatar	QAT	Asia	65700	2019	4	Moderna mRNA-1273	mRNA	2	>= 18 years	excluded	Infection	infection	other combinations	30+	~35 weeks	85.3	83.5	86.9
139	Abu-Raddad	Test-negative case-control	21Jan2022	Qatar	QAT	Asia	65700	2019	4	Moderna mRNA-1273	mRNA	2	>= 18 years	excluded	Infection	infection	other combinations	240+	~35 weeks	-29.5	-84	8.8
139	Abu-Raddad	Test-negative case-control	21Jan2022	Qatar	QAT	Asia	65700	2019	4	Moderna mRNA-1273	mRNA	1	>= 18 years	excluded	symptomatic disease	symptomatic	other combinations	14+	NA	78.3	75.2	81.1
139	Abu-Raddad	Test-negative case-control	21Jan2022	Qatar	QAT	Asia	65700	2019	4	Moderna mRNA-1273	mRNA	2	>= 18 years	excluded	symptomatic disease	symptomatic	other combinations	30+	~35 weeks	94.4	92.8	95.6
139	Abu-Raddad	Test-negative case-control	21Jan2022	Qatar	QAT	Asia	65700	2019	4	Moderna mRNA-1273	mRNA	2	>= 18 years	excluded	symptomatic disease	symptomatic	other combinations	240+	~35 weeks	20	-29	59.3
139	Abu-Raddad	Test-negative case-control	21Jan2022	Qatar	QAT	Asia	65700	2019	4	Moderna mRNA-1273	mRNA	1	>= 18 years	excluded	asymptomatic infection	asymptomatic	other combinations	14+	NA	54.6	47.7	60.6
139	Abu-Raddad	Test-negative case-control	21Jan2022	Qatar	QAT	Asia	65700	2019	4	Moderna mRNA-1273	mRNA	2	>= 18 years	excluded	asymptomatic infection	asymptomatic	other combinations	30+	~35 weeks	79.9	75.5	83.4
139	Abu-Raddad	Test-negative case-control	21Jan2022	Qatar	QAT	Asia	65700	2019	4	Moderna mRNA-1273	mRNA	2	>= 18 years	excluded	asymptomatic infection	asymptomatic	other combinations	240+	~35 weeks	-28.4	-129.3	28.1
139	Abu-Raddad	Test-negative case-control	21Jan2022	Qatar	QAT	Asia	65700	2019	4	Moderna mRNA-1273	mRNA	1	>= 18 years	excluded	hospitalization or death	severe	other combinations	14+	NA	82.1	73.1	88.1
139	Abu-Raddad	Test-negative case-control	21Jan2022	Qatar	QAT	Asia	65700	2019	4	Moderna mRNA-1273	mRNA	2	>= 18 years	excluded	hospitalization or death	severe	other combinations	30+	~35 weeks	97.2	92.4	99
139	Abu-Raddad	Test-negative case-control	21Jan2022	Qatar	QAT	Asia	65700	2019	4	Moderna mRNA-1273	mRNA	2	>= 18 years	excluded	hospitalization or death	severe	other combinations	180+	~35 weeks	61	-225.5	95.3
140	Bekker	Retrospective matched cohort	19Mar2022	South Africa	ZAF	Africa	6570	2019	3	Janssen Ad26.COV2.S	Vectored	1	HCW	included	hospitalization	severe	other combinations	28+	12 weeks	67	62	71
140	Bekker	Retrospective matched cohort	19Mar2022	South Africa	ZAF	Africa	6570	2019	3	Janssen Ad26.COV2.S	Vectored	1	HCW	included	ICU admission	severe	other combinations	28+	12 weeks	75	69	82
140	Bekker	Retrospective matched cohort	19Mar2022	South Africa	ZAF	Africa	6570	2019	3	Janssen Ad26.COV2.S	Vectored	1	HCW	included	death	death	other combinations	28+	12 weeks	83	75	89
140	Bekker	Retrospective matched cohort	19Mar2022	South Africa	ZAF	Africa	6570	2019	3	Janssen Ad26.COV2.S	Vectored	1	HCW	included	hospitalization	severe	beta	28+	12 weeks	62	42	76
140	Bekker	Retrospective matched cohort	19Mar2022	South Africa	ZAF	Africa	6570	2019	3	Janssen Ad26.COV2.S	Vectored	1	HCW	included	ICU admission	severe	beta	28+	12 weeks	49	8	77
140	Bekker	Retrospective matched cohort	19Mar2022	South Africa	ZAF	Africa	6570	2019	3	Janssen Ad26.COV2.S	Vectored	1	HCW	included	death	death	beta	28+	12 weeks	86	57	100
140	Bekker	Retrospective matched cohort	19Mar2022	South Africa	ZAF	Africa	6570	2019	3	Janssen Ad26.COV2.S	Vectored	1	HCW	included	hospitalization	severe	delta	28+	12 weeks	67	62	71
140	Bekker	Retrospective matched cohort	19Mar2022	South Africa	ZAF	Africa	6570	2019	3	Janssen Ad26.COV2.S	Vectored	1	HCW	included	ICU admission	severe	delta	28+	12 weeks	78	71	88
140	Bekker	Retrospective matched cohort	19Mar2022	South Africa	ZAF	Africa	6570	2019	3	Janssen Ad26.COV2.S	Vectored	1	HCW	included	death	death	delta	28+	12 weeks	82	74	89
141	Tartof	Retrospective matched cohort	14Feb2022	USA	USA	North America	66220	2019	4	BioNTech/Pfizer BNT162b2	mRNA	2	>= 18 years	included	Infection	infection	other combinations	1936-07-01	~48 weeks	85	83	86
141	Tartof	Retrospective matched cohort	14Feb2022	USA	USA	North America	66220	2019	4	BioNTech/Pfizer BNT162b2	mRNA	2	>= 18 years	included	Infection	infection	other combinations	217+	~48 weeks	49	46	51
141	Tartof	Retrospective matched cohort	14Feb2022	USA	USA	North America	66220	2019	4	BioNTech/Pfizer BNT162b2	mRNA	2	>= 18 years	included	hospitalization	severe	other combinations	1936-07-01	~48 weeks	90	86	92
141	Tartof	Retrospective matched cohort	14Feb2022	USA	USA	North America	66220	2019	4	BioNTech/Pfizer BNT162b2	mRNA	2	>= 18 years	included	hospitalization	severe	other combinations	217+	~48 weeks	88	85	90
142	Lewis	Test-negative case-control	21Dec2021	USA	USA	North America	66220	2019	4	Multiple or heterologous RNA	mRNA	2	>= 18 years	included	hospitalization	severe	other combinations	14+	~30 weeks	96	93	98
142	Lewis	Test-negative case-control	21Dec2021	USA	USA	North America	66220	2019	4	Multiple or heterologous RNA	mRNA	2	>= 18 years	included	hospitalization	severe	other combinations	14+	~30 weeks	93	89	95
142	Lewis	Test-negative case-control	21Dec2021	USA	USA	North America	66220	2019	4	Multiple or heterologous RNA	mRNA	2	>= 18 years	included	hospitalization	severe	other combinations	14+	~30 weeks	87	82	91
142	Lewis	Test-negative case-control	21Dec2021	USA	USA	North America	66220	2019	4	Multiple or heterologous RNA	mRNA	2	>= 18 years	included	hospitalization	severe	other combinations	14+	~30 weeks	83	72	88
143	Ioannou	Target trial emulation	21Dec2021	USA	USA	North America	66220	2019	4	Multiple or heterologous RNA	mRNA	1	>= 18 years	excluded	infection (March 31 2021)	infection	other combinations	14+	NA	31	26	35
143	Ioannou	Target trial emulation	21Dec2021	USA	USA	North America	66220	2019	4	Multiple or heterologous RNA	mRNA	2	>= 18 years	excluded	infection (March 31 2021)	infection	other combinations	7+	~28 weeks	65	63	68
143	Ioannou	Target trial emulation	21Dec2021	USA	USA	North America	66220	2019	4	Multiple or heterologous RNA	mRNA	2	>= 18 years	excluded	infection (June 30 2021)	infection	other combinations	7+	~28 weeks	69	67	70
143	Ioannou	Target trial emulation	21Dec2021	USA	USA	North America	66220	2019	4	Multiple or heterologous RNA	mRNA	1	>= 18 years	excluded	death (March 31 2021)	death	other combinations	14+	NA	55	42	64
143	Ioannou	Target trial emulation	21Dec2021	USA	USA	North America	66220	2019	4	Multiple or heterologous RNA	mRNA	2	>= 18 years	excluded	death (March 31 2021)	death	other combinations	7+	~28 weeks	89	84	92
143	Ioannou	Target trial emulation	21Dec2021	USA	USA	North America	66220	2019	4	Multiple or heterologous RNA	mRNA	2	>= 18 years	excluded	death (June 30 2021)	death	other combinations	7+	~28 weeks	86	82	89
144	Hansen	Retrospective cohort	23Dec2021	Denmark	DNK	Europe	63020	2019	4	BioNTech/Pfizer BNT162b2	mRNA	2	>= 12 years	excluded	Infection	infection	omicron	15-44	21 weeks	55.2	23.5	73.7
144	Hansen	Retrospective cohort	23Dec2021	Denmark	DNK	Europe	63020	2019	4	BioNTech/Pfizer BNT162b2	mRNA	2	>= 12 years	excluded	Infection	infection	omicron	105-164	22 weeks	-76.5	-95.3	-59.5
144	Hansen	Retrospective cohort	23Dec2021	Denmark	DNK	Europe	63020	2019	4	Moderna mRNA-1273	mRNA	2	>= 12 years	excluded	Infection	infection	omicron	15-44	23 weeks	36.7	-69.9	76.4
144	Hansen	Retrospective cohort	23Dec2021	Denmark	DNK	Europe	63020	2019	4	Moderna mRNA-1273	mRNA	2	>= 12 years	excluded	Infection	infection	omicron	105-164	24 weeks	-39.3	-61.6	-20
144	Hansen	Retrospective cohort	23Dec2021	Denmark	DNK	Europe	63020	2019	4	BioNTech/Pfizer BNT162b2	mRNA	2	>= 12 years	excluded	Infection	infection	delta	15-44	25 weeks	86.7	84.6	88.6
144	Hansen	Retrospective cohort	23Dec2021	Denmark	DNK	Europe	63020	2019	4	BioNTech/Pfizer BNT162b2	mRNA	2	>= 12 years	excluded	Infection	infection	delta	105-164	26 weeks	53.8	52.9	54.6
144	Hansen	Retrospective cohort	23Dec2021	Denmark	DNK	Europe	63020	2019	4	Moderna mRNA-1273	mRNA	2	>= 12 years	excluded	Infection	infection	delta	15-44	27 weeks	88.2	83.1	91.8
144	Hansen	Retrospective cohort	23Dec2021	Denmark	DNK	Europe	63020	2019	4	Moderna mRNA-1273	mRNA	2	>= 12 years	excluded	Infection	infection	delta	105-164	28 weeks	65	63.6	66.3
146	Katikireddi	Retrospective cohort	20Dec2021	UK	GBR	Europe	43240	2019	4	Oxford/AstraZeneca ChAdOx1-S	Vectored	2	>= 18 years	excluded	severe disease	severe	delta	14-27	~20 weeks	83.7	79.7	87
146	Katikireddi	Retrospective cohort	20Dec2021	UK	GBR	Europe	43240	2019	4	Oxford/AstraZeneca ChAdOx1-S	Vectored	2	>= 18 years	excluded	severe disease	severe	delta	140-153	~20 weeks	53.6	48.4	58.3
147	Amir	Quasi-experimental	21Dec2021	Israel	ISR	Asia	43800	2019	4	BioNTech/Pfizer BNT162b2	mRNA	2	12-14 years	excluded	Infection	infection	delta	14-60	~6.5 weeks	92	91.1	92.8
147	Amir	Quasi-experimental	21Dec2021	Israel	ISR	Asia	43800	2019	4	BioNTech/Pfizer BNT162b2	mRNA	2	16-18 years	excluded	Infection	infection	delta	14-60	~6.5 weeks	89.8	80	93.8
148	Ostropolets	Retrospective cohort	23Aug2022	USA	USA	North America	66220	2019	4	BioNTech/Pfizer BNT162b2	mRNA	2	>= 18 years	excluded	Infection	infection	other combinations	14+	52 weeks	94	91	95
148	Ostropolets	Retrospective cohort	23Aug2022	USA	USA	North America	66220	2019	4	BioNTech/Pfizer BNT162b2	mRNA	2	>= 18 years	excluded	Hospitalization	severe	other combinations	14+	52 weeks	95	92	97
148	Ostropolets	Retrospective cohort	23Aug2022	USA	USA	North America	66220	2019	4	Moderna mRNA-1273	mRNA	2	>= 18 years	excluded	infection	infection	other combinations	14+	52 weeks	97	94	98
148	Ostropolets	Retrospective cohort	23Aug2022	USA	USA	North America	66220	2019	4	Moderna mRNA-1273	mRNA	2	>= 18 years	excluded	Hospitalization	severe	other combinations	14+	52 weeks	96	92	99
148	Ostropolets	Retrospective cohort	23Aug2022	USA	USA	North America	66220	2019	4	Janssen Ad26.COV2.S	Vectored	1	>= 18 years	excluded	Infection	infection	other combinations	14+	52 weeks	81	50	94
148	Ostropolets	Retrospective cohort	23Aug2022	USA	USA	North America	66220	2019	4	Janssen Ad26.COV2.S	Vectored	1	>= 18 years	excluded	hospitalization	severe	other combinations	14+	52 weeks	92	58	100
149	Alali	Retrospective cohort	07Dec2021	Kuwait	KWT	Asia	35680	2019	4	BioNTech/Pfizer BNT162b2	mRNA	1	HCW	excluded	symptomatic disease	symptomatic	alpha	14+	NA	91.4	65.1	97.9
149	Alali	Retrospective cohort	07Dec2021	Kuwait	KWT	Asia	35680	2019	4	Oxford/AstraZeneca ChAdOx1-S	Vectored	1	HCW	excluded	symptomatic disease	symptomatic	alpha	28+	NA	75.4	67.2	81.6
149	Alali	Retrospective cohort	07Dec2021	Kuwait	KWT	Asia	35680	2019	4	Oxford/AstraZeneca ChAdOx1-S	Vectored	2	HCW	excluded	symptomatic disease	symptomatic	alpha	14+	~20 weeks	94.5	89.4	97.2
150	Mendola	Retrospective cohort	23Dec2021	Italy	ITA	Europe	34890	2019	4	BioNTech/Pfizer BNT162b2	mRNA	2	HCW	excluded	infection	infection	alpha	1998-08-01	~12 weeks	89	78	95
151	Collie	Test-negative case-control	29Dec2021	South Africa	ZAF	Africa	6570	2019	3	BioNTech/Pfizer BNT162b2	mRNA	2	>= 18 years	included	Hospitalization	severe	omicron	14+	~24 weeks	70	62	76
151	Collie	Test-negative case-control	29Dec2021	South Africa	ZAF	Africa	6570	2019	3	BioNTech/Pfizer BNT162b2	mRNA	2	>= 18 years	included	Hospitalization	severe	delta	14+	~19 weeks	93	90	94
152	Lutrick	Prospective cohort	31Dec2021	USA	USA	North America	66220	2019	4	BioNTech/Pfizer BNT162b2	mRNA	2	12-17 years	excluded	infection	infection	delta	14+	~17 weeks	92	79	97
153	Chung	Test-negative case-control	01Jan2022	USA	USA	North America	66220	2019	4	BioNTech/Pfizer BNT162b2	mRNA	2	>= 12 years	included	symptomatic disease	symptomatic	other combinations	14+	~34 weeks	66	56	73
153	Chung	Test-negative case-control	01Jan2022	USA	USA	North America	66220	2019	4	Moderna mRNA-1273	mRNA	2	>= 12 years	included	symptomatic disease	symptomatic	other combinations	14+	~34 weeks	81	73	86
155	Cerqueira-Silva	Test-negative case-control	31Mar2022	Brazil	BRA	South America	9410	2019	3	Sinovac CoronaVac	Inactivated	1	>= 18 years with prior SARS-CoV-2 infection	confirmed prior infection	symptomatic reinfection	symptomatic	other combinations	14+	NA	18.8	10.7	26.1
155	Cerqueira-Silva	Test-negative case-control	31Mar2022	Brazil	BRA	South America	9410	2019	3	Sinovac CoronaVac	Inactivated	2	>= 18 years with prior SARS-CoV-2 infection	confirmed prior infection	symptomatic reinfection	symptomatic	other combinations	14+	~37 weeks	39.4	36.1	42.6
155	Cerqueira-Silva	Test-negative case-control	31Mar2022	Brazil	BRA	South America	9410	2019	3	Sinovac CoronaVac	Inactivated	2	>= 18 years with prior SARS-CoV-2 infection	confirmed prior infection	symptomatic reinfection	symptomatic	other combinations	14-90	~11 weeks	40.5	36.4	44.3
155	Cerqueira-Silva	Test-negative case-control	31Mar2022	Brazil	BRA	South America	9410	2019	3	Sinovac CoronaVac	Inactivated	2	>= 18 years with prior SARS-CoV-2 infection	confirmed prior infection	symptomatic reinfection	symptomatic	other combinations	90+	~37 weeks	38	33.1	42.5
155	Cerqueira-Silva	Test-negative case-control	31Mar2022	Brazil	BRA	South America	9410	2019	3	Sinovac CoronaVac	Inactivated	1	>= 18 years with prior SARS-CoV-2 infection	confirmed prior infection	hospitalization or death	severe	other combinations	14+	NA	35.3	7.9	54.5
155	Cerqueira-Silva	Test-negative case-control	31Mar2022	Brazil	BRA	South America	9410	2019	3	Sinovac CoronaVac	Inactivated	2	>= 18 years with prior SARS-CoV-2 infection	confirmed prior infection	hospitalization or death	severe	other combinations	14+	~37 weeks	81.3	75.3	85.8
155	Cerqueira-Silva	Test-negative case-control	31Mar2022	Brazil	BRA	South America	9410	2019	3	Sinovac CoronaVac	Inactivated	2	>= 18 years with prior SARS-CoV-2 infection	confirmed prior infection	hospitalization or death	severe	other combinations	14-90	~11 weeks	86.6	79.8	90.3
155	Cerqueira-Silva	Test-negative case-control	31Mar2022	Brazil	BRA	South America	9410	2019	3	Sinovac CoronaVac	Inactivated	2	>= 18 years with prior SARS-CoV-2 infection	confirmed prior infection	hospitalization or death	severe	other combinations	90+	~37 weeks	74.4	63.3	82.2
155	Cerqueira-Silva	Test-negative case-control	31Mar2022	Brazil	BRA	South America	9410	2019	3	Oxford/AstraZeneca ChAdOx1-S	Vectored	1	>= 18 years with prior SARS-CoV-2 infection	confirmed prior infection	symptomatic reinfection	symptomatic	other combinations	14+	NA	34.2	30.1	38.1
155	Cerqueira-Silva	Test-negative case-control	31Mar2022	Brazil	BRA	South America	9410	2019	3	Oxford/AstraZeneca ChAdOx1-S	Vectored	2	>= 18 years with prior SARS-CoV-2 infection	confirmed prior infection	symptomatic reinfection	symptomatic	other combinations	14+	~37 weeks	56	51.4	60.2
155	Cerqueira-Silva	Test-negative case-control	31Mar2022	Brazil	BRA	South America	9410	2019	3	Oxford/AstraZeneca ChAdOx1-S	Vectored	2	>= 18 years with prior SARS-CoV-2 infection	confirmed prior infection	symptomatic reinfection	symptomatic	other combinations	14-90	~11 weeks	55.5	50.5	60.1
155	Cerqueira-Silva	Test-negative case-control	31Mar2022	Brazil	BRA	South America	9410	2019	3	Oxford/AstraZeneca ChAdOx1-S	Vectored	2	>= 18 years with prior SARS-CoV-2 infection	confirmed prior infection	symptomatic reinfection	symptomatic	other combinations	90+	~37 weeks	56.8	46.6	65.1
155	Cerqueira-Silva	Test-negative case-control	31Mar2022	Brazil	BRA	South America	9410	2019	3	Oxford/AstraZeneca ChAdOx1-S	Vectored	1	>= 18 years with prior SARS-CoV-2 infection	confirmed prior infection	hospitalization or death	severe	other combinations	14+	NA	56.9	45.2	66.1
155	Cerqueira-Silva	Test-negative case-control	31Mar2022	Brazil	BRA	South America	9410	2019	3	Oxford/AstraZeneca ChAdOx1-S	Vectored	2	>= 18 years with prior SARS-CoV-2 infection	confirmed prior infection	hospitalization or death	severe	other combinations	14+	~37 weeks	89.9	83.5	93.8
155	Cerqueira-Silva	Test-negative case-control	31Mar2022	Brazil	BRA	South America	9410	2019	3	Oxford/AstraZeneca ChAdOx1-S	Vectored	2	>= 18 years with prior SARS-CoV-2 infection	confirmed prior infection	hospitalization or death	severe	other combinations	14-90	~11 weeks	86.6	77.6	92
155	Cerqueira-Silva	Test-negative case-control	31Mar2022	Brazil	BRA	South America	9410	2019	3	Oxford/AstraZeneca ChAdOx1-S	Vectored	2	>= 18 years with prior SARS-CoV-2 infection	confirmed prior infection	hospitalization or death	severe	other combinations	90+	~37 weeks	95.1	84.8	98.4
155	Cerqueira-Silva	Test-negative case-control	31Mar2022	Brazil	BRA	South America	9410	2019	3	BioNTech/Pfizer BNT162b2	mRNA	1	>= 18 years with prior SARS-CoV-2 infection	confirmed prior infection	symptomatic reinfection	symptomatic	other combinations	14+	NA	45	39.7	49.9
155	Cerqueira-Silva	Test-negative case-control	31Mar2022	Brazil	BRA	South America	9410	2019	3	BioNTech/Pfizer BNT162b2	mRNA	2	>= 18 years with prior SARS-CoV-2 infection	confirmed prior infection	symptomatic reinfection	symptomatic	other combinations	14+	~37 weeks	64.8	54.9	72.4
155	Cerqueira-Silva	Test-negative case-control	31Mar2022	Brazil	BRA	South America	9410	2019	3	BioNTech/Pfizer BNT162b2	mRNA	2	>= 18 years with prior SARS-CoV-2 infection	confirmed prior infection	symptomatic reinfection	symptomatic	other combinations	14-90	~11 weeks	64.2	54.2	72
155	Cerqueira-Silva	Test-negative case-control	31Mar2022	Brazil	BRA	South America	9410	2019	3	BioNTech/Pfizer BNT162b2	mRNA	2	>= 18 years with prior SARS-CoV-2 infection	confirmed prior infection	symptomatic reinfection	symptomatic	other combinations	90+	~37 weeks	100	NA	NA
155	Cerqueira-Silva	Test-negative case-control	31Mar2022	Brazil	BRA	South America	9410	2019	3	BioNTech/Pfizer BNT162b2	mRNA	1	>= 18 years with prior SARS-CoV-2 infection	confirmed prior infection	hospitalization or death	severe	other combinations	14+	NA	61.8	40.8	75.3
155	Cerqueira-Silva	Test-negative case-control	31Mar2022	Brazil	BRA	South America	9410	2019	3	BioNTech/Pfizer BNT162b2	mRNA	2	>= 18 years with prior SARS-CoV-2 infection	confirmed prior infection	hospitalization or death	severe	other combinations	14+	~37 weeks	89.7	54.3	97.7
155	Cerqueira-Silva	Test-negative case-control	31Mar2022	Brazil	BRA	South America	9410	2019	3	BioNTech/Pfizer BNT162b2	mRNA	2	>= 18 years with prior SARS-CoV-2 infection	confirmed prior infection	hospitalization or death	severe	other combinations	14-90	~11 weeks	88.8	50	97.5
155	Cerqueira-Silva	Test-negative case-control	31Mar2022	Brazil	BRA	South America	9410	2019	3	BioNTech/Pfizer BNT162b2	mRNA	2	>= 18 years with prior SARS-CoV-2 infection	confirmed prior infection	hospitalization or death	severe	other combinations	90+	~37 weeks	100	NA	NA
155	Cerqueira-Silva	Test-negative case-control	31Mar2022	Brazil	BRA	South America	9410	2019	3	Janssen Ad26.COV2.S	Vectored	1	>= 18 years with prior SARS-CoV-2 infection	confirmed prior infection	symptomatic reinfection	symptomatic	other combinations	14+	~37 weeks	44	31.5	54.2
155	Cerqueira-Silva	Test-negative case-control	31Mar2022	Brazil	BRA	South America	9410	2019	3	Janssen Ad26.COV2.S	Vectored	1	>= 18 years with prior SARS-CoV-2 infection	confirmed prior infection	symptomatic reinfection	symptomatic	other combinations	14-90	~11 weeks	46.1	32.7	56.7
155	Cerqueira-Silva	Test-negative case-control	31Mar2022	Brazil	BRA	South America	9410	2019	3	Janssen Ad26.COV2.S	Vectored	1	>= 18 years with prior SARS-CoV-2 infection	confirmed prior infection	symptomatic reinfection	symptomatic	other combinations	90+	~37 weeks	30.6	-12.4	57.1
155	Cerqueira-Silva	Test-negative case-control	31Mar2022	Brazil	BRA	South America	9410	2019	3	Janssen Ad26.COV2.S	Vectored	1	>= 18 years with prior SARS-CoV-2 infection	confirmed prior infection	hospitalization or death	severe	other combinations	14+	~37 weeks	57.7	-2.6	82.5
155	Cerqueira-Silva	Test-negative case-control	31Mar2022	Brazil	BRA	South America	9410	2019	3	Janssen Ad26.COV2.S	Vectored	1	>= 18 years with prior SARS-CoV-2 infection	confirmed prior infection	hospitalization or death	severe	other combinations	14-90	~11 weeks	60.2	-10.8	85.7
155	Cerqueira-Silva	Test-negative case-control	31Mar2022	Brazil	BRA	South America	9410	2019	3	Janssen Ad26.COV2.S	Vectored	1	>= 18 years with prior SARS-CoV-2 infection	confirmed prior infection	hospitalization or death	severe	other combinations	90+	~37 weeks	41	-240.9	89.9
156	Petra≈°	Retrospective cohort	22Dec2021	Czech Republic	CZE	Europe	22100	2019	3	BioNTech/Pfizer BNT162b2	mRNA	1	HCW	excluded	infection	infection	other combinations	14+	NA	47.7	19.2	66.2
156	Petra≈°	Retrospective cohort	22Dec2021	Czech Republic	CZE	Europe	22100	2019	3	BioNTech/Pfizer BNT162b2	mRNA	2	HCW	excluded	Infection	infection	other combinations	14+	~30 weeks	88.3	83.2	91.8
156	Petra≈°	Retrospective cohort	22Dec2021	Czech Republic	CZE	Europe	22100	2019	3	BioNTech/Pfizer BNT162b2	mRNA	1	HCW	excluded	symptomatic disease	symptomatic	other combinations	14+	NA	76.4	46	89.7
156	Petra≈°	Retrospective cohort	22Dec2021	Czech Republic	CZE	Europe	22100	2019	3	BioNTech/Pfizer BNT162b2	mRNA	2	HCW	excluded	symptomatic disease	symptomatic	other combinations	14+	~30 weeks	91.7	85.7	95.2
156	Petra≈°	Retrospective cohort	22Dec2021	Czech Republic	CZE	Europe	22100	2019	3	BioNTech/Pfizer BNT162b2	mRNA	2	HCW	excluded	infection (February 2021)	infection	other combinations	14+	4 weeks	96.2	91.6	98.7
156	Petra≈°	Retrospective cohort	22Dec2021	Czech Republic	CZE	Europe	22100	2019	3	BioNTech/Pfizer BNT162b2	mRNA	2	HCW	excluded	infection (June-August 2021)	infection	other combinations	14+	~30 weeks	65	<0	96.6
157	Prunas	Matched case-control	09Dec2022	Israel	ISR	Asia	43800	2019	4	BioNTech/Pfizer BNT162b2	mRNA	2	12-16 years	excluded	Infection	infection	delta	14-89	~25 weeks	85	84	86
157	Prunas	Matched case-control	09Dec2022	Israel	ISR	Asia	43800	2019	4	BioNTech/Pfizer BNT162b2	mRNA	2	12-16 years	excluded	Infection	infection	delta	150-180	~25 weeks	53	46	60
157	Prunas	Matched case-control	09Dec2022	Israel	ISR	Asia	43800	2019	4	BioNTech/Pfizer BNT162b2	mRNA	2	12-16 years	excluded	symptomatic disease	symptomatic	delta	14-89	~25 weeks	90	89	91
157	Prunas	Matched case-control	09Dec2022	Israel	ISR	Asia	43800	2019	4	BioNTech/Pfizer BNT162b2	mRNA	2	12-16 years	excluded	symptomatic disease	symptomatic	delta	150-180	~25 weeks	66	59	72
157	Prunas	Test-negative case-control	09Dec2022	Israel	ISR	Asia	43800	2019	4	BioNTech/Pfizer BNT162b2	mRNA	2	12-16 years	excluded	Infection	infection	delta	14-89	~25 weeks	84	82	85
157	Prunas	Test-negative case-control	09Dec2022	Israel	ISR	Asia	43800	2019	4	BioNTech/Pfizer BNT162b2	mRNA	2	12-16 years	excluded	Infection	infection	delta	150-180	~25 weeks	50	43	57
158	Zambrano	Test-negative case-control	07Jan2022	USA	USA	North America	66220	2019	4	BioNTech/Pfizer BNT162b2	mRNA	2	12-18 years	included	MIS-C	MIS-C	delta	14+	~23 weeks	86	70	93
158	Zambrano	Test-negative case-control	07Jan2022	USA	USA	North America	66220	2019	4	BioNTech/Pfizer BNT162b2	mRNA	2	12-18 years	included	MIS-C	MIS-C	delta	28+	~23 weeks	91	78	97
158	Zambrano	Test-negative case-control	07Jan2022	USA	USA	North America	66220	2019	4	BioNTech/Pfizer BNT162b2	mRNA	2	12-18 years	excluded	MIS-C	MIS-C	delta	28+	~23 weeks	90	75	96
159	Tseng	Test-negative case-control	21Feb2022	USA	USA	North America	66220	2019	4	Moderna mRNA-1273	mRNA	1	>= 18 years	included	Infection	infection	omicron	14+	NA	20.4	9.5	30
159	Tseng	Test-negative case-control	21Feb2022	USA	USA	North America	66220	2019	4	Moderna mRNA-1273	mRNA	2	>= 18 years	included	Infection	infection	omicron	14+	~47.5 weeks	13.9	10.5	17.1
159	Tseng	Test-negative case-control	21Feb2022	USA	USA	North America	66220	2019	4	Moderna mRNA-1273	mRNA	2	>= 18 years	included	Infection	infection	omicron	14-90	~11 weeks	44	35.1	51.6
159	Tseng	Test-negative case-control	21Feb2022	USA	USA	North America	66220	2019	4	Moderna mRNA-1273	mRNA	2	>= 18 years	included	Infection	infection	omicron	270+	~47.5 weeks	5.9	0.4	11
159	Tseng	Test-negative case-control	21Feb2022	USA	USA	North America	66220	2019	4	Moderna mRNA-1273	mRNA	2	>= 18 years	included	Hospitalization	severe	omicron	14+	~47.5 weeks	84.5	23	96.9
159	Tseng	Test-negative case-control	21Feb2022	USA	USA	North America	66220	2019	4	Moderna mRNA-1273	mRNA	1	>= 18 years	included	Infection	infection	delta	14+	NA	56.7	40.7	68.4
159	Tseng	Test-negative case-control	21Feb2022	USA	USA	North America	66220	2019	4	Moderna mRNA-1273	mRNA	2	>= 18 years	included	Infection	infection	delta	14+	~47.5 weeks	63.6	59.9	66.9
159	Tseng	Test-negative case-control	21Feb2022	USA	USA	North America	66220	2019	4	Moderna mRNA-1273	mRNA	2	>= 18 years	included	Infection	infection	delta	14-90	~11 weeks	80.2	68.2	87.7
159	Tseng	Test-negative case-control	21Feb2022	USA	USA	North America	66220	2019	4	Moderna mRNA-1273	mRNA	2	>= 18 years	included	Infection	infection	delta	270+	~47.5 weeks	61.3	55	66.7
159	Tseng	Test-negative case-control	21Feb2022	USA	USA	North America	66220	2019	4	Moderna mRNA-1273	mRNA	1	>= 18 years	included	Hospitalization	severe	delta	14+	NA	71.2	-68.7	97.4
159	Tseng	Test-negative case-control	21Feb2022	USA	USA	North America	66220	2019	4	Moderna mRNA-1273	mRNA	2	>= 18 years	included	Hospitalization	severe	delta	14+	~47.5 weeks	99	93.3	99.9
160	Chiew	Retrospective cohort	28Sep2022	Singapore	SGP	Asia	58810	2019	4	BioNTech/Pfizer BNT162b2	mRNA	2	12-17 years	excluded	Infection	infection	omicron	8+	~44 weeks	25	21	29
160	Chiew	Retrospective cohort	28Sep2022	Singapore	SGP	Asia	58810	2019	4	BioNTech/Pfizer BNT162b2	mRNA	2	12-17 years	excluded	Infection	infection	omicron	1959-08-01	NA	38	32	43
160	Chiew	Retrospective cohort	28Sep2022	Singapore	SGP	Asia	58810	2019	4	BioNTech/Pfizer BNT162b2	mRNA	2	12-17 years	excluded	Infection	infection	omicron	240+	~44 weeks	40	34	46
160	Chiew	Retrospective cohort	28Sep2022	Singapore	SGP	Asia	58810	2019	4	BioNTech/Pfizer BNT162b2	mRNA	2	12-17 years	excluded	Hospitalization	severe	omicron	8+	~44 weeks	75	56	86
160	Chiew	Retrospective cohort	28Sep2022	Singapore	SGP	Asia	58810	2019	4	BioNTech/Pfizer BNT162b2	mRNA	2	12-17 years	excluded	Hospitalization	severe	omicron	1959-08-01	NA	74	26	91
160	Chiew	Retrospective cohort	28Sep2022	Singapore	SGP	Asia	58810	2019	4	BioNTech/Pfizer BNT162b2	mRNA	2	12-17 years	excluded	Hospitalization	severe	omicron	240+	~44 weeks	77	54	89
160	Chiew	Retrospective cohort	28Sep2022	Singapore	SGP	Asia	58810	2019	4	BioNTech/Pfizer BNT162b2	mRNA	2	12-17 years	excluded	Infection	infection	delta	8+	~24 weeks	66	63	69
160	Chiew	Retrospective cohort	28Sep2022	Singapore	SGP	Asia	58810	2019	4	BioNTech/Pfizer BNT162b2	mRNA	2	12-17 years	excluded	Infection	infection	delta	1959-08-01	NA	71	67	74
160	Chiew	Retrospective cohort	28Sep2022	Singapore	SGP	Asia	58810	2019	4	BioNTech/Pfizer BNT162b2	mRNA	2	12-17 years	excluded	Infection	infection	delta	240+	~24 weeks	57	27	75
160	Chiew	Retrospective cohort	28Sep2022	Singapore	SGP	Asia	58810	2019	4	BioNTech/Pfizer BNT162b2	mRNA	2	12-17 years	excluded	Hospitalization	severe	delta	8+	~24 weeks	83	74	89
160	Chiew	Retrospective cohort	28Sep2022	Singapore	SGP	Asia	58810	2019	4	BioNTech/Pfizer BNT162b2	mRNA	2	12-17 years	excluded	Hospitalization	severe	delta	1959-08-01	NA	76	62	85
160	Chiew	Retrospective cohort	28Sep2022	Singapore	SGP	Asia	58810	2019	4	BioNTech/Pfizer BNT162b2	mRNA	2	12-17 years	excluded	Hospitalization	severe	delta	240+	~24 weeks	89	64	94
161	Olson	Case-control	12Jan2022	USA	USA	North America	66220	2019	4	BioNTech/Pfizer BNT162b2	mRNA	1	12-18 years	unknown	Hospitalization	severe	delta	14+	NA	97	86	100
161	Olson	Case-control	12Jan2022	USA	USA	North America	66220	2019	4	BioNTech/Pfizer BNT162b2	mRNA	2	12-18 years	unknown	Hospitalization	severe	delta	14+	~18 weeks	94	90	96
161	Olson	Case-control	12Jan2022	USA	USA	North America	66220	2019	4	BioNTech/Pfizer BNT162b2	mRNA	2	12-18 years	unknown	ICU admission	severe	delta	14+	~18 weeks	98	93	99
161	Olson	Case-control	12Jan2022	USA	USA	North America	66220	2019	4	BioNTech/Pfizer BNT162b2	mRNA	2	12-18 years	unknown	life support	severe	delta	14+	~18 weeks	98	92	100
161	Olson	Test-negative case-control	12Jan2022	USA	USA	North America	66220	2019	4	BioNTech/Pfizer BNT162b2	mRNA	1	12-18 years	unknown	hospitalization	severe	delta	14+	NA	98	88	100
161	Olson	Test-negative case-control	12Jan2022	USA	USA	North America	66220	2019	4	BioNTech/Pfizer BNT162b2	mRNA	2	12-18 years	unknown	hospitalization	severe	delta	14+	~18 weeks	95	91	97
161	Olson	Test-negative case-control	12Jan2022	USA	USA	North America	66220	2019	4	BioNTech/Pfizer BNT162b2	mRNA	2	12-18 years	unknown	ICU admission	severe	delta	14+	~18 weeks	98	94	100
161	Olson	Test-negative case-control	12Jan2022	USA	USA	North America	66220	2019	4	BioNTech/Pfizer BNT162b2	mRNA	2	12-18 years	unknown	life support	severe	delta	14+	~18 weeks	99	93	100
162	Gazit	Retrospective cohort	24Nov2021	Israel	ISR	Asia	43800	2019	4	BioNTech/Pfizer BNT162b2	mRNA	2	adult contacts of SARS-CoV-2 index cases	excluded	infection	infection	alpha	7+	~7.5 weeks	80.3	73.5	85.4
163	Suah	Retrospective cohort	21Mar2022	Malaysia	MYS	Asia	10750	2019	3	BioNTech/Pfizer BNT162b2	mRNA	2	>= 15 years	excluded	infection (vaccinated April to June)	infection	delta	9-26 weeks	~26 weeks	79.3	76.1	82.1
163	Suah	Retrospective cohort	21Mar2022	Malaysia	MYS	Asia	10750	2019	3	BioNTech/Pfizer BNT162b2	mRNA	2	>= 15 years	excluded	infection (vaccinated July to August)	infection	delta	2-13 weeks	~26 weeks	90.8	89.4	92.1
163	Suah	Retrospective cohort	21Mar2022	Malaysia	MYS	Asia	10750	2019	3	Sinovac CoronaVac	Inactivated	2	>= 15 years	excluded	infection (vaccinated April to June)	infection	delta	9-26 weeks	~26 weeks	30.4	18.8	40.3
163	Suah	Retrospective cohort	21Mar2022	Malaysia	MYS	Asia	10750	2019	3	Sinovac CoronaVac	Inactivated	2	>= 15 years	excluded	infection (vaccinated July to August)	infection	delta	2-13 weeks	~26 weeks	74.5	70.6	78
164	Young-Xu	Matched test-negative case-control	03Aug2022	USA	USA	North America	66220	2019	4	Multiple or heterologous RNA	mRNA	2	veterans 18+ years	excluded	infection	infection	omicron	14+	~48 weeks	12	10	15
164	Young-Xu	Matched test-negative case-control	03Aug2022	USA	USA	North America	66220	2019	4	Multiple or heterologous RNA	mRNA	2	veterans 18+ years	excluded	hospitalization	severe	omicron	14+	~48 weeks	63	58	67
164	Young-Xu	Matched test-negative case-control	03Aug2022	USA	USA	North America	66220	2019	4	Multiple or heterologous RNA	mRNA	2	veterans 18+ years	excluded	death	death	omicron	14+	~48 weeks	77	67	83
164	Young-Xu	Matched test-negative case-control	03Aug2022	USA	USA	North America	66220	2019	4	Multiple or heterologous RNA	mRNA	2	veterans 18+ years	excluded	infection	infection	delta	14+	~48 weeks	54	50	57
164	Young-Xu	Matched test-negative case-control	03Aug2022	USA	USA	North America	66220	2019	4	Multiple or heterologous RNA	mRNA	2	veterans 18+ years	excluded	hospitalization	severe	delta	14+	~48 weeks	75	69	80
164	Young-Xu	Matched test-negative case-control	03Aug2022	USA	USA	North America	66220	2019	4	Multiple or heterologous RNA	mRNA	2	veterans 18+ years	excluded	death	death	delta	14+	~48 weeks	92	83	96
165	Tartof	Test-negative case-control	22Apr2022	USA	USA	North America	66220	2019	4	BioNTech/Pfizer BNT162b2	mRNA	2	hospital admissions	excluded	ED visits	symptomatic	omicron	7+	~47 weeks	47	40	54
165	Tartof	Test-negative case-control	22Apr2022	USA	USA	North America	66220	2019	4	BioNTech/Pfizer BNT162b2	mRNA	2	hospital admissions	excluded	ED visits	symptomatic	omicron	7 to <3 months	~47 weeks	64	51	73
165	Tartof	Test-negative case-control	22Apr2022	USA	USA	North America	66220	2019	4	BioNTech/Pfizer BNT162b2	mRNA	2	hospital admissions	excluded	ED visits	symptomatic	omicron	>=9 months	~47 weeks	31	16	43
165	Tartof	Test-negative case-control	22Apr2022	USA	USA	North America	66220	2019	4	BioNTech/Pfizer BNT162b2	mRNA	2	hospital admissions	excluded	hospitalization	severe	omicron	7+	~47 weeks	62	53	69
165	Tartof	Test-negative case-control	22Apr2022	USA	USA	North America	66220	2019	4	BioNTech/Pfizer BNT162b2	mRNA	2	hospital admissions	excluded	hospitalization	severe	omicron	7 to <3 months	~47 weeks	68	48	80
165	Tartof	Test-negative case-control	22Apr2022	USA	USA	North America	66220	2019	4	BioNTech/Pfizer BNT162b2	mRNA	2	hospital admissions	excluded	Hospitalization	severe	omicron	>=9 months	~47 weeks	41	21	55
165	Tartof	Test-negative case-control	22Apr2022	USA	USA	North America	66220	2019	4	BioNTech/Pfizer BNT162b2	mRNA	2	hospital admissions	excluded	ED visits	symptomatic	delta	7+	~47 weeks	61	55	66
165	Tartof	Test-negative case-control	22Apr2022	USA	USA	North America	66220	2019	4	BioNTech/Pfizer BNT162b2	mRNA	2	hospital admissions	excluded	ED visits	symptomatic	delta	7 to <3 months	~47 weeks	78	69	85
165	Tartof	Test-negative case-control	22Apr2022	USA	USA	North America	66220	2019	4	BioNTech/Pfizer BNT162b2	mRNA	2	hospital admissions	excluded	ED visits	symptomatic	delta	>=9 months	~47 weeks	57	45	66
165	Tartof	Test-negative case-control	22Apr2022	USA	USA	North America	66220	2019	4	BioNTech/Pfizer BNT162b2	mRNA	2	hospital admissions	excluded	hospitalization	severe	delta	7+	~47 weeks	76	69	82
166	Tartof	Test-negative case-control	22Apr2022	USA	USA	North America	66220	2019	4	BioNTech/Pfizer BNT162b2	mRNA	2	hospital admissions	excluded	hospitalization	severe	delta	7 to <3 months	~47 weeks	78	55	89
167	Tartof	Test-negative case-control	22Apr2022	USA	USA	North America	66220	2019	4	BioNTech/Pfizer BNT162b2	mRNA	2	hospital admissions	excluded	hospitalization	severe	delta	>=9 months	~47 weeks	73	58	83
166	Amodio	Retrospective cohort	11Mar2022	Italy	ITA	Europe	34890	2019	4	Multiple or heterologous RNA	mRNA	2	>= 18 years	excluded	Infection	infection	other combinations	2 months	~37 weeks	81.3	80.3	82.3
166	Amodio	Retrospective cohort	11Mar2022	Italy	ITA	Europe	34890	2019	4	Multiple or heterologous RNA	mRNA	2	>= 18 years	excluded	infection	infection	other combinations	8 months	~37 weeks	57.8	55.4	60.2
166	Amodio	Retrospective cohort	11Mar2022	Italy	ITA	Europe	34890	2019	4	Multiple or heterologous RNA	mRNA	2	>= 18 years	excluded	severe disease	severe	other combinations	2 months	~37 weeks	96.1	94.5	97.7
166	Amodio	Retrospective cohort	11Mar2022	Italy	ITA	Europe	34890	2019	4	Multiple or heterologous RNA	mRNA	2	>= 18 years	excluded	severe disease	severe	other combinations	8 months	~37 weeks	90.3	86.2	94.4
166	Amodio	Retrospective cohort	11Mar2022	Italy	ITA	Europe	34890	2019	4	Multiple or heterologous RNA	mRNA	2	>= 18 years	excluded	death or intubation	severe	other combinations	2 months	~37 weeks	93.4	91.2	95.6
166	Amodio	Retrospective cohort	11Mar2022	Italy	ITA	Europe	34890	2019	4	Multiple or heterologous RNA	mRNA	2	>= 18 years	excluded	death or intubation	severe	other combinations	8 months	~37 weeks	83.7	75.1	92.3
167	Thompson	Test-negative case-control	21Jan2022	USA	USA	North America	66220	2019	4	Multiple or heterologous RNA	mRNA	2	ED encounters and hospital admissions	unknown	ED or UC visit	symptomatic	omicron	14-179	~50 weeks	52	46	58
167	Thompson	Test-negative case-control	21Jan2022	USA	USA	North America	66220	2019	4	Multiple or heterologous RNA	mRNA	2	ED encounters and hospital admissions	unknown	ED or UC visit	symptomatic	omicron	180+	~50 weeks	38	32	43
167	Thompson	Test-negative case-control	21Jan2022	USA	USA	North America	66220	2019	4	Multiple or heterologous RNA	mRNA	2	ED encounters and hospital admissions	unknown	hospitalization	severe	omicron	14-179	~50 weeks	81	65	90
167	Thompson	Test-negative case-control	21Jan2022	USA	USA	North America	66220	2019	4	Multiple or heterologous RNA	mRNA	2	ED encounters and hospital admissions	unknown	hospitalization	severe	omicron	180+	~50 weeks	57	39	70
167	Thompson	Test-negative case-control	21Jan2022	USA	USA	North America	66220	2019	4	Multiple or heterologous RNA	mRNA	2	ED encounters and hospital admissions	unknown	ED or UC visit	symptomatic	delta	14-179	~32 weeks	86	85	87
167	Thompson	Test-negative case-control	21Jan2022	USA	USA	North America	66220	2019	4	Multiple or heterologous RNA	mRNA	2	ED encounters and hospital admissions	unknown	ED or UC visit	symptomatic	delta	180+	~32 weeks	76	75	77
167	Thompson	Test-negative case-control	21Jan2022	USA	USA	North America	66220	2019	4	Multiple or heterologous RNA	mRNA	2	ED encounters and hospital admissions	unknown	hospitalization	severe	delta	14-179	~32 weeks	90	89	90
167	Thompson	Test-negative case-control	21Jan2022	USA	USA	North America	66220	2019	4	Multiple or heterologous RNA	mRNA	2	ED encounters and hospital admissions	unknown	hospitalization	severe	delta	180+	~32 weeks	81	80	82
168	Bedston	Prospective cohort	21Jan2022	UK	GBR	Europe	43240	2019	4	BioNTech/Pfizer BNT162b2	mRNA	1	HCW	excluded	infection	infection	alpha	3-6 weeks	NA	52	45	58
168	Bedston	Prospective cohort	21Jan2022	UK	GBR	Europe	43240	2019	4	BioNTech/Pfizer BNT162b2	mRNA	2	HCW	excluded	infection	infection	alpha	2-5 weeks	~37 weeks	86	74	91
168	Bedston	Prospective cohort	21Jan2022	UK	GBR	Europe	43240	2019	4	BioNTech/Pfizer BNT162b2	mRNA	1	HCW	excluded	infection	infection	alpha	7+ weeks	NA	39	24	50
168	Bedston	Prospective cohort	21Jan2022	UK	GBR	Europe	43240	2019	4	BioNTech/Pfizer BNT162b2	mRNA	2	HCW	excluded	infection	infection	alpha	26+ weeks	~37 weeks	45	39	51
169	Botton	Retrospective cohort	24Jan2022	France	FRA	Europe	42470	2019	4	Multiple or heterologous RNA	mRNA	1	>= 75 years	unknown	hospitalization	severe	other combinations	14+	NA	34	28	40
169	Botton	Retrospective cohort	24Jan2022	France	FRA	Europe	42470	2019	4	Multiple or heterologous RNA	mRNA	2	>= 75 years	unknown	hospitalization	severe	other combinations	7+	~7 weeks	86	83	89
170	Spensley	Prospective cohort	26Jan2022	UK	GBR	Europe	43240	2019	4	BioNTech/Pfizer BNT162b2	mRNA	2	end stage kidney disease patients	included	infection	infection	omicron	14+	~52.5 weeks	17	-62	57
170	Spensley	Prospective cohort	26Jan2022	UK	GBR	Europe	43240	2019	4	Oxford/AstraZeneca ChAdOx1-S	Vectored	2	end stage kidney disease patients	included	infection	infection	omicron	14+	~52.5 weeks	-4	-97	43
171	Willet	Test-negative case-control	26Jan2022	UK	GBR	Europe	43240	2019	4	BioNTech/Pfizer BNT162b2	mRNA	2	>= 18 years	included	infection	infection	omicron	14+	~11 weeks	26	13.9	36.4
171	Willet	Test-negative case-control	26Jan2022	UK	GBR	Europe	43240	2019	4	Moderna mRNA-1273	mRNA	2	>= 18 years	included	infection	infection	omicron	14+	~11 weeks	23.7	4.4	39.4
171	Willet	Test-negative case-control	26Jan2022	UK	GBR	Europe	43240	2019	4	Oxford/AstraZeneca ChAdOx1-S	Vectored	2	>= 18 years	included	infection	infection	omicron	14+	~11 weeks	11.4	-18.8	34.6
171	Willet	Test-negative case-control	26Jan2022	UK	GBR	Europe	43240	2019	4	BioNTech/Pfizer BNT162b2	mRNA	2	>= 18 years	included	infection	infection	delta	14+	~11 weeks	83.5	78.6	87.3
171	Willet	Test-negative case-control	26Jan2022	UK	GBR	Europe	43240	2019	4	Moderna mRNA-1273	mRNA	2	>= 18 years	included	infection	infection	delta	14+	~11 weeks	87.8	79.8	92.7
171	Willet	Test-negative case-control	26Jan2022	UK	GBR	Europe	43240	2019	4	Oxford/AstraZeneca ChAdOx1-S	Vectored	2	>= 18 years	included	infection	infection	delta	14+	~11 weeks	78.9	66.6	86.7
172	Belayachi	Test-negative case-control	07Dec2022	Morocco	MAR	Africa	3510	2019	2	Beijing/Sinopharm BBIBP-CorV	Inactivated	2	hospital patients	included	severe hospitalization	severe	other combinations	1-273	~39 weeks	73	71	76
172	Belayachi	Test-negative case-control	07Dec2022	Morocco	MAR	Africa	3510	2019	2	Beijing/Sinopharm BBIBP-CorV	Inactivated	2	hospital patients	included	severe hospitalization	severe	other combinations	1930-01-01	~39 weeks	88	84	91
172	Belayachi	Test-negative case-control	07Dec2022	Morocco	MAR	Africa	3510	2019	2	Beijing/Sinopharm BBIBP-CorV	Inactivated	2	hospital patients	included	severe hospitalization	severe	other combinations	150+	~39 weeks	64	59	69
173	Tenforde	Test-negative case-control	28Jan2022	USA	USA	North America	66220	2019	4	Multiple or heterologous RNA	mRNA	2	hospital patients 18+ years	included	hospitalization	severe	delta	14+	~47 weeks	69	57	78
173	Tenforde	Test-negative case-control	28Jan2022	USA	USA	North America	66220	2019	4	Multiple or heterologous RNA	mRNA	2	hospital patients 18+ years	included	hospitalization	severe	delta	14+	~47 weeks	82	77	86
174	Lytras	Retrospective cohort	14Jun2022	Greece	GRC	Europe	19690	2019	3	BioNTech/Pfizer BNT162b2	mRNA	2	15-59 years	included	intubation	severe	delta	14+	~48 weeks	98.1	97.5	98.6
174	Lytras	Retrospective cohort	14Jun2022	Greece	GRC	Europe	19690	2019	3	BioNTech/Pfizer BNT162b2	mRNA	2	15-59 years	included	intubation	severe	delta	6 months	~48 weeks	95.5	94.3	96.5
174	Lytras	Retrospective cohort	14Jun2022	Greece	GRC	Europe	19690	2019	3	BioNTech/Pfizer BNT162b2	mRNA	2	60-79 years	included	intubation	severe	delta	14+	~48 weeks	96.7	95.9	97.4
174	Lytras	Retrospective cohort	14Jun2022	Greece	GRC	Europe	19690	2019	3	BioNTech/Pfizer BNT162b2	mRNA	2	60-79 years	included	intubation	severe	delta	6 months	~48 weeks	92	91	92.9
174	Lytras	Retrospective cohort	14Jun2022	Greece	GRC	Europe	19690	2019	3	BioNTech/Pfizer BNT162b2	mRNA	2	>= 80 years	included	intubation	severe	delta	14+	~48 weeks	94.2	92	95.7
174	Lytras	Retrospective cohort	14Jun2022	Greece	GRC	Europe	19690	2019	3	BioNTech/Pfizer BNT162b2	mRNA	2	>= 80 years	included	intubation	severe	delta	6 months	~48 weeks	85.9	83.5	88
174	Lytras	Retrospective cohort	14Jun2022	Greece	GRC	Europe	19690	2019	3	BioNTech/Pfizer BNT162b2	mRNA	2	15-59 years	included	death	death	delta	14+	~48 weeks	96.5	94.8	97.6
174	Lytras	Retrospective cohort	14Jun2022	Greece	GRC	Europe	19690	2019	3	BioNTech/Pfizer BNT162b2	mRNA	2	15-59 years	included	death	death	delta	6 months	~48 weeks	93.8	91	95.7
174	Lytras	Retrospective cohort	14Jun2022	Greece	GRC	Europe	19690	2019	3	BioNTech/Pfizer BNT162b2	mRNA	2	60-79 years	included	death	death	delta	14+	~48 weeks	94.1	92.7	95.2
174	Lytras	Retrospective cohort	14Jun2022	Greece	GRC	Europe	19690	2019	3	BioNTech/Pfizer BNT162b2	mRNA	2	60-79 years	included	death	death	delta	6 months	~48 weeks	89.4	87.9	90.8
174	Lytras	Retrospective cohort	14Jun2022	Greece	GRC	Europe	19690	2019	3	BioNTech/Pfizer BNT162b2	mRNA	2	>= 80 years	included	death	death	delta	14+	~48 weeks	91	88.4	93
174	Lytras	Retrospective cohort	14Jun2022	Greece	GRC	Europe	19690	2019	3	BioNTech/Pfizer BNT162b2	mRNA	2	>= 80 years	included	death	death	delta	6 months	~48 weeks	84	82.2	85.6
174	Lytras	Retrospective cohort	14Jun2022	Greece	GRC	Europe	19690	2019	3	Moderna mRNA-1273	mRNA	2	15-59 years	included	intubation	severe	delta	14+	~48 weeks	99.4	98.2	99.8
174	Lytras	Retrospective cohort	14Jun2022	Greece	GRC	Europe	19690	2019	3	Moderna mRNA-1273	mRNA	2	15-59 years	included	intubation	severe	delta	6 months	~48 weeks	97.3	93.1	98.9
174	Lytras	Retrospective cohort	14Jun2022	Greece	GRC	Europe	19690	2019	3	Moderna mRNA-1273	mRNA	2	60-79 years	included	intubation	severe	delta	14+	~48 weeks	98.9	97.3	99.5
174	Lytras	Retrospective cohort	14Jun2022	Greece	GRC	Europe	19690	2019	3	Moderna mRNA-1273	mRNA	2	60-79 years	included	intubation	severe	delta	6 months	~48 weeks	95.1	93	96.5
174	Lytras	Retrospective cohort	14Jun2022	Greece	GRC	Europe	19690	2019	3	Moderna mRNA-1273	mRNA	2	>= 80 years	included	intubation	severe	delta	14+	~48 weeks	97.9	90.2	99.5
174	Lytras	Retrospective cohort	14Jun2022	Greece	GRC	Europe	19690	2019	3	Moderna mRNA-1273	mRNA	2	>= 80 years	included	intubation	severe	delta	6 months	~48 weeks	90.6	67	97.3
174	Lytras	Retrospective cohort	14Jun2022	Greece	GRC	Europe	19690	2019	3	Moderna mRNA-1273	mRNA	2	15-59 years	included	death	death	delta	14+	~48 weeks	99.3	94.7	99.9
174	Lytras	Retrospective cohort	14Jun2022	Greece	GRC	Europe	19690	2019	3	Moderna mRNA-1273	mRNA	2	15-59 years	included	death	death	delta	6 months	~48 weeks	98.3	88.3	99.8
174	Lytras	Retrospective cohort	14Jun2022	Greece	GRC	Europe	19690	2019	3	Moderna mRNA-1273	mRNA	2	60-79 years	included	death	death	delta	14+	~48 weeks	98.4	95.5	99.5
174	Lytras	Retrospective cohort	14Jun2022	Greece	GRC	Europe	19690	2019	3	Moderna mRNA-1273	mRNA	2	60-79 years	included	death	death	delta	6 months	~48 weeks	96.2	93.6	97.7
174	Lytras	Retrospective cohort	14Jun2022	Greece	GRC	Europe	19690	2019	3	Moderna mRNA-1273	mRNA	2	>= 80 years	included	death	death	delta	14+	~48 weeks	96.7	87.9	99.1
174	Lytras	Retrospective cohort	14Jun2022	Greece	GRC	Europe	19690	2019	3	Moderna mRNA-1273	mRNA	2	>= 80 years	included	death	death	delta	6 months	~48 weeks	92	80	96.8
174	Lytras	Retrospective cohort	14Jun2022	Greece	GRC	Europe	19690	2019	3	Oxford/AstraZeneca ChAdOx1-S	Vectored	2	15-59 years	included	intubation	severe	delta	14+	~48 weeks	97.8	95.3	99
174	Lytras	Retrospective cohort	14Jun2022	Greece	GRC	Europe	19690	2019	3	Oxford/AstraZeneca ChAdOx1-S	Vectored	2	15-59 years	included	intubation	severe	delta	6 months	~48 weeks	92.4	84	96.4
174	Lytras	Retrospective cohort	14Jun2022	Greece	GRC	Europe	19690	2019	3	Oxford/AstraZeneca ChAdOx1-S	Vectored	2	60-79 years	included	intubation	severe	delta	14+	~48 weeks	97.2	95.3	98.3
174	Lytras	Retrospective cohort	14Jun2022	Greece	GRC	Europe	19690	2019	3	Oxford/AstraZeneca ChAdOx1-S	Vectored	2	60-79 years	included	intubation	severe	delta	6 months	~48 weeks	90.3	87.4	92.5
174	Lytras	Retrospective cohort	14Jun2022	Greece	GRC	Europe	19690	2019	3	Oxford/AstraZeneca ChAdOx1-S	Vectored	2	>= 80 years	included	intubation	severe	delta	14+	~48 weeks	97.8	91.7	99.4
174	Lytras	Retrospective cohort	14Jun2022	Greece	GRC	Europe	19690	2019	3	Oxford/AstraZeneca ChAdOx1-S	Vectored	2	>= 80 years	included	intubation	severe	delta	6 months	~48 weeks	92.4	72.7	97.9
174	Lytras	Retrospective cohort	14Jun2022	Greece	GRC	Europe	19690	2019	3	Oxford/AstraZeneca ChAdOx1-S	Vectored	2	15-59 years	included	death	death	delta	14+	~48 weeks	97.5	89.7	99.4
174	Lytras	Retrospective cohort	14Jun2022	Greece	GRC	Europe	19690	2019	3	Oxford/AstraZeneca ChAdOx1-S	Vectored	2	15-59 years	included	death	death	delta	6 months	~48 weeks	94.5	77.2	98.7
174	Lytras	Retrospective cohort	14Jun2022	Greece	GRC	Europe	19690	2019	3	Oxford/AstraZeneca ChAdOx1-S	Vectored	2	60-79 years	included	death	death	delta	14+	~48 weeks	95.4	91.2	97.6
174	Lytras	Retrospective cohort	14Jun2022	Greece	GRC	Europe	19690	2019	3	Oxford/AstraZeneca ChAdOx1-S	Vectored	2	60-79 years	included	death	death	delta	6 months	~48 weeks	89.8	85.2	93
174	Lytras	Retrospective cohort	14Jun2022	Greece	GRC	Europe	19690	2019	3	Oxford/AstraZeneca ChAdOx1-S	Vectored	2	>= 80 years	included	death	death	delta	14+	~48 weeks	92.6	84.2	96.5
174	Lytras	Retrospective cohort	14Jun2022	Greece	GRC	Europe	19690	2019	3	Oxford/AstraZeneca ChAdOx1-S	Vectored	2	>= 80 years	included	death	death	delta	6 months	~48 weeks	83.4	69.6	90.9
174	Lytras	Retrospective cohort	14Jun2022	Greece	GRC	Europe	19690	2019	3	Janssen Ad26.COV2.S	Vectored	1	15-59 years	included	intubation	severe	delta	14+	~48 weeks	85	73.9	91.4
174	Lytras	Retrospective cohort	14Jun2022	Greece	GRC	Europe	19690	2019	3	Janssen Ad26.COV2.S	Vectored	1	15-59 years	included	intubation	severe	delta	6 months	~48 weeks	91.7	84.4	95.6
174	Lytras	Retrospective cohort	14Jun2022	Greece	GRC	Europe	19690	2019	3	Janssen Ad26.COV2.S	Vectored	1	60-79 years	included	intubation	severe	delta	14+	~48 weeks	79.6	65.2	88
174	Lytras	Retrospective cohort	14Jun2022	Greece	GRC	Europe	19690	2019	3	Janssen Ad26.COV2.S	Vectored	1	60-79 years	included	intubation	severe	delta	6 months	~48 weeks	88.7	78.7	94
174	Lytras	Retrospective cohort	14Jun2022	Greece	GRC	Europe	19690	2019	3	Janssen Ad26.COV2.S	Vectored	1	>= 80 years	included	intubation	severe	delta	14+	~48 weeks	85	62.3	94
174	Lytras	Retrospective cohort	14Jun2022	Greece	GRC	Europe	19690	2019	3	Janssen Ad26.COV2.S	Vectored	1	>= 80 years	included	intubation	severe	delta	6 months	~48 weeks	91.7	75.5	97.2
174	Lytras	Retrospective cohort	14Jun2022	Greece	GRC	Europe	19690	2019	3	Janssen Ad26.COV2.S	Vectored	1	15-59 years	included	death	death	delta	14+	~48 weeks	81.7	57.5	92.1
174	Lytras	Retrospective cohort	14Jun2022	Greece	GRC	Europe	19690	2019	3	Janssen Ad26.COV2.S	Vectored	1	15-59 years	included	death	death	delta	6 months	~48 weeks	90.7	77.2	96.2
174	Lytras	Retrospective cohort	14Jun2022	Greece	GRC	Europe	19690	2019	3	Janssen Ad26.COV2.S	Vectored	1	60-79 years	included	death	death	delta	14+	~48 weeks	69.1	43.2	83.2
174	Lytras	Retrospective cohort	14Jun2022	Greece	GRC	Europe	19690	2019	3	Janssen Ad26.COV2.S	Vectored	1	60-79 years	included	death	death	delta	6 months	~48 weeks	84.3	67.9	92.3
174	Lytras	Retrospective cohort	14Jun2022	Greece	GRC	Europe	19690	2019	3	Janssen Ad26.COV2.S	Vectored	1	>= 80 years	included	death	death	delta	14+	~48 weeks	61.9	43.2	74.4
174	Lytras	Retrospective cohort	14Jun2022	Greece	GRC	Europe	19690	2019	3	Janssen Ad26.COV2.S	Vectored	1	>= 80 years	included	death	death	delta	6 months	~48 weeks	80.6	59.7	90.7
175	Roberts	Test-negative case-control	26Jul2022	USA	USA	North America	66220	2019	4	BioNTech/Pfizer BNT162b2	mRNA	2	>= 18 years	included	infection	infection	other combinations	<3 months	~48 weeks	83	81	84
175	Roberts	Test-negative case-control	26Jul2022	USA	USA	North America	66220	2019	4	BioNTech/Pfizer BNT162b2	mRNA	2	>= 18 years	included	infection	infection	other combinations	>=3 months	~48 weeks	60	58	62
175	Roberts	Test-negative case-control	26Jul2022	USA	USA	North America	66220	2019	4	BioNTech/Pfizer BNT162b2	mRNA	2	>= 18 years	included	infection (Jan-March)	infection	other combinations	<3 months	~48 weeks	80	74	85
175	Roberts	Test-negative case-control	26Jul2022	USA	USA	North America	66220	2019	4	BioNTech/Pfizer BNT162b2	mRNA	2	>= 18 years	included	infection (Jan-March)	infection	other combinations	>=3 months	~48 weeks	80.5	74	86
175	Roberts	Test-negative case-control	26Jul2022	USA	USA	North America	66220	2019	4	BioNTech/Pfizer BNT162b2	mRNA	2	>= 18 years	included	infection (Oct-Dec)	infection	other combinations	<3 months	~48 weeks	75	64	81
175	Roberts	Test-negative case-control	26Jul2022	USA	USA	North America	66220	2019	4	BioNTech/Pfizer BNT162b2	mRNA	2	>= 18 years	included	infection (Oct-Dec)	infection	other combinations	>=3 months	~48 weeks	60	55	62
175	Roberts	Test-negative case-control	26Jul2022	USA	USA	North America	66220	2019	4	BioNTech/Pfizer BNT162b2	mRNA	2	>= 18 years	included	severe disease	severe	other combinations	<3 months	~48 weeks	88	80	91
175	Roberts	Test-negative case-control	26Jul2022	USA	USA	North America	66220	2019	4	BioNTech/Pfizer BNT162b2	mRNA	2	>= 18 years	included	severe disease	severe	other combinations	>=3 months	~48 weeks	75	70	80
175	Roberts	Test-negative case-control	26Jul2022	USA	USA	North America	66220	2019	4	BioNTech/Pfizer BNT162b2	mRNA	2	>= 18 years	included	severe disease (Jan-March)	severe	other combinations	<3 months	~48 weeks	90	49	99
175	Roberts	Test-negative case-control	26Jul2022	USA	USA	North America	66220	2019	4	BioNTech/Pfizer BNT162b2	mRNA	2	>= 18 years	included	severe disease (Jan-March)	severe	other combinations	>=3 months	~48 weeks	90	50	99
175	Roberts	Test-negative case-control	26Jul2022	USA	USA	North America	66220	2019	4	BioNTech/Pfizer BNT162b2	mRNA	2	>= 18 years	included	severe disease (Oct-Dec)	severe	other combinations	<3 months	~48 weeks	69	22	88
175	Roberts	Test-negative case-control	26Jul2022	USA	USA	North America	66220	2019	4	BioNTech/Pfizer BNT162b2	mRNA	2	>= 18 years	included	severe disease (Oct-Dec)	severe	other combinations	>=3 months	~48 weeks	78	70	82
175	Roberts	Test-negative case-control	26Jul2022	USA	USA	North America	66220	2019	4	Moderna mRNA-1273	mRNA	2	>= 18 years	included	infection	infection	other combinations	<3 months	~48 weeks	88	85	90
175	Roberts	Test-negative case-control	26Jul2022	USA	USA	North America	66220	2019	4	Moderna mRNA-1273	mRNA	2	>= 18 years	included	infection	infection	other combinations	>=3 months	~48 weeks	65	62	68
175	Roberts	Test-negative case-control	26Jul2022	USA	USA	North America	66220	2019	4	Moderna mRNA-1273	mRNA	2	>= 18 years	included	infection (Jan-March)	infection	other combinations	<3 months	~48 weeks	89	73	95
175	Roberts	Test-negative case-control	26Jul2022	USA	USA	North America	66220	2019	4	Moderna mRNA-1273	mRNA	2	>= 18 years	included	infection (Jan-March)	infection	other combinations	>=3 months	~48 weeks	89	74	93
175	Roberts	Test-negative case-control	26Jul2022	USA	USA	North America	66220	2019	4	Moderna mRNA-1273	mRNA	2	>= 18 years	included	infection (Oct-Dec)	infection	other combinations	<3 months	~48 weeks	82	69	91
175	Roberts	Test-negative case-control	26Jul2022	USA	USA	North America	66220	2019	4	Moderna mRNA-1273	mRNA	2	>= 18 years	included	infection (Oct-Dec)	infection	other combinations	>=3 months	~48 weeks	68	64	69
175	Roberts	Test-negative case-control	26Jul2022	USA	USA	North America	66220	2019	4	Moderna mRNA-1273	mRNA	2	>= 18 years	included	severe disease	severe	other combinations	<3 months	~48 weeks	85	75	90
175	Roberts	Test-negative case-control	26Jul2022	USA	USA	North America	66220	2019	4	Moderna mRNA-1273	mRNA	2	>= 18 years	included	severe disease	severe	other combinations	>=3 months	~48 weeks	72	65	78
175	Roberts	Test-negative case-control	26Jul2022	USA	USA	North America	66220	2019	4	Moderna mRNA-1273	mRNA	2	>= 18 years	included	severe disease (Jan-March)	severe	other combinations	<3 months	~48 weeks	70	0	95
175	Roberts	Test-negative case-control	26Jul2022	USA	USA	North America	66220	2019	4	Moderna mRNA-1273	mRNA	2	>= 18 years	included	severe disease (Jan-March)	severe	other combinations	>=3 months	~48 weeks	70	0	93
175	Roberts	Test-negative case-control	26Jul2022	USA	USA	North America	66220	2019	4	Moderna mRNA-1273	mRNA	2	>= 18 years	included	severe disease (Oct-Dec)	severe	other combinations	<3 months	~48 weeks	91	5	99
175	Roberts	Test-negative case-control	26Jul2022	USA	USA	North America	66220	2019	4	Moderna mRNA-1273	mRNA	2	>= 18 years	included	severe disease (Oct-Dec)	severe	other combinations	>=3 months	~48 weeks	80	72	88
176	Sritipsukho	Test-negative case-control	03Feb2022	Thailand	THA	Asia	7060	2019	3	Oxford/AstraZeneca ChAdOx1-S	Vectored	1	>= 18 years	excluded	Infection	infection	delta	21+	NA	49	36	58
176	Sritipsukho	Test-negative case-control	03Feb2022	Thailand	THA	Asia	7060	2019	3	Oxford/AstraZeneca ChAdOx1-S	Vectored	2	>= 18 years	excluded	Infection	infection	delta	14+	~13 weeks	83	70	90
176	Sritipsukho	Test-negative case-control	03Feb2022	Thailand	THA	Asia	7060	2019	3	Sinovac CoronaVac	Inactivated	1	>= 18 years	excluded	Infection	infection	delta	21+	NA	-15	-45	15
176	Sritipsukho	Test-negative case-control	03Feb2022	Thailand	THA	Asia	7060	2019	3	Sinovac CoronaVac	Inactivated	2	>= 18 years	excluded	Infection	infection	delta	14+	~13 weeks	60	49	69
176	Sritipsukho	Test-negative case-control	03Feb2022	Thailand	THA	Asia	7060	2019	3	Heterologous platforms	Multiple	2	>= 18 years	excluded	Infection	infection	delta	14+	~13 weeks	74	43	88
177	Suryatma	Test-negative case-control	04Feb2022	Indonesia	IDN	Asia	4020	2019	2	Sinovac CoronaVac	Inactivated	1	>= 18 years	excluded	infection	infection	other combinations	14+	NA	10.5	-12	28.6
177	Suryatma	Test-negative case-control	04Feb2022	Indonesia	IDN	Asia	4020	2019	2	Sinovac CoronaVac	Inactivated	2	>= 18 years	excluded	infection	infection	other combinations	14+	~24 weeks	66.7	58.1	73.5
177	Suryatma	Test-negative case-control	04Feb2022	Indonesia	IDN	Asia	4020	2019	2	Sinovac CoronaVac	Inactivated	1	>= 18 years	excluded	hospitalization	severe	other combinations	14+	NA	34.1	16.4	48.1
177	Suryatma	Test-negative case-control	04Feb2022	Indonesia	IDN	Asia	4020	2019	2	Sinovac CoronaVac	Inactivated	2	>= 18 years	excluded	hospitalization	severe	other combinations	14+	~24 weeks	71.1	62.9	77.6
177	Suryatma	Test-negative case-control	04Feb2022	Indonesia	IDN	Asia	4020	2019	2	Sinovac CoronaVac	Inactivated	1	>= 18 years	excluded	death	death	other combinations	14+	NA	58.6	28.3	76.1
177	Suryatma	Test-negative case-control	04Feb2022	Indonesia	IDN	Asia	4020	2019	2	Sinovac CoronaVac	Inactivated	2	>= 18 years	excluded	death	death	other combinations	14+	~24 weeks	87.4	65.1	95.4
178	Lauring	Test-negative case-control	09Mar2022	USA	USA	North America	66220	2019	4	Multiple or heterologous RNA	mRNA	2	>= 18 years	excluded	hospitalization	severe	omicron	14+	~3 weeks	65	51	75
178	Lauring	Test-negative case-control	09Mar2022	USA	USA	North America	66220	2019	4	Multiple or heterologous RNA	mRNA	2	>= 18 years	excluded	hospitalization	severe	delta	150+	~27 weeks	85	83	87
178	Lauring	Test-negative case-control	09Mar2022	USA	USA	North America	66220	2019	4	Multiple or heterologous RNA	mRNA	2	>= 18 years	excluded	hospitalization	severe	delta	>150	~27 weeks	90	85	93
178	Lauring	Test-negative case-control	09Mar2022	USA	USA	North America	66220	2019	4	BioNTech/Pfizer BNT162b2	mRNA	2	>= 18 years	excluded	hospitalization	severe	delta	14+	~27 weeks	82	80	84
178	Lauring	Test-negative case-control	09Mar2022	USA	USA	North America	66220	2019	4	Moderna mRNA-1273	mRNA	2	>= 18 years	excluded	hospitalization	severe	delta	14+	~27 weeks	88	86	90
178	Lauring	Test-negative case-control	09Mar2022	USA	USA	North America	66220	2019	4	BioNTech/Pfizer BNT162b2	mRNA	2	>= 18 years	excluded	hospitalization	severe	alpha	14+	~44 weeks	82	77	86
178	Lauring	Test-negative case-control	09Mar2022	USA	USA	North America	66220	2019	4	Moderna mRNA-1273	mRNA	2	>= 18 years	excluded	hospitalization	severe	alpha	14+	~44 weeks	90	85	93
178	Lauring	Test-negative case-control	09Mar2022	USA	USA	North America	66220	2019	4	Multiple or heterologous RNA	mRNA	1	>= 18 years	excluded	hospitalization	severe	other combinations	14+	NA	77	71	81
179	Chemaitelly	Test-negative case-control	02Jun2022	Qatar	QAT	Asia	65700	2019	4	BioNTech/Pfizer BNT162b2	mRNA	2	>= 18 years	included	symptomatic disease	symptomatic	omicron	1-3 months	~58 weeks	46.6	33.4	57.2
179	Chemaitelly	Test-negative case-control	02Jun2022	Qatar	QAT	Asia	65700	2019	4	BioNTech/Pfizer BNT162b2	mRNA	2	>= 18 years	included	symptomatic disease	symptomatic	omicron	7+ months	~58 weeks	-17.8	-28.2	-8.2
179	Chemaitelly	Test-negative case-control	02Jun2022	Qatar	QAT	Asia	65700	2019	4	Moderna mRNA-1273	mRNA	2	>= 18 years	included	symptomatic disease	symptomatic	omicron	1-3 months	~58 weeks	71	24	89
179	Chemaitelly	Test-negative case-control	02Jun2022	Qatar	QAT	Asia	65700	2019	4	Moderna mRNA-1273	mRNA	2	>= 18 years	included	symptomatic disease	symptomatic	omicron	7+ months	~58 weeks	-10.2	-23.1	1.3
179	Chemaitelly	Test-negative case-control	02Jun2022	Qatar	QAT	Asia	65700	2019	4	BioNTech/Pfizer BNT162b2	mRNA	2	>= 18 years	included	symptomatic disease	symptomatic	omicron	1-3 months	~58 weeks	51.7	43.2	58.9
179	Chemaitelly	Test-negative case-control	02Jun2022	Qatar	QAT	Asia	65700	2019	4	BioNTech/Pfizer BNT162b2	mRNA	2	>= 18 years	included	symptomatic disease	symptomatic	omicron	7+ months	~58 weeks	-12.1	-19.1	5.5
179	Chemaitelly	Test-negative case-control	02Jun2022	Qatar	QAT	Asia	65700	2019	4	Moderna mRNA-1273	mRNA	2	>= 18 years	included	symptomatic disease	symptomatic	omicron	1-3 months	~58 weeks	35.9	-5.9	61.2
179	Chemaitelly	Test-negative case-control	02Jun2022	Qatar	QAT	Asia	65700	2019	4	Moderna mRNA-1273	mRNA	2	>= 18 years	included	symptomatic disease	symptomatic	omicron	7+ months	~58 weeks	-20.4	-30.2	1.2
179	Chemaitelly	Test-negative case-control	02Jun2022	Qatar	QAT	Asia	65700	2019	4	BioNTech/Pfizer BNT162b2	mRNA	2	>= 18 years	included	symptomatic disease	symptomatic	omicron	1-3 months	~58 weeks	51.7	43.2	58.9
179	Chemaitelly	Test-negative case-control	02Jun2022	Qatar	QAT	Asia	65700	2019	4	BioNTech/Pfizer BNT162b2	mRNA	2	>= 18 years	included	symptomatic disease	symptomatic	omicron	7+ months	~58 weeks	-9	-14.5	-3.7
179	Chemaitelly	Test-negative case-control	02Jun2022	Qatar	QAT	Asia	65700	2019	4	Moderna mRNA-1273	mRNA	2	>= 18 years	included	symptomatic disease	symptomatic	omicron	1-3 months	~58 weeks	43.2	15	62.1
179	Chemaitelly	Test-negative case-control	02Jun2022	Qatar	QAT	Asia	65700	2019	4	Moderna mRNA-1273	mRNA	2	>= 18 years	included	symptomatic disease	symptomatic	omicron	7+ months	~58 weeks	-13.7	-21.3	-6.6
179	Chemaitelly	Test-negative case-control	02Jun2022	Qatar	QAT	Asia	65700	2019	4	BioNTech/Pfizer BNT162b2	mRNA	2	>= 18 years	included	severe, critical or fatal disease	severe	omicron	1-6 months	~58 weeks	70.4	45	85
179	Chemaitelly	Test-negative case-control	02Jun2022	Qatar	QAT	Asia	65700	2019	4	BioNTech/Pfizer BNT162b2	mRNA	2	>= 18 years	included	severe, critical or fatal disease	severe	omicron	>=7 months	~58 weeks	77.5	67.8	84.3
179	Chemaitelly	Test-negative case-control	02Jun2022	Qatar	QAT	Asia	65700	2019	4	Moderna mRNA-1273	mRNA	2	>= 18 years	included	severe, critical or fatal disease	severe	omicron	1-6 months	~58 weeks	87.1	40.2	97.2
179	Chemaitelly	Test-negative case-control	02Jun2022	Qatar	QAT	Asia	65700	2019	4	Moderna mRNA-1273	mRNA	2	>= 18 years	included	severe, critical or fatal disease	severe	omicron	>=7 months	~58 weeks	68.4	46.1	81.5
180	Cerqueira-Silva	Test-negative case-control	09Feb2022	Brazil	BRA	South America	9410	2019	3	Sinovac CoronaVac	Inactivated	2	>= 18 years	excluded	infection	infection	other combinations	14-30	~30 weeks	55	54.3	55.7
180	Cerqueira-Silva	Test-negative case-control	09Feb2022	Brazil	BRA	South America	9410	2019	3	Sinovac CoronaVac	Inactivated	2	>= 18 years	excluded	infection	infection	other combinations	180+	~30 weeks	34.7	33.1	36.3
180	Cerqueira-Silva	Test-negative case-control	09Feb2022	Brazil	BRA	South America	9410	2019	3	Sinovac CoronaVac	Inactivated	2	>= 18 years	excluded	severe disease	severe	other combinations	14-30	~30 weeks	82.1	81.4	82.8
180	Cerqueira-Silva	Test-negative case-control	09Feb2022	Brazil	BRA	South America	9410	2019	3	Sinovac CoronaVac	Inactivated	2	>= 18 years	excluded	severe disease	severe	other combinations	180+	~30 weeks	72.6	71	74.2
180	Cerqueira-Silva	Test-negative case-control	09Feb2022	Brazil	BRA	South America	9410	2019	3	Sinovac CoronaVac	Inactivated	2	>= 18 years	excluded	hospitalization	severe	other combinations	14-30	~30 weeks	82.1	81.4	82.8
180	Cerqueira-Silva	Test-negative case-control	09Feb2022	Brazil	BRA	South America	9410	2019	3	Sinovac CoronaVac	Inactivated	2	>= 18 years	excluded	hospitalization	severe	other combinations	180+	~30 weeks	72.4	70.7	73.9
180	Cerqueira-Silva	Test-negative case-control	09Feb2022	Brazil	BRA	South America	9410	2019	3	Sinovac CoronaVac	Inactivated	2	>= 18 years	excluded	death	death	other combinations	14-30	~30 weeks	82.7	81.7	83.6
180	Cerqueira-Silva	Test-negative case-control	09Feb2022	Brazil	BRA	South America	9410	2019	3	Sinovac CoronaVac	Inactivated	2	>= 18 years	excluded	death	death	other combinations	180+	~30 weeks	74.8	72.2	77.2
181	Butt	Test-negative case-control	09Feb2022	USA	USA	North America	66220	2019	4	BioNTech/Pfizer BNT162b2	mRNA	1	haemodialysis patients	excluded	infection	infection	delta	14+	NA	60.6	25.5	79.2
181	Butt	Test-negative case-control	09Feb2022	USA	USA	North America	66220	2019	4	BioNTech/Pfizer BNT162b2	mRNA	2	haemodialysis patients	excluded	infection	infection	delta	14+	~31 weeks	68.9	61.9	74.7
181	Butt	Test-negative case-control	09Feb2022	USA	USA	North America	66220	2019	4	Moderna mRNA-1273	mRNA	1	haemodialysis patients	excluded	infection	infection	delta	14+	NA	37.2	27.1	69
181	Butt	Test-negative case-control	09Feb2022	USA	USA	North America	66220	2019	4	Moderna mRNA-1273	mRNA	2	haemodialysis patients	excluded	infection	infection	delta	14+	~31 weeks	66.7	58.9	73
183	Hayek	Retrospective cohort	27Jan2022	Israel	ISR	Asia	43800	2019	4	BioNTech/Pfizer BNT162b2	mRNA	2	households with children	excluded	infection	infection	alpha	7+	~12 weeks	94.4	93.2	95.4
184	Goldin	Retrospective cohort	08Feb2022	Israel	ISR	Asia	43800	2019	4	BioNTech/Pfizer BNT162b2	mRNA	1	LTCF residents	excluded	infection	infection	other combinations	10+	NA	61.8	58.2	65.1
184	Goldin	Retrospective cohort	08Feb2022	Israel	ISR	Asia	43800	2019	4	BioNTech/Pfizer BNT162b2	mRNA	2	LTCF residents	excluded	infection	infection	other combinations	7+	~16.5 weeks	81.2	78.6	83.5
184	Goldin	Retrospective cohort	08Feb2022	Israel	ISR	Asia	43800	2019	4	BioNTech/Pfizer BNT162b2	mRNA	1	LTCF residents	excluded	death	death	other combinations	10+	NA	72.3	66.9	76.8
184	Goldin	Retrospective cohort	08Feb2022	Israel	ISR	Asia	43800	2019	4	BioNTech/Pfizer BNT162b2	mRNA	2	LTCF residents	excluded	death	death	other combinations	7+	~16.5 weeks	85.3	80.4	88.9
185	Ferdinands	Test-negative case-control	11Feb2022	USA	USA	North America	66220	2019	4	Multiple or heterologous RNA	mRNA	2	ED encounters and hospital admissions	included	ED or UC visit	symptomatic	omicron	<2 months	~53 weeks	69	62	75
185	Ferdinands	Test-negative case-control	11Feb2022	USA	USA	North America	66220	2019	4	Multiple or heterologous RNA	mRNA	2	ED encounters and hospital admissions	included	ED or UC visit	symptomatic	omicron	>=5 months	~53 weeks	37	34	40
185	Ferdinands	Test-negative case-control	11Feb2022	USA	USA	North America	66220	2019	4	Multiple or heterologous RNA	mRNA	2	ED encounters and hospital admissions	included	hospitalization	severe	omicron	<2 months	~53 weeks	71	51	83
185	Ferdinands	Test-negative case-control	11Feb2022	USA	USA	North America	66220	2019	4	Multiple or heterologous RNA	mRNA	2	ED encounters and hospital admissions	included	hospitalization	severe	omicron	>=5 months	~53 weeks	54	48	59
185	Ferdinands	Test-negative case-control	11Feb2022	USA	USA	North America	66220	2019	4	Multiple or heterologous RNA	mRNA	2	ED encounters and hospital admissions	included	ED or UC visit	symptomatic	delta	<2 months	~25 weeks	92	91	94
185	Ferdinands	Test-negative case-control	11Feb2022	USA	USA	North America	66220	2019	4	Multiple or heterologous RNA	mRNA	2	ED encounters and hospital admissions	included	ED or UC visit	symptomatic	delta	>=5 months	~25 weeks	77	76	78
185	Ferdinands	Test-negative case-control	11Feb2022	USA	USA	North America	66220	2019	4	Multiple or heterologous RNA	mRNA	2	ED encounters and hospital admissions	included	hospitalization	severe	delta	<2 months	~25 weeks	94	92	96
185	Ferdinands	Test-negative case-control	11Feb2022	USA	USA	North America	66220	2019	4	Multiple or heterologous RNA	mRNA	2	ED encounters and hospital admissions	included	hospitalization	severe	delta	>=5 months	~25 weeks	82	82	83
186	Jara	Prospective cohort	20Apr2023	Chile	CHL	South America	14690	2019	3	Sinovac CoronaVac	Inactivated	2	6-16 years	excluded	infection	infection	delta	14+	~28 weeks	74.8	74.1	75.5
186	Jara	Prospective cohort	20Apr2023	Chile	CHL	South America	14690	2019	3	Sinovac CoronaVac	Inactivated	2	6-16 years	excluded	hospitalization	severe	delta	14+	~28 weeks	91.3	88.1	93.6
186	Jara	Prospective cohort	20Apr2023	Chile	CHL	South America	14690	2019	3	Sinovac CoronaVac	Inactivated	2	6-16 years	excluded	ICU admission	severe	delta	14+	~28 weeks	93.8	85.7	97.3
186	Jara	Prospective cohort	20Apr2023	Chile	CHL	South America	14690	2019	3	Sinovac CoronaVac	Inactivated	2	6-11 years	excluded	infection	infection	delta	14+	~28 weeks	75.8	74.8	76.8
186	Jara	Prospective cohort	20Apr2023	Chile	CHL	South America	14690	2019	3	Sinovac CoronaVac	Inactivated	2	6-11 years	excluded	hospitalization	severe	delta	14+	~28 weeks	78.5	62.8	87.6
186	Jara	Prospective cohort	20Apr2023	Chile	CHL	South America	14690	2019	3	Sinovac CoronaVac	Inactivated	2	12-16 years	excluded	infection	infection	delta	14+	~28 weeks	73.6	72.5	74.6
186	Jara	Prospective cohort	20Apr2023	Chile	CHL	South America	14690	2019	3	Sinovac CoronaVac	Inactivated	2	12-16 years	excluded	hospitalization	severe	delta	14+	~28 weeks	93.4	90.4	95.5
186	Jara	Prospective cohort	20Apr2023	Chile	CHL	South America	14690	2019	3	BioNTech/Pfizer BNT162b2	mRNA	2	12-16 years	excluded	infection	infection	delta	14+	~30 weeks	84.4	83.7	85
186	Jara	Prospective cohort	20Apr2023	Chile	CHL	South America	14690	2019	3	BioNTech/Pfizer BNT162b2	mRNA	2	12-16 years	excluded	hospitalization	severe	delta	14+	~30 weeks	93.5	90.4	95.6
186	Jara	Prospective cohort	20Apr2023	Chile	CHL	South America	14690	2019	3	BioNTech/Pfizer BNT162b2	mRNA	2	12-16 years	excluded	ICU admission	severe	delta	14+	~30 weeks	98	89.9	99.6
187	Halasa	Test-negative case-control	22Jun2022	USA	USA	North America	66220	2019	4	Multiple or heterologous RNA	mRNA	2	infants <6 months when timing of maternal vaccination was anytime up to 14 days before delivery	included	hospitalization	severe	delta/omicron	14+	~33 weeks	52	33	65
187	Halasa	Test-negative case-control	22Jun2022	USA	USA	North America	66220	2019	4	Multiple or heterologous RNA	mRNA	2	infants <6 months when timing of maternal vaccination was in first 20 weeks	included	hospitalization	severe	delta/omicron	14+	~33 weeks	38	3	60
187	Halasa	Test-negative case-control	22Jun2022	USA	USA	North America	66220	2019	4	Multiple or heterologous RNA	mRNA	2	infants <6 months when timing of maternal vaccination was from 21 weeks' gestation up to 14 days before delivery	included	hospitalization	severe	delta/omicron	14+	~33 weeks	69	50	80
187	Halasa	Test-negative case-control	22Jun2022	USA	USA	North America	66220	2019	4	Multiple or heterologous RNA	mRNA	2	infants <6 months when timing of maternal vaccination was anytime up to 14 days before delivery	included	hospitalization	severe	omicron	14+	~33 weeks	38	8	58
187	Halasa	Test-negative case-control	22Jun2022	USA	USA	North America	66220	2019	4	Multiple or heterologous RNA	mRNA	2	infants <6 months when timing of maternal vaccination was in first 20 weeks	included	hospitalization	severe	omicron	14+	~33 weeks	25	-26	56
187	Halasa	Test-negative case-control	22Jun2022	USA	USA	North America	66220	2019	4	Multiple or heterologous RNA	mRNA	2	infants <6 months when timing of maternal vaccination was from 21 weeks' gestation up to 14 days before delivery	included	hospitalization	severe	omicron	14+	~33 weeks	57	25	75
187	Halasa	Test-negative case-control	22Jun2022	USA	USA	North America	66220	2019	4	Multiple or heterologous RNA	mRNA	2	infants <6 months when timing of maternal vaccination was anytime up to 14 days before delivery	included	hospitalization	severe	delta	14+	~33 weeks	80	60	90
187	Halasa	Test-negative case-control	22Jun2022	USA	USA	North America	66220	2019	4	Multiple or heterologous RNA	mRNA	2	infants <6 months when timing of maternal vaccination was in first 20 weeks	included	hospitalization	severe	delta	14+	~33 weeks	68	19	87
187	Halasa	Test-negative case-control	22Jun2022	USA	USA	North America	66220	2019	4	Multiple or heterologous RNA	mRNA	2	infants <6 months when timing of maternal vaccination was from 21 weeks' gestation up to 14 days before delivery	included	hospitalization	severe	delta	14+	~33 weeks	88	68	96
188	Gazit	Retrospective cohort	15Feb2022	Israel	ISR	Asia	43800	2019	4	BioNTech/Pfizer BNT162b2	mRNA	2	>= 18 years	included	infection	infection	other combinations	14+	~40 weeks	82	80	85
188	Gazit	Retrospective cohort	15Feb2022	Israel	ISR	Asia	43800	2019	4	BioNTech/Pfizer BNT162b2	mRNA	2	>= 18 years	included	symptomatic disease	symptomatic	other combinations	14+	~40 weeks	76	71	80
189	Filon	Retrospective cohort	15Feb2022	Italy	ITA	Europe	34890	2019	4	BioNTech/Pfizer BNT162b2	mRNA	2	HCW	excluded	infection (March)	infection	other combinations	14+	~16 weeks	95	92	98
189	Filon	Retrospective cohort	15Feb2022	Italy	ITA	Europe	34890	2019	4	BioNTech/Pfizer BNT162b2	mRNA	2	HCW	excluded	infection (April)	infection	other combinations	14+	~16 weeks	95	92	98
189	Filon	Retrospective cohort	15Feb2022	Italy	ITA	Europe	34890	2019	4	BioNTech/Pfizer BNT162b2	mRNA	2	HCW	excluded	infection (May)	infection	other combinations	14+	~16 weeks	80	70	84
190	Wu	Retrospective cohort	10Jan2022	China	CHN	Asia	10310	2019	3	Beijing/Sinopharm BBIBP-CorV	Inactivated	1+	close contacts	excluded	symptomatic disease	symptomatic	delta	14+	NA	24.7	-98.8	71.4
190	Wu	Retrospective cohort	10Jan2022	China	CHN	Asia	10310	2019	3	Beijing/Sinopharm BBIBP-CorV	Inactivated	2	close contacts	excluded	symptomatic disease	symptomatic	delta	14+	~24 weeks	50.5	3.8	74.6
190	Wu	Retrospective cohort	10Jan2022	China	CHN	Asia	10310	2019	3	Beijing/Sinopharm BBIBP-CorV	Inactivated	2	close contacts	excluded	symptomatic disease	symptomatic	delta	>=3 months	~24 weeks	39.3	-20.4	69.4
190	Wu	Retrospective cohort	10Jan2022	China	CHN	Asia	10310	2019	3	Beijing/Sinopharm BBIBP-CorV	Inactivated	2	close contacts	excluded	symptomatic disease	symptomatic	delta	4-6 months	~24 weeks	82	-25.7	97.4
190	Wu	Retrospective cohort	10Jan2022	China	CHN	Asia	10310	2019	3	Beijing/Sinopharm BBIBP-CorV	Inactivated	1+	close contacts	excluded	pneumonia	severe	delta	14+	NA	16.3	-164.3	73.2
190	Wu	Retrospective cohort	10Jan2022	China	CHN	Asia	10310	2019	3	Beijing/Sinopharm BBIBP-CorV	Inactivated	2	close contacts	excluded	pneumonia	severe	delta	14+	~24 weeks	54.7	-3.4	80.2
190	Wu	Retrospective cohort	10Jan2022	China	CHN	Asia	10310	2019	3	Beijing/Sinopharm BBIBP-CorV	Inactivated	2	close contacts	excluded	pneumonia	severe	delta	>=3 months	~24 weeks	39.6	-35.4	73.1
190	Wu	Retrospective cohort	10Jan2022	China	CHN	Asia	10310	2019	3	Beijing/Sinopharm BBIBP-CorV	Inactivated	1+	close contacts	excluded	severe disease	severe	delta	14+	NA	7.5	-655.6	88.7
190	Wu	Retrospective cohort	10Jan2022	China	CHN	Asia	10310	2019	3	Sinovac CoronaVac	Inactivated	1+	close contacts	excluded	symptomatic disease	symptomatic	delta	14+	NA	29.9	-44.3	66
190	Wu	Retrospective cohort	10Jan2022	China	CHN	Asia	10310	2019	3	Sinovac CoronaVac	Inactivated	2	close contacts	excluded	symptomatic disease	symptomatic	delta	14+	~24 weeks	39.1	-0.9	63.3
190	Wu	Retrospective cohort	10Jan2022	China	CHN	Asia	10310	2019	3	Sinovac CoronaVac	Inactivated	2	close contacts	excluded	symptomatic disease	symptomatic	delta	>=3 months	~24 weeks	45.5	-5.9	71.9
190	Wu	Retrospective cohort	10Jan2022	China	CHN	Asia	10310	2019	3	Sinovac CoronaVac	Inactivated	2	close contacts	excluded	symptomatic disease	symptomatic	delta	4-6 months	~24 weeks	29.8	-41.1	65.1
190	Wu	Retrospective cohort	10Jan2022	China	CHN	Asia	10310	2019	3	Sinovac CoronaVac	Inactivated	1	close contacts	excluded	pneumonia	severe	delta	14+	NA	52.6	-25.2	82.1
190	Wu	Retrospective cohort	10Jan2022	China	CHN	Asia	10310	2019	3	Sinovac CoronaVac	Inactivated	2	close contacts	excluded	pneumonia	severe	delta	14+	~24 weeks	64.9	22.8	84
190	Wu	Retrospective cohort	10Jan2022	China	CHN	Asia	10310	2019	3	Sinovac CoronaVac	Inactivated	2	close contacts	excluded	pneumonia	severe	delta	>=3 months	~24 weeks	73.8	17.9	91.6
190	Wu	Retrospective cohort	10Jan2022	China	CHN	Asia	10310	2019	3	Sinovac CoronaVac	Inactivated	2	close contacts	excluded	pneumonia	severe	delta	4-6 months	~24 weeks	47.4	-44.3	80.8
190	Wu	Retrospective cohort	10Jan2022	China	CHN	Asia	10310	2019	3	Sinovac CoronaVac	Inactivated	1	close contacts	excluded	severe disease	severe	delta	14+	NA	59.7	-209.9	94.7
191	Mallow	Test-negative case-control	09Feb2022	USA	USA	North America	66220	2019	4	BioNTech/Pfizer BNT162b2	mRNA	2	ED patients (aged 18+)	unknown	ED visits	symptomatic	other combinations	14+	~31 weeks	73.9	66.3	79.8
191	Mallow	Test-negative case-control	09Feb2022	USA	USA	North America	66220	2019	4	Moderna mRNA-1273	mRNA	2	ED patients (aged 18+)	unknown	ED visits	symptomatic	other combinations	14+	~31 weeks	78	68.1	84.9
192	Shen	Retrospective cohort	23Feb2022	USA	USA	North America	66220	2019	4	BioNTech/Pfizer BNT162b2	mRNA	2	immunocompromised	excluded	Infection	infection	other combinations	14+	~36 weeks	41	9	62
192	Shen	Retrospective cohort	23Feb2022	USA	USA	North America	66220	2019	4	Moderna mRNA-1273	mRNA	2	immunocompromised	excluded	Infection	infection	other combinations	14+	~36 weeks	48	18	67
192	Shen	Retrospective cohort	23Feb2022	USA	USA	North America	66220	2019	4	Janssen Ad26.COV2.S	Vectored	1	immunocompromised	excluded	Infection	infection	other combinations	14+	~36 weeks	66	-30	91
193	Cura-Bilbao	Prospective cohort	02Feb2022	Spain	ESP	Europe	30370	2019	4	BioNTech/Pfizer BNT162b2	mRNA	1	>= 18 years	excluded	Infection	infection	other combinations	12+	NA	20.8	11.6	29
193	Cura-Bilbao	Prospective cohort	02Feb2022	Spain	ESP	Europe	30370	2019	4	BioNTech/Pfizer BNT162b2	mRNA	2	>= 18 years	excluded	Infection	infection	other combinations	7+	~16 weeks	70	65.3	74.1
193	Cura-Bilbao	Prospective cohort	02Feb2022	Spain	ESP	Europe	30370	2019	4	Moderna mRNA-1273	mRNA	1	>= 18 years	excluded	Infection	infection	other combinations	14+	NA	52.8	30.7	67.8
193	Cura-Bilbao	Prospective cohort	02Feb2022	Spain	ESP	Europe	30370	2019	4	Moderna mRNA-1273	mRNA	2	>= 18 years	excluded	Infection	infection	other combinations	14+	~16 weeks	70.3	52.2	81.5
193	Cura-Bilbao	Prospective cohort	02Feb2022	Spain	ESP	Europe	30370	2019	4	Oxford/AstraZeneca ChAdOx1-S	Vectored	1	>= 18 years	excluded	Infection	infection	other combinations	21+	NA	40.3	31.8	47.7
194	Smid	Retrospective cohort	15Oct2022	Czech Republic	CZE	Europe	22100	2019	3	BioNTech/Pfizer BNT162b2	mRNA	1	all ages	included	Infection	infection	omicron	14-74	NA	31	28	34
194	Smid	Retrospective cohort	15Oct2022	Czech Republic	CZE	Europe	22100	2019	3	BioNTech/Pfizer BNT162b2	mRNA	2	all ages	included	Infection	infection	omicron	14-74	~54 weeks	49	48	50
194	Smid	Retrospective cohort	15Oct2022	Czech Republic	CZE	Europe	22100	2019	3	BioNTech/Pfizer BNT162b2	mRNA	1	all ages	included	Infection	infection	omicron	75+	NA	53	46	59
194	Smid	Retrospective cohort	15Oct2022	Czech Republic	CZE	Europe	22100	2019	3	BioNTech/Pfizer BNT162b2	mRNA	2	all ages	included	Infection	infection	omicron	135+	~54 weeks	11	10	12
194	Smid	Retrospective cohort	15Oct2022	Czech Republic	CZE	Europe	22100	2019	3	BioNTech/Pfizer BNT162b2	mRNA	1	all ages	included	hospitalization	severe	omicron	14-74	NA	41	-3	66
194	Smid	Retrospective cohort	15Oct2022	Czech Republic	CZE	Europe	22100	2019	3	BioNTech/Pfizer BNT162b2	mRNA	2	all ages	included	hospitalization	severe	omicron	14-74	~54 weeks	46	28	60
194	Smid	Retrospective cohort	15Oct2022	Czech Republic	CZE	Europe	22100	2019	3	BioNTech/Pfizer BNT162b2	mRNA	1	all ages	included	hospitalization	severe	omicron	75+	NA	4	-287	76
194	Smid	Retrospective cohort	15Oct2022	Czech Republic	CZE	Europe	22100	2019	3	BioNTech/Pfizer BNT162b2	mRNA	2	all ages	included	hospitalization	severe	omicron	135+	~54 weeks	34	24	42
194	Smid	Retrospective cohort	15Oct2022	Czech Republic	CZE	Europe	22100	2019	3	Moderna mRNA-1273	mRNA	1	all ages	included	Infection	infection	omicron	14-74	NA	49	42	55
194	Smid	Retrospective cohort	15Oct2022	Czech Republic	CZE	Europe	22100	2019	3	Moderna mRNA-1273	mRNA	2	all ages	included	Infection	infection	omicron	14-74	~54 weeks	48	44	52
194	Smid	Retrospective cohort	15Oct2022	Czech Republic	CZE	Europe	22100	2019	3	Moderna mRNA-1273	mRNA	1	all ages	included	Infection	infection	omicron	75+	NA	60	36	75
194	Smid	Retrospective cohort	15Oct2022	Czech Republic	CZE	Europe	22100	2019	3	Moderna mRNA-1273	mRNA	2	all ages	included	Infection	infection	omicron	135+	~54 weeks	20	17	22
194	Smid	Retrospective cohort	15Oct2022	Czech Republic	CZE	Europe	22100	2019	3	Moderna mRNA-1273	mRNA	1	all ages	included	hospitalization	severe	omicron	14-74	NA	56	-78	89
194	Smid	Retrospective cohort	15Oct2022	Czech Republic	CZE	Europe	22100	2019	3	Moderna mRNA-1273	mRNA	2	all ages	included	hospitalization	severe	omicron	14-74	~54 weeks	51	-20	80
194	Smid	Retrospective cohort	15Oct2022	Czech Republic	CZE	Europe	22100	2019	3	Moderna mRNA-1273	mRNA	1	all ages	included	hospitalization	severe	omicron	75+	NA	-160	-1743	64
194	Smid	Retrospective cohort	15Oct2022	Czech Republic	CZE	Europe	22100	2019	3	Moderna mRNA-1273	mRNA	2	all ages	included	hospitalization	severe	omicron	135+	~54 weeks	31	9	49
194	Smid	Retrospective cohort	15Oct2022	Czech Republic	CZE	Europe	22100	2019	3	Oxford/AstraZeneca ChAdOx1-S	Vectored	2	all ages	included	Infection	infection	omicron	75-135	~54 weeks	51	23	69
194	Smid	Retrospective cohort	15Oct2022	Czech Republic	CZE	Europe	22100	2019	3	Oxford/AstraZeneca ChAdOx1-S	Vectored	2	all ages	included	Infection	infection	omicron	135+	~54 weeks	5	1	9
194	Smid	Retrospective cohort	15Oct2022	Czech Republic	CZE	Europe	22100	2019	3	Oxford/AstraZeneca ChAdOx1-S	Vectored	2	all ages	included	hospitalization	severe	omicron	75-135	~54 weeks	-139	-861	41
194	Smid	Retrospective cohort	15Oct2022	Czech Republic	CZE	Europe	22100	2019	3	Oxford/AstraZeneca ChAdOx1-S	Vectored	2	all ages	included	hospitalization	severe	omicron	135+	~54 weeks	13	-8	30
194	Smid	Retrospective cohort	15Oct2022	Czech Republic	CZE	Europe	22100	2019	3	Janssen Ad26.COV2.S	Vectored	1	all ages	included	Infection	infection	omicron	14-74	~54 weeks	47	45	49
194	Smid	Retrospective cohort	15Oct2022	Czech Republic	CZE	Europe	22100	2019	3	Janssen Ad26.COV2.S	Vectored	1	all ages	included	Infection	infection	omicron	135+	~54 weeks	35	33	38
194	Smid	Retrospective cohort	15Oct2022	Czech Republic	CZE	Europe	22100	2019	3	Janssen Ad26.COV2.S	Vectored	1	all ages	included	hospitalization	severe	omicron	14-74	~54 weeks	28	-22	57
194	Smid	Retrospective cohort	15Oct2022	Czech Republic	CZE	Europe	22100	2019	3	Janssen Ad26.COV2.S	Vectored	1	all ages	included	hospitalization	severe	omicron	135+	~54 weeks	38	8	58
194	Smid	Retrospective cohort	15Oct2022	Czech Republic	CZE	Europe	22100	2019	3	BioNTech/Pfizer BNT162b2	mRNA	1	all ages	included	Infection	infection	delta	14-74	NA	67	65	69
194	Smid	Retrospective cohort	15Oct2022	Czech Republic	CZE	Europe	22100	2019	3	BioNTech/Pfizer BNT162b2	mRNA	2	all ages	included	Infection	infection	delta	14-74	~54 weeks	82	81	83
194	Smid	Retrospective cohort	15Oct2022	Czech Republic	CZE	Europe	22100	2019	3	BioNTech/Pfizer BNT162b2	mRNA	1	all ages	included	Infection	infection	delta	75+	NA	61	51	69
194	Smid	Retrospective cohort	15Oct2022	Czech Republic	CZE	Europe	22100	2019	3	BioNTech/Pfizer BNT162b2	mRNA	2	all ages	included	Infection	infection	delta	135+	~54 weeks	54	53	55
194	Smid	Retrospective cohort	15Oct2022	Czech Republic	CZE	Europe	22100	2019	3	BioNTech/Pfizer BNT162b2	mRNA	1	all ages	included	hospitalization	severe	delta	14-74	NA	53	40	63
194	Smid	Retrospective cohort	15Oct2022	Czech Republic	CZE	Europe	22100	2019	3	BioNTech/Pfizer BNT162b2	mRNA	2	all ages	included	hospitalization	severe	delta	14-74	~54 weeks	80	72	85
194	Smid	Retrospective cohort	15Oct2022	Czech Republic	CZE	Europe	22100	2019	3	BioNTech/Pfizer BNT162b2	mRNA	1	all ages	included	hospitalization	severe	delta	75+	NA	61	-20	87
194	Smid	Retrospective cohort	15Oct2022	Czech Republic	CZE	Europe	22100	2019	3	BioNTech/Pfizer BNT162b2	mRNA	2	all ages	included	hospitalization	severe	delta	135+	~54 weeks	82	77	86
194	Smid	Retrospective cohort	15Oct2022	Czech Republic	CZE	Europe	22100	2019	3	Moderna mRNA-1273	mRNA	1	all ages	included	Infection	infection	delta	14-74	NA	68	61	74
194	Smid	Retrospective cohort	15Oct2022	Czech Republic	CZE	Europe	22100	2019	3	Moderna mRNA-1273	mRNA	2	all ages	included	Infection	infection	delta	14-74	~54 weeks	71	65	76
194	Smid	Retrospective cohort	15Oct2022	Czech Republic	CZE	Europe	22100	2019	3	Moderna mRNA-1273	mRNA	1	all ages	included	Infection	infection	delta	75+	NA	67	34	84
194	Smid	Retrospective cohort	15Oct2022	Czech Republic	CZE	Europe	22100	2019	3	Moderna mRNA-1273	mRNA	2	all ages	included	Infection	infection	delta	135+	~54 weeks	68	66	69
194	Smid	Retrospective cohort	15Oct2022	Czech Republic	CZE	Europe	22100	2019	3	Moderna mRNA-1273	mRNA	1	all ages	included	hospitalization	severe	delta	14-74	NA	49	13	71
194	Smid	Retrospective cohort	15Oct2022	Czech Republic	CZE	Europe	22100	2019	3	Moderna mRNA-1273	mRNA	2	all ages	included	hospitalization	severe	delta	14-74	~54 weeks	100	NA	NA
194	Smid	Retrospective cohort	15Oct2022	Czech Republic	CZE	Europe	22100	2019	3	Moderna mRNA-1273	mRNA	1	all ages	included	hospitalization	severe	delta	75+	NA	100	NA	NA
194	Smid	Retrospective cohort	15Oct2022	Czech Republic	CZE	Europe	22100	2019	3	Moderna mRNA-1273	mRNA	2	all ages	included	hospitalization	severe	delta	135+	~54 weeks	82	78	85
194	Smid	Retrospective cohort	15Oct2022	Czech Republic	CZE	Europe	22100	2019	3	Oxford/AstraZeneca ChAdOx1-S	Vectored	2	all ages	included	Infection	infection	delta	75-135	~54 weeks	65	57	72
194	Smid	Retrospective cohort	15Oct2022	Czech Republic	CZE	Europe	22100	2019	3	Oxford/AstraZeneca ChAdOx1-S	Vectored	2	all ages	included	Infection	infection	delta	135+	~54 weeks	45	43	48
194	Smid	Retrospective cohort	15Oct2022	Czech Republic	CZE	Europe	22100	2019	3	Oxford/AstraZeneca ChAdOx1-S	Vectored	2	all ages	included	hospitalization	severe	delta	75-135	~54 weeks	80	62	89
194	Smid	Retrospective cohort	15Oct2022	Czech Republic	CZE	Europe	22100	2019	3	Oxford/AstraZeneca ChAdOx1-S	Vectored	2	all ages	included	hospitalization	severe	delta	135+	~54 weeks	68	64	71
194	Smid	Retrospective cohort	15Oct2022	Czech Republic	CZE	Europe	22100	2019	3	Janssen Ad26.COV2.S	Vectored	1	all ages	included	Infection	infection	delta	14-74	~54 weeks	60	57	63
194	Smid	Retrospective cohort	15Oct2022	Czech Republic	CZE	Europe	22100	2019	3	Janssen Ad26.COV2.S	Vectored	1	all ages	included	Infection	infection	delta	135+	~54 weeks	54	50	57
194	Smid	Retrospective cohort	15Oct2022	Czech Republic	CZE	Europe	22100	2019	3	Janssen Ad26.COV2.S	Vectored	1	all ages	included	hospitalization	severe	delta	14-74	~54 weeks	54	39	65
194	Smid	Retrospective cohort	15Oct2022	Czech Republic	CZE	Europe	22100	2019	3	Janssen Ad26.COV2.S	Vectored	1	all ages	included	hospitalization	severe	delta	135+	~54 weeks	61	51	69
195	Klein	Test-negative case-control	01Mar2022	USA	USA	North America	66220	2019	4	BioNTech/Pfizer BNT162b2	mRNA	2	5-11 years	unknown	ED or UC visit	symptomatic	omicron	14-67	~33 weeks	51	30	65
195	Klein	Test-negative case-control	01Mar2022	USA	USA	North America	66220	2019	4	BioNTech/Pfizer BNT162b2	mRNA	2	12-15 years	unknown	ED or UC visit	symptomatic	omicron	14-149	~33 weeks	45	30	57
195	Klein	Test-negative case-control	01Mar2022	USA	USA	North America	66220	2019	4	BioNTech/Pfizer BNT162b2	mRNA	2	12-15 years	unknown	ED or UC visit	symptomatic	omicron	150+	~33 weeks	-2	-25	17
195	Klein	Test-negative case-control	01Mar2022	USA	USA	North America	66220	2019	4	BioNTech/Pfizer BNT162b2	mRNA	2	16-17 years	unknown	ED or UC visit	symptomatic	omicron	14-149	~33 weeks	34	8	53
195	Klein	Test-negative case-control	01Mar2022	USA	USA	North America	66220	2019	4	BioNTech/Pfizer BNT162b2	mRNA	2	16-17 years	unknown	ED or UC visit	symptomatic	omicron	150+	~33 weeks	-3	-30	18
195	Klein	Test-negative case-control	01Mar2022	USA	USA	North America	66220	2019	4	BioNTech/Pfizer BNT162b2	mRNA	2	12-15 years	unknown	ED or UC visit	symptomatic	delta	14-149	~33 weeks	92	89	94
195	Klein	Test-negative case-control	01Mar2022	USA	USA	North America	66220	2019	4	BioNTech/Pfizer BNT162b2	mRNA	2	12-15 years	unknown	ED or UC visit	symptomatic	delta	150+	~33 weeks	79	68	86
195	Klein	Test-negative case-control	01Mar2022	USA	USA	North America	66220	2019	4	BioNTech/Pfizer BNT162b2	mRNA	2	16-17 years	unknown	ED or UC visit	symptomatic	delta	14-149	~33 weeks	85	81	89
195	Klein	Test-negative case-control	01Mar2022	USA	USA	North America	66220	2019	4	BioNTech/Pfizer BNT162b2	mRNA	2	16-17 years	unknown	ED or UC visit	symptomatic	delta	150+	~33 weeks	77	67	84
195	Klein	Test-negative case-control	01Mar2022	USA	USA	North America	66220	2019	4	BioNTech/Pfizer BNT162b2	mRNA	2	5-11 years	unknown	hospitalization	severe	delta/omicron	14-67	~33 weeks	74	-35	95
195	Klein	Test-negative case-control	01Mar2022	USA	USA	North America	66220	2019	4	BioNTech/Pfizer BNT162b2	mRNA	2	12-15 years	unknown	hospitalization	severe	delta/omicron	14-149	~33 weeks	92	79	97
195	Klein	Test-negative case-control	01Mar2022	USA	USA	North America	66220	2019	4	BioNTech/Pfizer BNT162b2	mRNA	2	12-15 years	unknown	hospitalization	severe	delta/omicron	150+	~33 weeks	73	43	88
195	Klein	Test-negative case-control	01Mar2022	USA	USA	North America	66220	2019	4	BioNTech/Pfizer BNT162b2	mRNA	2	16-17 years	unknown	hospitalization	severe	delta/omicron	14-149	~33 weeks	94	87	97
195	Klein	Test-negative case-control	01Mar2022	USA	USA	North America	66220	2019	4	BioNTech/Pfizer BNT162b2	mRNA	2	16-17 years	unknown	hospitalization	severe	delta/omicron	150+	~33 weeks	88	72	95
196	Wright	Case-control	25Feb2022	USA	USA	North America	66220	2019	4	BioNTech/Pfizer BNT162b2	mRNA	2	>= 18 years	included	severe disease	severe	other combinations	14+	~40 weeks	87.9	86.7	89
196	Wright	Case-control	25Feb2022	USA	USA	North America	66220	2019	4	Moderna mRNA-1273	mRNA	2	>= 18 years	included	severe disease	severe	other combinations	14+	~40 weeks	92.9	92	93.7
196	Wright	Case-control	25Feb2022	USA	USA	North America	66220	2019	4	Janssen Ad26.COV2.S	Vectored	1	>= 18 years	included	severe disease	severe	other combinations	14+	~40 weeks	73	68.8	76.6
197	Perry	Retrospective cohort	03Mar2022	UK	GBR	Europe	43240	2019	4	BioNTech/Pfizer BNT162b2	mRNA	1	>= 50 years	included	infection	infection	other combinations	14-20	NA	19	9	28
197	Perry	Retrospective cohort	03Mar2022	UK	GBR	Europe	43240	2019	4	BioNTech/Pfizer BNT162b2	mRNA	1	>= 50 years	included	infection	infection	other combinations	>27	NA	16	8	24
197	Perry	Retrospective cohort	03Mar2022	UK	GBR	Europe	43240	2019	4	BioNTech/Pfizer BNT162b2	mRNA	2	>= 50 years	included	infection	infection	other combinations	>6	~26.5 weeks	50	44	55
197	Perry	Retrospective cohort	03Mar2022	UK	GBR	Europe	43240	2019	4	BioNTech/Pfizer BNT162b2	mRNA	1	>= 50 years	included	hospitalization	severe	other combinations	14-20	NA	69	43	83
197	Perry	Retrospective cohort	03Mar2022	UK	GBR	Europe	43240	2019	4	BioNTech/Pfizer BNT162b2	mRNA	1	>= 50 years	included	hospitalization	severe	other combinations	>27	NA	75	56	85
197	Perry	Retrospective cohort	03Mar2022	UK	GBR	Europe	43240	2019	4	BioNTech/Pfizer BNT162b2	mRNA	2	>= 50 years	included	hospitalization	severe	other combinations	>6	~26.5 weeks	88	81	93
197	Perry	Retrospective cohort	03Mar2022	UK	GBR	Europe	43240	2019	4	Oxford/AstraZeneca ChAdOx1-S	Vectored	1	>= 50 years	included	infection	infection	other combinations	14-20	NA	7	-5	19
197	Perry	Retrospective cohort	03Mar2022	UK	GBR	Europe	43240	2019	4	Oxford/AstraZeneca ChAdOx1-S	Vectored	1	>= 50 years	included	infection	infection	other combinations	>27	NA	17	9	25
197	Perry	Retrospective cohort	03Mar2022	UK	GBR	Europe	43240	2019	4	Oxford/AstraZeneca ChAdOx1-S	Vectored	2	>= 50 years	included	infection	infection	other combinations	>6	~18 weeks	25	15	33
197	Perry	Retrospective cohort	03Mar2022	UK	GBR	Europe	43240	2019	4	Oxford/AstraZeneca ChAdOx1-S	Vectored	1	>= 50 years	included	hospitalization	severe	other combinations	14-20	NA	48	26	64
197	Perry	Retrospective cohort	03Mar2022	UK	GBR	Europe	43240	2019	4	Oxford/AstraZeneca ChAdOx1-S	Vectored	1	>= 50 years	included	hospitalization	severe	other combinations	>27	NA	72	62	80
197	Perry	Retrospective cohort	03Mar2022	UK	GBR	Europe	43240	2019	4	Oxford/AstraZeneca ChAdOx1-S	Vectored	2	>= 50 years	included	hospitalization	severe	other combinations	>6	~18 weeks	81	71	88
198	Oliver	Retrospective cohort	09Mar2022	Canada	CAN	North America	46580	2019	4	Multiple or heterologous RNA	mRNA	1	hemodialysis patients	included	infection	infection	alpha	14+	NA	41	24	54
198	Oliver	Retrospective cohort	09Mar2022	Canada	CAN	North America	46580	2019	4	Multiple or heterologous RNA	mRNA	2	hemodialysis patients	included	infection	infection	alpha	7+	~22 weeks	69	58	78
198	Oliver	Retrospective cohort	09Mar2022	Canada	CAN	North America	46580	2019	4	Multiple or heterologous RNA	mRNA	1	hemodialysis patients	included	severe disease	severe	alpha	14+	NA	46	23	63
198	Oliver	Retrospective cohort	09Mar2022	Canada	CAN	North America	46580	2019	4	Multiple or heterologous RNA	mRNA	2	hemodialysis patients	included	severe disease	severe	alpha	7+	~22 weeks	83	70	90
198	Oliver	Retrospective cohort	09Mar2022	Canada	CAN	North America	46580	2019	4	Multiple or heterologous RNA	mRNA	1	hemodialysis patients	included	hospitalization	severe	alpha	14+	NA	40	13	58
198	Oliver	Retrospective cohort	09Mar2022	Canada	CAN	North America	46580	2019	4	Multiple or heterologous RNA	mRNA	2	hemodialysis patients	included	hospitalization	severe	alpha	7+	~22 weeks	82	69	90
198	Oliver	Retrospective cohort	09Mar2022	Canada	CAN	North America	46580	2019	4	Multiple or heterologous RNA	mRNA	1	hemodialysis patients	included	death	death	alpha	14+	NA	71	40	86
198	Oliver	Retrospective cohort	09Mar2022	Canada	CAN	North America	46580	2019	4	Multiple or heterologous RNA	mRNA	2	hemodialysis patients	included	death	death	alpha	7+	~22 weeks	85	59	95
199	Oliveira	Matched case-control	03Mar2022	USA	USA	North America	66220	2019	4	BioNTech/Pfizer BNT162b2	mRNA	1	12-18 years	excluded	infection	infection	delta	14+	NA	74	18	92
199	Oliveira	Matched case-control	03Mar2022	USA	USA	North America	66220	2019	4	BioNTech/Pfizer BNT162b2	mRNA	2	12-18 years	excluded	infection	infection	delta	1-4 weeks	~11 weeks	91	33	99
199	Oliveira	Matched case-control	03Mar2022	USA	USA	North America	66220	2019	4	BioNTech/Pfizer BNT162b2	mRNA	2	12-18 years	excluded	infection	infection	delta	13-17 weeks	~11 weeks	83	34	95
199	Oliveira	Matched case-control	03Mar2022	USA	USA	North America	66220	2019	4	BioNTech/Pfizer BNT162b2	mRNA	2	12-18 years	excluded	symptomatic disease	symptomatic	delta	14+	~11 weeks	93	81	97
199	Oliveira	Matched case-control	03Mar2022	USA	USA	North America	66220	2019	4	BioNTech/Pfizer BNT162b2	mRNA	2	12-18 years	excluded	asymptomatic infection	asymptomatic	delta	14+	~11 weeks	85	57	95
200	Ashmawy	Ambispective cohort	24Apr2023	Egypt	EGY	Africa	2640	2019	2	Beijing/Sinopharm BBIBP-CorV	Inactivated	2	HCW	included	symptomatic disease	symptomatic	delta	14+	~29 weeks	67	43	80
200	Ashmawy	Ambispective cohort	24Apr2023	Egypt	EGY	Africa	2640	2019	2	Beijing/Sinopharm BBIBP-CorV	Inactivated	2	HCW	included	infection	infection	delta	14+	~29 weeks	46	24	62
200	Ashmawy	Ambispective cohort	24Apr2023	Egypt	EGY	Africa	2640	2019	2	Beijing/Sinopharm BBIBP-CorV	Inactivated	2	HCW	included	hospitalization	severe	delta	14+	~29 weeks	65	-8	88
201	Fowlkes	Prospective cohort	11Mar2022	USA	USA	North America	66220	2019	4	BioNTech/Pfizer BNT162b2	mRNA	2	5-11 years	excluded	infection	infection	omicron	14-82	~29 weeks	31	9	48
201	Fowlkes	Prospective cohort	11Mar2022	USA	USA	North America	66220	2019	4	BioNTech/Pfizer BNT162b2	mRNA	2	12-15 years	excluded	infection	infection	omicron	14+	~29 weeks	59	24	78
201	Fowlkes	Prospective cohort	11Mar2022	USA	USA	North America	66220	2019	4	BioNTech/Pfizer BNT162b2	mRNA	2	12-15 years	excluded	infection	infection	omicron	14-149	NA	59	22	79
201	Fowlkes	Prospective cohort	11Mar2022	USA	USA	North America	66220	2019	4	BioNTech/Pfizer BNT162b2	mRNA	2	12-15 years	excluded	infection	infection	omicron	150+	~29 weeks	62	-28	29
201	Fowlkes	Prospective cohort	11Mar2022	USA	USA	North America	66220	2019	4	BioNTech/Pfizer BNT162b2	mRNA	2	12-15 years	excluded	infection	infection	delta	14+	~29 weeks	81	51	93
201	Fowlkes	Prospective cohort	11Mar2022	USA	USA	North America	66220	2019	4	BioNTech/Pfizer BNT162b2	mRNA	2	12-15 years	excluded	infection	infection	delta	14-149	NA	87	49	97
201	Fowlkes	Prospective cohort	11Mar2022	USA	USA	North America	66220	2019	4	BioNTech/Pfizer BNT162b2	mRNA	2	12-15 years	excluded	infection	infection	delta	150+	~29 weeks	60	-35	88
202	Shrotri	Prospective cohort	12Mar2022	UK	GBR	Europe	43240	2019	4	Multiple or heterologous RNA	mRNA	1	LTCF residents	excluded	infection	infection	other combinations	28+	NA	31.7	-14.2	59.1
202	Shrotri	Prospective cohort	12Mar2022	UK	GBR	Europe	43240	2019	4	Multiple or heterologous RNA	mRNA	2	LTCF residents	excluded	Infection	infection	other combinations	14-83	45 weeks	25.5	-57.5	64.7
202	Shrotri	Prospective cohort	12Mar2022	UK	GBR	Europe	43240	2019	4	Multiple or heterologous RNA	mRNA	2	LTCF residents	excluded	Infection	infection	other combinations	84+	45 weeks	26.3	-21.7	55.4
202	Shrotri	Prospective cohort	12Mar2022	UK	GBR	Europe	43240	2019	4	Multiple or heterologous RNA	mRNA	1	LTCF residents	excluded	hospitalization	severe	other combinations	28+	NA	40.8	-16	69.7
202	Shrotri	Prospective cohort	12Mar2022	UK	GBR	Europe	43240	2019	4	Multiple or heterologous RNA	mRNA	2	LTCF residents	excluded	hospitalization	severe	other combinations	14-83	45 weeks	88.8	16.8	98.5
202	Shrotri	Prospective cohort	12Mar2022	UK	GBR	Europe	43240	2019	4	Multiple or heterologous RNA	mRNA	2	LTCF residents	excluded	hospitalization	severe	other combinations	84+	45 weeks	65.1	33.6	81.6
202	Shrotri	Prospective cohort	12Mar2022	UK	GBR	Europe	43240	2019	4	Multiple or heterologous RNA	mRNA	1	LTCF residents	excluded	death	death	other combinations	28+	NA	58.6	25.3	77
202	Shrotri	Prospective cohort	12Mar2022	UK	GBR	Europe	43240	2019	4	Multiple or heterologous RNA	mRNA	2	LTCF residents	excluded	death	death	other combinations	14-83	45 weeks	100	NA	NA
202	Shrotri	Prospective cohort	12Mar2022	UK	GBR	Europe	43240	2019	4	Multiple or heterologous RNA	mRNA	2	LTCF residents	excluded	death	death	other combinations	84+	45 weeks	66.1	26	84.4
202	Shrotri	Prospective cohort	12Mar2022	UK	GBR	Europe	43240	2019	4	Oxford/AstraZeneca ChAdOx1-S	Vectored	1	LTCF residents	excluded	Infection	infection	other combinations	28+	NA	41.3	8.8	62.2
202	Shrotri	Prospective cohort	12Mar2022	UK	GBR	Europe	43240	2019	4	Oxford/AstraZeneca ChAdOx1-S	Vectored	2	LTCF residents	excluded	Infection	infection	other combinations	14-83	45 weeks	62.1	12.1	83.6
202	Shrotri	Prospective cohort	12Mar2022	UK	GBR	Europe	43240	2019	4	Oxford/AstraZeneca ChAdOx1-S	Vectored	2	LTCF residents	excluded	Infection	infection	other combinations	84+	45 weeks	13.6	-33.2	43.9
202	Shrotri	Prospective cohort	12Mar2022	UK	GBR	Europe	43240	2019	4	Oxford/AstraZeneca ChAdOx1-S	Vectored	1	LTCF residents	excluded	hospitalization	severe	other combinations	28+	NA	44.9	7.9	67.1
202	Shrotri	Prospective cohort	12Mar2022	UK	GBR	Europe	43240	2019	4	Oxford/AstraZeneca ChAdOx1-S	Vectored	2	LTCF residents	excluded	hospitalization	severe	other combinations	14-83	45 weeks	82.7	46.4	94.4
202	Shrotri	Prospective cohort	12Mar2022	UK	GBR	Europe	43240	2019	4	Oxford/AstraZeneca ChAdOx1-S	Vectored	2	LTCF residents	excluded	hospitalization	severe	other combinations	84+	45 weeks	48.7	12.5	70
202	Shrotri	Prospective cohort	12Mar2022	UK	GBR	Europe	43240	2019	4	Oxford/AstraZeneca ChAdOx1-S	Vectored	1	LTCF residents	excluded	death	death	other combinations	28+	NA	52.7	16.4	73.2
202	Shrotri	Prospective cohort	12Mar2022	UK	GBR	Europe	43240	2019	4	Oxford/AstraZeneca ChAdOx1-S	Vectored	2	LTCF residents	excluded	death	death	other combinations	14-83	45 weeks	91.7	65.1	98
202	Shrotri	Prospective cohort	12Mar2022	UK	GBR	Europe	43240	2019	4	Oxford/AstraZeneca ChAdOx1-S	Vectored	2	LTCF residents	excluded	death	death	other combinations	84+	45 weeks	61.1	26.2	79.5
202	Shrotri	Prospective cohort	12Mar2022	UK	GBR	Europe	43240	2019	4	Multiple or heterologous RNA	mRNA	1	LTCF staff	excluded	Infection	infection	other combinations	28+	NA	27	4.4	44.3
202	Shrotri	Prospective cohort	12Mar2022	UK	GBR	Europe	43240	2019	4	Multiple or heterologous RNA	mRNA	2	LTCF staff	excluded	infection	infection	other combinations	14-83	45 weeks	60.7	44.2	72.4
202	Shrotri	Prospective cohort	12Mar2022	UK	GBR	Europe	43240	2019	4	Multiple or heterologous RNA	mRNA	2	LTCF staff	excluded	Infection	infection	other combinations	84+	45 weeks	45.1	31.3	56.2
202	Shrotri	Prospective cohort	12Mar2022	UK	GBR	Europe	43240	2019	4	Multiple or heterologous RNA	mRNA	1	LTCF staff	excluded	hospitalization	severe	other combinations	28+	NA	100	NA	NA
202	Shrotri	Prospective cohort	12Mar2022	UK	GBR	Europe	43240	2019	4	Multiple or heterologous RNA	mRNA	2	LTCF staff	excluded	hospitalization	severe	other combinations	14-83	45 weeks	100	NA	NA
202	Shrotri	Prospective cohort	12Mar2022	UK	GBR	Europe	43240	2019	4	Multiple or heterologous RNA	mRNA	2	LTCF staff	excluded	hospitalization	severe	other combinations	84+	45 weeks	92.1	69.3	97.9
202	Shrotri	Prospective cohort	12Mar2022	UK	GBR	Europe	43240	2019	4	Oxford/AstraZeneca ChAdOx1-S	Vectored	1	LTCF staff	excluded	Infection	infection	other combinations	28+	NA	19.6	-10.7	41.6
202	Shrotri	Prospective cohort	12Mar2022	UK	GBR	Europe	43240	2019	4	Oxford/AstraZeneca ChAdOx1-S	Vectored	2	LTCF staff	excluded	Infection	infection	other combinations	14-83	45 weeks	29	-10.3	54.3
202	Shrotri	Prospective cohort	12Mar2022	UK	GBR	Europe	43240	2019	4	Oxford/AstraZeneca ChAdOx1-S	Vectored	2	LTCF staff	excluded	Infection	infection	other combinations	84+	45 weeks	36.9	20.6	49.9
202	Shrotri	Prospective cohort	12Mar2022	UK	GBR	Europe	43240	2019	4	Oxford/AstraZeneca ChAdOx1-S	Vectored	1	LTCF staff	excluded	hospitalization	severe	other combinations	28+	NA	19.6	-121.6	70.8
202	Shrotri	Prospective cohort	12Mar2022	UK	GBR	Europe	43240	2019	4	Oxford/AstraZeneca ChAdOx1-S	Vectored	2	LTCF staff	excluded	hospitalization	severe	other combinations	14-83	45 weeks	100	NA	NA
202	Shrotri	Prospective cohort	12Mar2022	UK	GBR	Europe	43240	2019	4	Oxford/AstraZeneca ChAdOx1-S	Vectored	2	LTCF staff	excluded	hospitalization	severe	other combinations	84+	45 weeks	89.6	64.4	96.9
203	Baum	Retrospective cohort	05Nov2022	Finland	FIN	Europe	49950	2019	4	BioNTech/Pfizer BNT162b2	mRNA	1	>= 70 years	excluded	hospitalization	severe	other combinations	21-83	NA	61	49	71
203	Baum	Retrospective cohort	05Nov2022	Finland	FIN	Europe	49950	2019	4	BioNTech/Pfizer BNT162b2	mRNA	1	>= 70 years	excluded	hospitalization	severe	other combinations	84+	NA	64	49	75
203	Baum	Retrospective cohort	05Nov2022	Finland	FIN	Europe	49950	2019	4	BioNTech/Pfizer BNT162b2	mRNA	2	>= 70 years	excluded	hospitalization	severe	other combinations	14-90	NA	93	89	95
203	Baum	Retrospective cohort	05Nov2022	Finland	FIN	Europe	49950	2019	4	BioNTech/Pfizer BNT162b2	mRNA	2	>= 70 years	excluded	hospitalization	severe	other combinations	181+	~56 weeks	69	63	74
203	Baum	Retrospective cohort	05Nov2022	Finland	FIN	Europe	49950	2019	4	BioNTech/Pfizer BNT162b2	mRNA	1	>= 70 years	excluded	ICU admission	severe	other combinations	21-83	NA	84	63	93
203	Baum	Retrospective cohort	05Nov2022	Finland	FIN	Europe	49950	2019	4	BioNTech/Pfizer BNT162b2	mRNA	1	>= 70 years	excluded	ICU admission	severe	other combinations	84+	NA	69	15	89
203	Baum	Retrospective cohort	05Nov2022	Finland	FIN	Europe	49950	2019	4	BioNTech/Pfizer BNT162b2	mRNA	2	>= 70 years	excluded	ICU admission	severe	other combinations	14-90	NA	98	92	99
203	Baum	Retrospective cohort	05Nov2022	Finland	FIN	Europe	49950	2019	4	BioNTech/Pfizer BNT162b2	mRNA	2	>= 70 years	excluded	ICU admission	severe	other combinations	181+	~56 weeks	79	65	87
203	Baum	Retrospective cohort	05Nov2022	Finland	FIN	Europe	49950	2019	4	Moderna mRNA-1273	mRNA	1	>= 70 years	excluded	hospitalization	severe	other combinations	21-83	NA	70	43	84
203	Baum	Retrospective cohort	05Nov2022	Finland	FIN	Europe	49950	2019	4	Moderna mRNA-1273	mRNA	1	>= 70 years	excluded	hospitalization	severe	other combinations	84+	NA	63	26	82
203	Baum	Retrospective cohort	05Nov2022	Finland	FIN	Europe	49950	2019	4	Moderna mRNA-1273	mRNA	2	>= 70 years	excluded	hospitalization	severe	other combinations	14-90	~56 weeks	93	82	97
203	Baum	Retrospective cohort	05Nov2022	Finland	FIN	Europe	49950	2019	4	Moderna mRNA-1273	mRNA	2	>= 70 years	excluded	hospitalization	severe	other combinations	181+	~56 weeks	73	59	83
203	Baum	Retrospective cohort	05Nov2022	Finland	FIN	Europe	49950	2019	4	Moderna mRNA-1273	mRNA	1	>= 70 years	excluded	ICU admission	severe	other combinations	21-83	NA	70	-29	93
203	Baum	Retrospective cohort	05Nov2022	Finland	FIN	Europe	49950	2019	4	Moderna mRNA-1273	mRNA	1	>= 70 years	excluded	ICU admission	severe	other combinations	84+	NA	100	NA	NA
203	Baum	Retrospective cohort	05Nov2022	Finland	FIN	Europe	49950	2019	4	Moderna mRNA-1273	mRNA	2	>= 70 years	excluded	ICU admission	severe	other combinations	14-90	~56 weeks	100	NA	NA
203	Baum	Retrospective cohort	05Nov2022	Finland	FIN	Europe	49950	2019	4	Moderna mRNA-1273	mRNA	2	>= 70 years	excluded	ICU admission	severe	other combinations	181+	~56 weeks	93	46	99
203	Baum	Retrospective cohort	05Nov2022	Finland	FIN	Europe	49950	2019	4	Oxford/AstraZeneca ChAdOx1-S	Vectored	1	>= 70 years	excluded	hospitalization	severe	other combinations	21-83	NA	68	-3	90
203	Baum	Retrospective cohort	05Nov2022	Finland	FIN	Europe	49950	2019	4	Oxford/AstraZeneca ChAdOx1-S	Vectored	1	>= 70 years	excluded	hospitalization	severe	other combinations	84+	NA	37	-95	80
203	Baum	Retrospective cohort	05Nov2022	Finland	FIN	Europe	49950	2019	4	Oxford/AstraZeneca ChAdOx1-S	Vectored	2	>= 70 years	excluded	hospitalization	severe	other combinations	14-90	~56 weeks	81	49	93
203	Baum	Retrospective cohort	05Nov2022	Finland	FIN	Europe	49950	2019	4	Oxford/AstraZeneca ChAdOx1-S	Vectored	2	>= 70 years	excluded	hospitalization	severe	other combinations	181+	~56 weeks	48	17	68
203	Baum	Retrospective cohort	05Nov2022	Finland	FIN	Europe	49950	2019	4	Oxford/AstraZeneca ChAdOx1-S	Vectored	1	>= 70 years	excluded	ICU admission	severe	other combinations	21-83	NA	68	-151	96
203	Baum	Retrospective cohort	05Nov2022	Finland	FIN	Europe	49950	2019	4	Oxford/AstraZeneca ChAdOx1-S	Vectored	1	>= 70 years	excluded	ICU admission	severe	other combinations	84+	NA	100	NA	NA
203	Baum	Retrospective cohort	05Nov2022	Finland	FIN	Europe	49950	2019	4	Oxford/AstraZeneca ChAdOx1-S	Vectored	2	>= 70 years	excluded	ICU admission	severe	other combinations	14-90	~56 weeks	78	2	95
203	Baum	Retrospective cohort	05Nov2022	Finland	FIN	Europe	49950	2019	4	Oxford/AstraZeneca ChAdOx1-S	Vectored	2	>= 70 years	excluded	ICU admission	severe	other combinations	181+	~56 weeks	64	-14	89
203	Baum	Retrospective cohort	05Nov2022	Finland	FIN	Europe	49950	2019	4	BioNTech/Pfizer BNT162b2	mRNA	1	>= 70 years	excluded	hospitalization	severe	delta	21-83	NA	53	-16	81
203	Baum	Retrospective cohort	05Nov2022	Finland	FIN	Europe	49950	2019	4	BioNTech/Pfizer BNT162b2	mRNA	1	>= 70 years	excluded	hospitalization	severe	delta	84+	NA	68	45	81
203	Baum	Retrospective cohort	05Nov2022	Finland	FIN	Europe	49950	2019	4	BioNTech/Pfizer BNT162b2	mRNA	2	>= 70 years	excluded	hospitalization	severe	delta	14-90	~48.5 weeks	90	78	96
203	Baum	Retrospective cohort	05Nov2022	Finland	FIN	Europe	49950	2019	4	BioNTech/Pfizer BNT162b2	mRNA	2	>= 70 years	excluded	hospitalization	severe	delta	181+	~48.5 weeks	79	71	84
203	Baum	Retrospective cohort	05Nov2022	Finland	FIN	Europe	49950	2019	4	Moderna mRNA-1273	mRNA	1	>= 70 years	excluded	hospitalization	severe	delta	21-83	NA	60	-189	94
203	Baum	Retrospective cohort	05Nov2022	Finland	FIN	Europe	49950	2019	4	Moderna mRNA-1273	mRNA	1	>= 70 years	excluded	hospitalization	severe	delta	84+	NA	91	35	99
203	Baum	Retrospective cohort	05Nov2022	Finland	FIN	Europe	49950	2019	4	Moderna mRNA-1273	mRNA	2	>= 70 years	excluded	hospitalization	severe	delta	14-90	~48.5 weeks	92	42	99
203	Baum	Retrospective cohort	05Nov2022	Finland	FIN	Europe	49950	2019	4	Moderna mRNA-1273	mRNA	2	>= 70 years	excluded	hospitalization	severe	delta	181+	~48.5 weeks	87	70	94
203	Baum	Retrospective cohort	05Nov2022	Finland	FIN	Europe	49950	2019	4	Oxford/AstraZeneca ChAdOx1-S	Vectored	1	>= 70 years	excluded	hospitalization	severe	delta	84+	NA	62	-171	95
203	Baum	Retrospective cohort	05Nov2022	Finland	FIN	Europe	49950	2019	4	Oxford/AstraZeneca ChAdOx1-S	Vectored	2	>= 70 years	excluded	hospitalization	severe	delta	91-180	~48.5 weeks	79	67	87
203	Baum	Retrospective cohort	05Nov2022	Finland	FIN	Europe	49950	2019	4	Oxford/AstraZeneca ChAdOx1-S	Vectored	2	>= 70 years	excluded	hospitalization	severe	delta	181+	~48.5 weeks	23	-76	67
203	Baum	Retrospective cohort	05Nov2022	Finland	FIN	Europe	49950	2019	4	BioNTech/Pfizer BNT162b2	mRNA	1	>= 70 years	excluded	hospitalization	severe	omicron	21-83	NA	22	-38	56
203	Baum	Retrospective cohort	05Nov2022	Finland	FIN	Europe	49950	2019	4	BioNTech/Pfizer BNT162b2	mRNA	1	>= 70 years	excluded	hospitalization	severe	omicron	84+	NA	61	34	77
203	Baum	Retrospective cohort	05Nov2022	Finland	FIN	Europe	49950	2019	4	BioNTech/Pfizer BNT162b2	mRNA	2	>= 70 years	excluded	hospitalization	severe	omicron	14-90	~56 weeks	91	83	95
203	Baum	Retrospective cohort	05Nov2022	Finland	FIN	Europe	49950	2019	4	BioNTech/Pfizer BNT162b2	mRNA	2	>= 70 years	excluded	hospitalization	severe	omicron	181+	~56 weeks	58	48	66
203	Baum	Retrospective cohort	05Nov2022	Finland	FIN	Europe	49950	2019	4	Moderna mRNA-1273	mRNA	1	>= 70 years	excluded	hospitalization	severe	omicron	21-83	NA	81	-33	97
203	Baum	Retrospective cohort	05Nov2022	Finland	FIN	Europe	49950	2019	4	Moderna mRNA-1273	mRNA	1	>= 70 years	excluded	hospitalization	severe	omicron	84+	NA	23	-63	64
203	Baum	Retrospective cohort	05Nov2022	Finland	FIN	Europe	49950	2019	4	Moderna mRNA-1273	mRNA	2	>= 70 years	excluded	hospitalization	severe	omicron	14-90	~56 weeks	79	43	92
203	Baum	Retrospective cohort	05Nov2022	Finland	FIN	Europe	49950	2019	4	Moderna mRNA-1273	mRNA	2	>= 70 years	excluded	hospitalization	severe	omicron	181+	~56 weeks	60	34	75
203	Baum	Retrospective cohort	05Nov2022	Finland	FIN	Europe	49950	2019	4	Oxford/AstraZeneca ChAdOx1-S	Vectored	1	>= 70 years	excluded	hospitalization	severe	omicron	84+	NA	100	NA	NA
203	Baum	Retrospective cohort	05Nov2022	Finland	FIN	Europe	49950	2019	4	Oxford/AstraZeneca ChAdOx1-S	Vectored	2	>= 70 years	excluded	hospitalization	severe	omicron	91-180	NA	37	-154	85
203	Baum	Retrospective cohort	05Nov2022	Finland	FIN	Europe	49950	2019	4	Oxford/AstraZeneca ChAdOx1-S	Vectored	2	>= 70 years	excluded	hospitalization	severe	omicron	181+	~56 weeks	51	12	73
204	Jara	Retrospective cohort	23May2022	Chile	CHL	South America	14690	2019	3	Sinovac CoronaVac	Inactivated	2	3-5 years	excluded	infection	infection	omicron	14+	~12 weeks	37.9	36.1	39.6
204	Jara	Retrospective cohort	23May2022	Chile	CHL	South America	14690	2019	3	Sinovac CoronaVac	Inactivated	2	3-5 years	excluded	hospitalization	severe	omicron	14+	~12 weeks	65.2	50.4	75.6
204	Jara	Retrospective cohort	23May2022	Chile	CHL	South America	14690	2019	3	Sinovac CoronaVac	Inactivated	2	3-5 years	excluded	ICU admission	severe	omicron	14+	~12 weeks	68.8	18	88.1
205	Rearte	Test-negative case-control	15Mar2022	Argentina	ARG	South America	11210	2019	3	Oxford/AstraZeneca ChAdOx1-S	Vectored	1	>= 18 years	excluded	infection	infection	other combinations	21+	NA	39.9	39	41
205	Rearte	Test-negative case-control	15Mar2022	Argentina	ARG	South America	11210	2019	3	Oxford/AstraZeneca ChAdOx1-S	Vectored	2	>= 18 years	excluded	infection	infection	other combinations	21+	~26 weeks	68.5	67	69
205	Rearte	Test-negative case-control	15Mar2022	Argentina	ARG	South America	11210	2019	3	Oxford/AstraZeneca ChAdOx1-S	Vectored	1	>= 18 years	excluded	death	death	other combinations	21+	NA	83.1	82.3	83.9
205	Rearte	Test-negative case-control	15Mar2022	Argentina	ARG	South America	11210	2019	3	Oxford/AstraZeneca ChAdOx1-S	Vectored	2	>= 18 years	excluded	death	death	other combinations	21+	~26 weeks	93.7	93.2	94.3
205	Rearte	Test-negative case-control	15Mar2022	Argentina	ARG	South America	11210	2019	3	Beijing/Sinopharm BBIBP-CorV	Inactivated	1	>= 18 years	excluded	infection	infection	other combinations	21+	NA	22.6	20	25
205	Rearte	Test-negative case-control	15Mar2022	Argentina	ARG	South America	11210	2019	3	Beijing/Sinopharm BBIBP-CorV	Inactivated	2	>= 18 years	excluded	infection	infection	other combinations	21+	~26 weeks	43.6	42	45
205	Rearte	Test-negative case-control	15Mar2022	Argentina	ARG	South America	11210	2019	3	Beijing/Sinopharm BBIBP-CorV	Inactivated	1	>= 18 years	excluded	death	death	other combinations	21+	NA	70.4	68.1	72.8
205	Rearte	Test-negative case-control	15Mar2022	Argentina	ARG	South America	11210	2019	3	Beijing/Sinopharm BBIBP-CorV	Inactivated	2	>= 18 years	excluded	death	death	other combinations	21+	~26 weeks	85	84	86
205	Rearte	Test-negative case-control	15Mar2022	Argentina	ARG	South America	11210	2019	3	Gamaleya Gam-COVID-Vac/Sputnik V	Vectored	1	>= 18 years	excluded	infection	infection	other combinations	21+	NA	39.5	39	40
205	Rearte	Test-negative case-control	15Mar2022	Argentina	ARG	South America	11210	2019	3	Gamaleya Gam-COVID-Vac/Sputnik V	Vectored	2	>= 18 years	excluded	infection	infection	other combinations	21+	~26 weeks	64	63	65
205	Rearte	Test-negative case-control	15Mar2022	Argentina	ARG	South America	11210	2019	3	Gamaleya Gam-COVID-Vac/Sputnik V	Vectored	1	>= 18 years	excluded	death	death	other combinations	21+	NA	81.1	80.5	81.7
205	Rearte	Test-negative case-control	15Mar2022	Argentina	ARG	South America	11210	2019	3	Gamaleya Gam-COVID-Vac/Sputnik V	Vectored	2	>= 18 years	excluded	death	death	other combinations	21+	~26 weeks	93.1	92.6	93.5
206	Can	Retrospective cohort	19Mar2022	Turkey	TUR	Asia	9800	2019	3	Sinovac CoronaVac	Inactivated	2	HCW	excluded	infection	infection	alpha	14+	13 weeks	39	20	54
207	Altarawneh	Test-negative case-control	15Jun2022	Qatar	QAT	Asia	65700	2019	4	BioNTech/Pfizer BNT162b2	mRNA	2	>= 18 years	previously infected only	symptomatic disease	symptomatic	omicron	14+	44 weeks	51.7	43.5	58.7
207	Altarawneh	Test-negative case-control	15Jun2022	Qatar	QAT	Asia	65700	2019	4	BioNTech/Pfizer BNT162b2	mRNA	2	>= 18 years	previously infected only	hospitalization or death	severe	omicron	14+	44 weeks	96.2	37.7	99.8
207	Altarawneh	Test-negative case-control	15Jun2022	Qatar	QAT	Asia	65700	2019	4	Moderna mRNA-1273	mRNA	2	>= 18 years	previously infected only	symptomatic disease	symptomatic	omicron	14+	44 weeks	44.3	30.4	55.4
207	Altarawneh	Test-negative case-control	15Jun2022	Qatar	QAT	Asia	65700	2019	4	Moderna mRNA-1273	mRNA	2	>= 18 years	previously infected only	hospitalization or death	severe	omicron	14+	44 weeks	100	-51.5	100
207	Altarawneh	Test-negative case-control	15Jun2022	Qatar	QAT	Asia	65700	2019	4	BioNTech/Pfizer BNT162b2	mRNA	2	>= 18 years	excluded	symptomatic disease	symptomatic	omicron	14+	44 weeks	-4.9	-16.4	5.4
207	Altarawneh	Test-negative case-control	15Jun2022	Qatar	QAT	Asia	65700	2019	4	BioNTech/Pfizer BNT162b2	mRNA	2	>= 18 years	excluded	hospitalization or death	severe	omicron	14+	44 weeks	96.8	71.1	99.6
207	Altarawneh	Test-negative case-control	15Jun2022	Qatar	QAT	Asia	65700	2019	4	Moderna mRNA-1273	mRNA	2	>= 18 years	excluded	symptomatic disease	symptomatic	omicron	14+	44 weeks	-2.7	-16.8	9.7
207	Altarawneh	Test-negative case-control	15Jun2022	Qatar	QAT	Asia	65700	2019	4	Moderna mRNA-1273	mRNA	2	>= 18 years	excluded	hospitalization or death	severe	omicron	14+	44 weeks	88.8	-1.7	98.8
207	Altarawneh	Test-negative case-control	15Jun2022	Qatar	QAT	Asia	65700	2019	4	BioNTech/Pfizer BNT162b2	mRNA	2	>= 18 years	previously infected only	symptomatic disease	symptomatic	omicron	14+	44 weeks	55.1	50.9	58.9
207	Altarawneh	Test-negative case-control	15Jun2022	Qatar	QAT	Asia	65700	2019	4	BioNTech/Pfizer BNT162b2	mRNA	2	>= 18 years	previously infected only	hospitalization or death	severe	omicron	14+	44 weeks	97.8	82.6	99.7
207	Altarawneh	Test-negative case-control	15Jun2022	Qatar	QAT	Asia	65700	2019	4	Moderna mRNA-1273	mRNA	2	>= 18 years	previously infected only	symptomatic disease	symptomatic	omicron	14+	44 weeks	47.9	40.8	54.1
207	Altarawneh	Test-negative case-control	15Jun2022	Qatar	QAT	Asia	65700	2019	4	Moderna mRNA-1273	mRNA	2	>= 18 years	previously infected only	hospitalization or death	severe	omicron	14+	44 weeks	100	55.4	100
207	Altarawneh	Test-negative case-control	15Jun2022	Qatar	QAT	Asia	65700	2019	4	BioNTech/Pfizer BNT162b2	mRNA	2	>= 18 years	excluded	symptomatic disease	symptomatic	omicron	14+	44 weeks	-1.1	-7.1	4.6
207	Altarawneh	Test-negative case-control	15Jun2022	Qatar	QAT	Asia	65700	2019	4	BioNTech/Pfizer BNT162b2	mRNA	2	>= 18 years	excluded	hospitalization or death	severe	omicron	14+	44 weeks	76.8	58	87.1
207	Altarawneh	Test-negative case-control	15Jun2022	Qatar	QAT	Asia	65700	2019	4	Moderna mRNA-1273	mRNA	2	>= 18 years	excluded	symptomatic disease	symptomatic	omicron	14+	44 weeks	-7.3	-15.6	0.3
207	Altarawneh	Test-negative case-control	15Jun2022	Qatar	QAT	Asia	65700	2019	4	Moderna mRNA-1273	mRNA	2	>= 18 years	excluded	hospitalization or death	severe	omicron	14+	44 weeks	84.8	47.9	95.6
207	Altarawneh	Test-negative case-control	15Jun2022	Qatar	QAT	Asia	65700	2019	4	BioNTech/Pfizer BNT162b2	mRNA	2	>= 18 years	previously infected only	symptomatic disease	symptomatic	omicron	14+	44 weeks	55.5	51.8	59
207	Altarawneh	Test-negative case-control	15Jun2022	Qatar	QAT	Asia	65700	2019	4	BioNTech/Pfizer BNT162b2	mRNA	2	>= 18 years	previously infected only	hospitalization or death	severe	omicron	14+	44 weeks	94.3	81.3	98.3
207	Altarawneh	Test-negative case-control	15Jun2022	Qatar	QAT	Asia	65700	2019	4	Moderna mRNA-1273	mRNA	2	>= 18 years	previously infected only	symptomatic disease	symptomatic	omicron	14+	44 weeks	52	45.8	57.4
207	Altarawneh	Test-negative case-control	15Jun2022	Qatar	QAT	Asia	65700	2019	4	Moderna mRNA-1273	mRNA	2	>= 18 years	previously infected only	hospitalization or death	severe	omicron	14+	44 weeks	100	NA	NA
207	Altarawneh	Test-negative case-control	15Jun2022	Qatar	QAT	Asia	65700	2019	4	BioNTech/Pfizer BNT162b2	mRNA	2	>= 18 years	excluded	symptomatic disease	symptomatic	omicron	14+	44 weeks	-0.2	-5.5	4.9
207	Altarawneh	Test-negative case-control	15Jun2022	Qatar	QAT	Asia	65700	2019	4	BioNTech/Pfizer BNT162b2	mRNA	2	>= 18 years	excluded	hospitalization or death	severe	omicron	14+	44 weeks	73.5	60.5	82.2
207	Altarawneh	Test-negative case-control	15Jun2022	Qatar	QAT	Asia	65700	2019	4	Moderna mRNA-1273	mRNA	2	>= 18 years	excluded	symptomatic disease	symptomatic	omicron	14+	44 weeks	2.2	-4.6	8.5
207	Altarawneh	Test-negative case-control	15Jun2022	Qatar	QAT	Asia	65700	2019	4	Moderna mRNA-1273	mRNA	2	>= 18 years	excluded	hospitalization or death	severe	omicron	14+	44 weeks	66.3	38.3	81.6
208	Kaura	Retrospective cohort	12Mar2022	UK	GBR	Europe	43240	2019	4	BioNTech/Pfizer BNT162b2	mRNA	1	>= 16 years	excluded	Infection	infection	alpha	14-84	NA	31	14	45
208	Kaura	Retrospective cohort	12Mar2022	UK	GBR	Europe	43240	2019	4	BioNTech/Pfizer BNT162b2	mRNA	1	>= 16 years	excluded	hospitalization	severe	alpha	14-84	NA	75	45	91
208	Kaura	Retrospective cohort	12Mar2022	UK	GBR	Europe	43240	2019	4	BioNTech/Pfizer BNT162b2	mRNA	1	>= 16 years	excluded	death	death	alpha	14-84	NA	86	42	98
208	Kaura	Retrospective cohort	12Mar2022	UK	GBR	Europe	43240	2019	4	Oxford/AstraZeneca ChAdOx1-S	Vectored	1	>= 16 years	excluded	Infection	infection	alpha	14-84	NA	15	-5	31
208	Kaura	Retrospective cohort	12Mar2022	UK	GBR	Europe	43240	2019	4	Oxford/AstraZeneca ChAdOx1-S	Vectored	1	>= 16 years	excluded	hospitalization	severe	alpha	14-84	NA	75	45	91
208	Kaura	Retrospective cohort	12Mar2022	UK	GBR	Europe	43240	2019	4	Oxford/AstraZeneca ChAdOx1-S	Vectored	1	>= 16 years	excluded	death	death	alpha	14-84	NA	86	42	98
209	Horne	Retrospective cohort	20Jul2022	UK	GBR	Europe	43240	2019	4	BioNTech/Pfizer BNT162b2	mRNA	2	18-39 years	excluded	infection	infection	other combinations	21-42	~30 weeks	76	75	77
209	Horne	Retrospective cohort	20Jul2022	UK	GBR	Europe	43240	2019	4	BioNTech/Pfizer BNT162b2	mRNA	2	18-39 years	excluded	infection	infection	other combinations	161-182	~30 weeks	-53	-118	-7
209	Horne	Retrospective cohort	20Jul2022	UK	GBR	Europe	43240	2019	4	BioNTech/Pfizer BNT162b2	mRNA	2	18-39 years	excluded	hospitalization	severe	other combinations	21-42	~30 weeks	96	94	98
209	Horne	Retrospective cohort	20Jul2022	UK	GBR	Europe	43240	2019	4	BioNTech/Pfizer BNT162b2	mRNA	2	18-39 years	excluded	hospitalization	severe	other combinations	133-154	~30 weeks	82	71	90
209	Horne	Retrospective cohort	20Jul2022	UK	GBR	Europe	43240	2019	4	BioNTech/Pfizer BNT162b2	mRNA	2	40-64 years	excluded	infection	infection	other combinations	21-42	~30 weeks	73	69	77
209	Horne	Retrospective cohort	20Jul2022	UK	GBR	Europe	43240	2019	4	BioNTech/Pfizer BNT162b2	mRNA	2	40-64 years	excluded	infection	infection	other combinations	161-182	~30 weeks	-3	-15	7
209	Horne	Retrospective cohort	20Jul2022	UK	GBR	Europe	43240	2019	4	Oxford/AstraZeneca ChAdOx1-S	Vectored	2	40-64 years	excluded	infection	infection	other combinations	21-42	~30 weeks	21	18	24
209	Horne	Retrospective cohort	20Jul2022	UK	GBR	Europe	43240	2019	4	Oxford/AstraZeneca ChAdOx1-S	Vectored	2	40-64 years	excluded	infection	infection	other combinations	161-182	~30 weeks	-99	-105	-94
209	Horne	Retrospective cohort	20Jul2022	UK	GBR	Europe	43240	2019	4	Oxford/AstraZeneca ChAdOx1-S	Vectored	2	40-64 years	excluded	hospitalization	severe	other combinations	21-42	~30 weeks	95	93	96
209	Horne	Retrospective cohort	20Jul2022	UK	GBR	Europe	43240	2019	4	Oxford/AstraZeneca ChAdOx1-S	Vectored	2	40-64 years	excluded	hospitalization	severe	other combinations	161-182	~30 weeks	86	83	88
209	Horne	Retrospective cohort	20Jul2022	UK	GBR	Europe	43240	2019	4	Oxford/AstraZeneca ChAdOx1-S	Vectored	2	40-64 years	excluded	death	death	other combinations	105-126	~30 weeks	55	-5	81
209	Horne	Retrospective cohort	20Jul2022	UK	GBR	Europe	43240	2019	4	Oxford/AstraZeneca ChAdOx1-S	Vectored	2	40-64 years	excluded	death	death	other combinations	161-182	~30 weeks	41	-7	68
209	Horne	Retrospective cohort	20Jul2022	UK	GBR	Europe	43240	2019	4	BioNTech/Pfizer BNT162b2	mRNA	2	clinically vulnerable 16-64 years	excluded	infection	infection	other combinations	21-42	~30 weeks	34	30	39
209	Horne	Retrospective cohort	20Jul2022	UK	GBR	Europe	43240	2019	4	BioNTech/Pfizer BNT162b2	mRNA	2	clinically vulnerable 16-64 years	excluded	infection	infection	other combinations	161-182	~30 weeks	4	-1	8
209	Horne	Retrospective cohort	20Jul2022	UK	GBR	Europe	43240	2019	4	BioNTech/Pfizer BNT162b2	mRNA	2	clinically vulnerable 16-64 years	excluded	hospitalization	severe	other combinations	49-70	~30 weeks	95	94	97
209	Horne	Retrospective cohort	20Jul2022	UK	GBR	Europe	43240	2019	4	BioNTech/Pfizer BNT162b2	mRNA	2	clinically vulnerable 16-64 years	excluded	hospitalization	severe	other combinations	161-182	~30 weeks	91	88	93
209	Horne	Retrospective cohort	20Jul2022	UK	GBR	Europe	43240	2019	4	BioNTech/Pfizer BNT162b2	mRNA	2	clinically vulnerable 16-64 years	excluded	death	death	other combinations	77-98	~30 weeks	96	91	98
209	Horne	Retrospective cohort	20Jul2022	UK	GBR	Europe	43240	2019	4	BioNTech/Pfizer BNT162b2	mRNA	2	clinically vulnerable 16-64 years	excluded	death	death	other combinations	161-182	~30 weeks	92	86	96
209	Horne	Retrospective cohort	20Jul2022	UK	GBR	Europe	43240	2019	4	Oxford/AstraZeneca ChAdOx1-S	Vectored	2	clinically vulnerable 16-64 years	excluded	infection	infection	other combinations	21-42	~30 weeks	34	30	39
209	Horne	Retrospective cohort	20Jul2022	UK	GBR	Europe	43240	2019	4	Oxford/AstraZeneca ChAdOx1-S	Vectored	2	clinically vulnerable 16-64 years	excluded	infection	infection	other combinations	161-182	~30 weeks	-45	-50	-40
209	Horne	Retrospective cohort	20Jul2022	UK	GBR	Europe	43240	2019	4	Oxford/AstraZeneca ChAdOx1-S	Vectored	2	clinically vulnerable 16-64 years	excluded	hospitalization	severe	other combinations	21-42	~30 weeks	92	88	95
209	Horne	Retrospective cohort	20Jul2022	UK	GBR	Europe	43240	2019	4	Oxford/AstraZeneca ChAdOx1-S	Vectored	2	clinically vulnerable 16-64 years	excluded	hospitalization	severe	other combinations	161-182	~30 weeks	75	71	78
209	Horne	Retrospective cohort	20Jul2022	UK	GBR	Europe	43240	2019	4	Oxford/AstraZeneca ChAdOx1-S	Vectored	2	clinically vulnerable 16-64 years	excluded	death	death	other combinations	77-98	~30 weeks	92	88	95
209	Horne	Retrospective cohort	20Jul2022	UK	GBR	Europe	43240	2019	4	Oxford/AstraZeneca ChAdOx1-S	Vectored	2	clinically vulnerable 16-64 years	excluded	death	death	other combinations	161-182	~30 weeks	87	81	92
209	Horne	Retrospective cohort	20Jul2022	UK	GBR	Europe	43240	2019	4	BioNTech/Pfizer BNT162b2	mRNA	2	>= 65 years	excluded	infection	infection	other combinations	21-42	~30 weeks	81	74	86
209	Horne	Retrospective cohort	20Jul2022	UK	GBR	Europe	43240	2019	4	BioNTech/Pfizer BNT162b2	mRNA	2	>= 65 years	excluded	infection	infection	other combinations	161-182	~30 weeks	15	8	22
209	Horne	Retrospective cohort	20Jul2022	UK	GBR	Europe	43240	2019	4	BioNTech/Pfizer BNT162b2	mRNA	2	>= 65 years	excluded	hospitalization	severe	other combinations	21-42	~30 weeks	91	86	95
209	Horne	Retrospective cohort	20Jul2022	UK	GBR	Europe	43240	2019	4	BioNTech/Pfizer BNT162b2	mRNA	2	>= 65 years	excluded	hospitalization	severe	other combinations	161-182	~30 weeks	80	76	82
209	Horne	Retrospective cohort	20Jul2022	UK	GBR	Europe	43240	2019	4	BioNTech/Pfizer BNT162b2	mRNA	2	>= 65 years	excluded	death	death	other combinations	21-42	~30 weeks	98	93	99
209	Horne	Retrospective cohort	20Jul2022	UK	GBR	Europe	43240	2019	4	BioNTech/Pfizer BNT162b2	mRNA	2	>= 65 years	excluded	death	death	other combinations	161-182	~30 weeks	88	84	91
209	Horne	Retrospective cohort	20Jul2022	UK	GBR	Europe	43240	2019	4	Oxford/AstraZeneca ChAdOx1-S	Vectored	2	>= 65 years	excluded	infection	infection	other combinations	21-42	~30 weeks	53	41	62
209	Horne	Retrospective cohort	20Jul2022	UK	GBR	Europe	43240	2019	4	Oxford/AstraZeneca ChAdOx1-S	Vectored	2	>= 65 years	excluded	infection	infection	other combinations	161-182	~30 weeks	-21	-30	-13
209	Horne	Retrospective cohort	20Jul2022	UK	GBR	Europe	43240	2019	4	Oxford/AstraZeneca ChAdOx1-S	Vectored	2	>= 65 years	excluded	hospitalization	severe	other combinations	21-42	~30 weeks	88	85	90
209	Horne	Retrospective cohort	20Jul2022	UK	GBR	Europe	43240	2019	4	Oxford/AstraZeneca ChAdOx1-S	Vectored	2	>= 65 years	excluded	hospitalization	severe	other combinations	161-182	~30 weeks	75	71	79
209	Horne	Retrospective cohort	20Jul2022	UK	GBR	Europe	43240	2019	4	Oxford/AstraZeneca ChAdOx1-S	Vectored	2	>= 65 years	excluded	death	death	other combinations	21-42	~30 weeks	90	84	94
209	Horne	Retrospective cohort	20Jul2022	UK	GBR	Europe	43240	2019	4	Oxford/AstraZeneca ChAdOx1-S	Vectored	2	>= 65 years	excluded	death	death	other combinations	161-182	~30 weeks	83	77	88
210	Stowe	Test-negative case-control	30Sep2022	UK	GBR	Europe	43240	2019	4	BioNTech/Pfizer BNT162b2	mRNA	1	18-64 years	included	hospitalization with ARI	severe	omicron	28+	NA	31.7	-3.1	54.8
210	Stowe	Test-negative case-control	30Sep2022	UK	GBR	Europe	43240	2019	4	BioNTech/Pfizer BNT162b2	mRNA	2	18-64 years	included	hospitalization with ARI	severe	omicron	14-174	~43 weeks	73.8	62.5	81.7
210	Stowe	Test-negative case-control	30Sep2022	UK	GBR	Europe	43240	2019	4	BioNTech/Pfizer BNT162b2	mRNA	2	18-64 years	included	hospitalization with ARI	severe	omicron	175+	~43 weeks	65.1	51.3	74.9
210	Stowe	Test-negative case-control	30Sep2022	UK	GBR	Europe	43240	2019	4	BioNTech/Pfizer BNT162b2	mRNA	1	>= 65 years	included	hospitalization with ARI	severe	omicron	0-27	NA	54.8	-25.3	83.7
210	Stowe	Test-negative case-control	30Sep2022	UK	GBR	Europe	43240	2019	4	BioNTech/Pfizer BNT162b2	mRNA	2	>= 65 years	included	hospitalization with ARI	severe	omicron	14-174	~43 weeks	87.6	79.4	92.5
210	Stowe	Test-negative case-control	30Sep2022	UK	GBR	Europe	43240	2019	4	BioNTech/Pfizer BNT162b2	mRNA	1	>= 65 years	included	hospitalization with ARI	severe	omicron	28+	NA	59.5	35.5	74.6
210	Stowe	Test-negative case-control	30Sep2022	UK	GBR	Europe	43240	2019	4	BioNTech/Pfizer BNT162b2	mRNA	2	>= 65 years	included	hospitalization with ARI	severe	omicron	175+	~43 weeks	65.4	56.6	72.5
210	Stowe	Test-negative case-control	30Sep2022	UK	GBR	Europe	43240	2019	4	Oxford/AstraZeneca ChAdOx1-S	Vectored	1	18-64 years	included	hospitalization with ARI	severe	omicron	28+	NA	48.5	25.7	64.3
210	Stowe	Test-negative case-control	30Sep2022	UK	GBR	Europe	43240	2019	4	Oxford/AstraZeneca ChAdOx1-S	Vectored	2	18-64 years	included	hospitalization with ARI	severe	omicron	14-174	~43 weeks	59	31.9	75.3
210	Stowe	Test-negative case-control	30Sep2022	UK	GBR	Europe	43240	2019	4	Oxford/AstraZeneca ChAdOx1-S	Vectored	2	18-64 years	included	hospitalization with ARI	severe	omicron	175+	~43 weeks	53	41.7	62
210	Stowe	Test-negative case-control	30Sep2022	UK	GBR	Europe	43240	2019	4	Oxford/AstraZeneca ChAdOx1-S	Vectored	1	>= 65 years	included	hospitalization with ARI	severe	omicron	28+	NA	48.1	23.5	64.8
210	Stowe	Test-negative case-control	30Sep2022	UK	GBR	Europe	43240	2019	4	Oxford/AstraZeneca ChAdOx1-S	Vectored	2	>= 65 years	included	hospitalization with ARI	severe	omicron	14-174	~43 weeks	71.2	50	83.4
210	Stowe	Test-negative case-control	30Sep2022	UK	GBR	Europe	43240	2019	4	Oxford/AstraZeneca ChAdOx1-S	Vectored	2	>= 65 years	included	hospitalization with ARI	severe	omicron	175+	~43 weeks	53.1	43.4	61.2
211	Tenforde	Case-control	25Mar2022	USA	USA	North America	66220	2019	4	Multiple or heterologous RNA	mRNA	2	hospitalized patients	included	invasive mechanical ventilation or in-hospital death	severe	omicron	14+	~45 weeks	79	66	87
211	Tenforde	Case-control	25Mar2022	USA	USA	North America	66220	2019	4	Multiple or heterologous RNA	mRNA	2	hospitalized patients	included	invasive mechanical ventilation or in-hospital death	severe	delta	14+	~45 weeks	88	86	90
211	Tenforde	Case-control	25Mar2022	USA	USA	North America	66220	2019	4	Multiple or heterologous RNA	mRNA	2	hospitalized patients	included	invasive mechanical ventilation or in-hospital death	severe	alpha	14-150	~45 weeks	92	90	94
211	Tenforde	Case-control	25Mar2022	USA	USA	North America	66220	2019	4	Multiple or heterologous RNA	mRNA	2	hospitalized patients	included	invasive mechanical ventilation or in-hospital death	severe	alpha	>150	~45 weeks	84	80	87
212	Veneti	Retrospective cohort	07Mar2023	Norway	NOR	Europe	82430	2019	4	BioNTech/Pfizer BNT162b2	mRNA	2	16-17 years	excluded	infection	infection	omicron	1934-07-01	~12 weeks	53.1	42.6	61.7
212	Veneti	Retrospective cohort	07Mar2023	Norway	NOR	Europe	82430	2019	4	BioNTech/Pfizer BNT162b2	mRNA	2	16-17 years	excluded	infection	infection	omicron	63+	~12 weeks	23.3	2.7	39.5
212	Veneti	Retrospective cohort	07Mar2023	Norway	NOR	Europe	82430	2019	4	BioNTech/Pfizer BNT162b2	mRNA	2	16-17 years	excluded	infection	infection	delta	1934-07-01	~12 weeks	90.8	89.1	92.3
212	Veneti	Retrospective cohort	07Mar2023	Norway	NOR	Europe	82430	2019	4	BioNTech/Pfizer BNT162b2	mRNA	2	16-17 years	excluded	infection	infection	delta	63+	~12 weeks	83.7	75.9	89
213	Wang	Test-negative case-control	23Nov2022	USA	USA	North America	66220	2019	4	Multiple or heterologous RNA	mRNA	2	patients	included	infection	infection	omicron	14-179	~23.5 weeks	26	22	30
213	Wang	Test-negative case-control	23Nov2022	USA	USA	North America	66220	2019	4	Multiple or heterologous RNA	mRNA	2	patients	included	infection	infection	omicron	180+	54 weeks	7	4	10
213	Wang	Test-negative case-control	23Nov2022	USA	USA	North America	66220	2019	4	Multiple or heterologous RNA	mRNA	2	patients	included	infection	infection	delta	14-179	~23.5 weeks	70	68	72
213	Wang	Test-negative case-control	23Nov2022	USA	USA	North America	66220	2019	4	Multiple or heterologous RNA	mRNA	2	patients	included	infection	infection	delta	180+	54 weeks	53	52	55
214	Natarajan	Test-negative case-control	29Mar2022	USA	USA	North America	66220	2019	4	Janssen Ad26.COV2.S	Vectored	1	ED/UC encounters or hospitalization among adults with COVID-19 like illness	included	ED or UC visit	symptomatic	omicron	14+	40 weeks	24	18	29
214	Natarajan	Test-negative case-control	29Mar2022	USA	USA	North America	66220	2019	4	Janssen Ad26.COV2.S	Vectored	1	ED/UC encounters or hospitalization among adults with COVID-19 like illness	included	hospitalization	severe	omicron	14+	40 weeks	31	21	40
215	Hansen	Retrospective cohort	30Mar2022	Denmark	DNK	Europe	63020	2019	4	BioNTech/Pfizer BNT162b2	mRNA	2	>= 12 years	excluded	infection	infection	omicron	14-30	~2 weeks	37	35.6	38.3
215	Hansen	Retrospective cohort	30Mar2022	Denmark	DNK	Europe	63020	2019	4	BioNTech/Pfizer BNT162b2	mRNA	2	>= 12 years	excluded	infection	infection	omicron	121+	~30 weeks	9.8	9.2	10.4
215	Hansen	Retrospective cohort	30Mar2022	Denmark	DNK	Europe	63020	2019	4	BioNTech/Pfizer BNT162b2	mRNA	2	>= 12 years	excluded	hospitalization	severe	omicron	14-30	~2 weeks	50.5	33.9	63
215	Hansen	Retrospective cohort	30Mar2022	Denmark	DNK	Europe	63020	2019	4	BioNTech/Pfizer BNT162b2	mRNA	2	>= 12 years	excluded	hospitalization	severe	omicron	121+	~30 weeks	51.6	47.2	55.6
215	Hansen	Retrospective cohort	30Mar2022	Denmark	DNK	Europe	63020	2019	4	Moderna mRNA-1273	mRNA	2	>= 12 years	excluded	infection	infection	omicron	14-30	~2 weeks	37.9	34.4	41.2
215	Hansen	Retrospective cohort	30Mar2022	Denmark	DNK	Europe	63020	2019	4	Moderna mRNA-1273	mRNA	2	>= 12 years	excluded	infection	infection	omicron	121+	~30 weeks	13.2	12.3	14.2
216	Price	Test-negative case-control	30Mar2022	USA	USA	North America	66220	2019	4	BioNTech/Pfizer BNT162b2	mRNA	2	12-18 years	included	hospitalization	severe	omicron	14+	~42 weeks	40	9	60
216	Price	Test-negative case-control	30Mar2022	USA	USA	North America	66220	2019	4	BioNTech/Pfizer BNT162b2	mRNA	2	12-18 years	included	hospitalization	severe	omicron	14-160	~20 weeks	43	-1	68
216	Price	Test-negative case-control	30Mar2022	USA	USA	North America	66220	2019	4	BioNTech/Pfizer BNT162b2	mRNA	2	12-18 years	included	hospitalization	severe	omicron	161-314	~42 weeks	38	-3	62
216	Price	Test-negative case-control	30Mar2022	USA	USA	North America	66220	2019	4	BioNTech/Pfizer BNT162b2	mRNA	2	5-11 years	included	hospitalization	severe	omicron	14+	~11 weeks	68	42	82
216	Price	Test-negative case-control	30Mar2022	USA	USA	North America	66220	2019	4	BioNTech/Pfizer BNT162b2	mRNA	2	12-18 years	included	hospitalization	severe	delta	14+	~42 weeks	92	89	95
216	Price	Test-negative case-control	30Mar2022	USA	USA	North America	66220	2019	4	BioNTech/Pfizer BNT162b2	mRNA	2	12-18 years	included	hospitalization	severe	delta	14-160	~20 weeks	93	89	95
216	Price	Test-negative case-control	30Mar2022	USA	USA	North America	66220	2019	4	BioNTech/Pfizer BNT162b2	mRNA	2	12-18 years	included	hospitalization	severe	delta	161-314	~42 weeks	92	80	97
217	Marra	Retrospective cohort	30Mar2022	Brazil	BRA	South America	9410	2019	3	Sinovac CoronaVac	Inactivated	2	HCW	excluded	Infection	infection	gamma	14+	~23 weeks	51.3	34.6	63.7
217	Marra	Retrospective cohort	30Mar2022	Brazil	BRA	South America	9410	2019	3	Oxford/AstraZeneca ChAdOx1-S	Vectored	2	HCW	excluded	Infection	infection	gamma	14+	~15 weeks	88.1	82.8	91.7
218	Starrfelt	Retrospective cohort	30Mar2022	Norway	NOR	Europe	82430	2019	4	BioNTech/Pfizer BNT162b2	mRNA	1	>= 18 years	excluded	Infection	infection	delta	21+	NA	15.5	12.9	18
218	Starrfelt	Retrospective cohort	30Mar2022	Norway	NOR	Europe	82430	2019	4	BioNTech/Pfizer BNT162b2	mRNA	2	>= 18 years	excluded	Infection	infection	delta	2-9 weeks	~7 weeks	77.7	76.8	78.5
218	Starrfelt	Retrospective cohort	30Mar2022	Norway	NOR	Europe	82430	2019	4	BioNTech/Pfizer BNT162b2	mRNA	2	>= 18 years	excluded	Infection	infection	delta	>33 weeks	~43 weeks	8.2	3.4	12.8
218	Starrfelt	Retrospective cohort	30Mar2022	Norway	NOR	Europe	82430	2019	4	BioNTech/Pfizer BNT162b2	mRNA	1	>= 18 years	excluded	hospitalization	severe	delta	21+	NA	75.3	66.4	81.9
218	Starrfelt	Retrospective cohort	30Mar2022	Norway	NOR	Europe	82430	2019	4	BioNTech/Pfizer BNT162b2	mRNA	2	>= 18 years	excluded	hospitalization	severe	delta	2-9 weeks	~7 weeks	97.5	95.6	98.6
218	Starrfelt	Retrospective cohort	30Mar2022	Norway	NOR	Europe	82430	2019	4	BioNTech/Pfizer BNT162b2	mRNA	2	>= 18 years	excluded	hospitalization	severe	delta	>33 weeks	~43 weeks	63.9	54.3	71.5
218	Starrfelt	Retrospective cohort	30Mar2022	Norway	NOR	Europe	82430	2019	4	Moderna mRNA-1273	mRNA	1	>= 18 years	excluded	Infection	infection	delta	21+	NA	38.1	34.7	41.3
218	Starrfelt	Retrospective cohort	30Mar2022	Norway	NOR	Europe	82430	2019	4	Moderna mRNA-1273	mRNA	2	>= 18 years	excluded	Infection	infection	delta	2-9 weeks	~7 weeks	86.6	85.6	87.6
218	Starrfelt	Retrospective cohort	30Mar2022	Norway	NOR	Europe	82430	2019	4	Moderna mRNA-1273	mRNA	2	>= 18 years	excluded	Infection	infection	delta	>33 weeks	~43 weeks	28.6	9.6	43.6
218	Starrfelt	Retrospective cohort	30Mar2022	Norway	NOR	Europe	82430	2019	4	Moderna mRNA-1273	mRNA	1	>= 18 years	excluded	hospitalization	severe	delta	21+	NA	77.1	58.9	87.3
218	Starrfelt	Retrospective cohort	30Mar2022	Norway	NOR	Europe	82430	2019	4	Moderna mRNA-1273	mRNA	2	>= 18 years	excluded	hospitalization	severe	delta	18-25 weeks	~23 weeks	95.3	91.5	97.4
218	Starrfelt	Retrospective cohort	30Mar2022	Norway	NOR	Europe	82430	2019	4	Moderna mRNA-1273	mRNA	2	>= 18 years	excluded	hospitalization	severe	delta	26-33 weeks	~31 weeks	91.1	84.9	94.8
218	Starrfelt	Retrospective cohort	30Mar2022	Norway	NOR	Europe	82430	2019	4	Multiple or heterologous RNA	mRNA	2	>= 18 years	excluded	Infection	infection	delta	2-9 weeks	~7 weeks	84.1	83.2	85
218	Starrfelt	Retrospective cohort	30Mar2022	Norway	NOR	Europe	82430	2019	4	Multiple or heterologous RNA	mRNA	2	>= 18 years	excluded	Infection	infection	delta	18-25 weeks	~23 weeks	40.7	23.9	53.8
219	Pardo-Seco	Test-negative case-control	29Mar2022	Spain	ESP	Europe	30370	2019	4	BioNTech/Pfizer BNT162b2	mRNA	1	>= 18 years	excluded	Infection	infection	other combinations	14-20	NA	67.7	64.6	70.6
219	Pardo-Seco	Test-negative case-control	29Mar2022	Spain	ESP	Europe	30370	2019	4	BioNTech/Pfizer BNT162b2	mRNA	2	>= 18 years	excluded	Infection	infection	other combinations	14+	~7.5 weeks	90.8	88.6	92.7
220	Nordstrom	Retrospective cohort	31Mar2022	Sweden	SWE	Europe	56230	2019	4	Multiple or heterologous RNA	mRNA	2	>= 18 years	previously infected only	Infection	infection	other combinations	14+	~38 weeks	68	63	72
220	Nordstrom	Retrospective cohort	31Mar2022	Sweden	SWE	Europe	56230	2019	4	Oxford/AstraZeneca ChAdOx1-S	Vectored	2	>= 18 years	previously infected only	Infection	infection	other combinations	14+	~38 weeks	25	-37	59
221	Ranzani	Test-negative case-control	16Aug2022	Brazil	BRA	South America	9410	2019	3	Sinovac CoronaVac	Inactivated	2	>= 18 years	included	symptomatic disease	symptomatic	omicron	14-59	~10 weeks	28.1	26.5	29.6
221	Ranzani	Test-negative case-control	16Aug2022	Brazil	BRA	South America	9410	2019	3	Sinovac CoronaVac	Inactivated	2	>= 18 years	included	symptomatic disease	symptomatic	omicron	180+	~59 weeks	6.3	5.3	7.3
221	Ranzani	Test-negative case-control	16Aug2022	Brazil	BRA	South America	9410	2019	3	Sinovac CoronaVac	Inactivated	2	>= 18 years	included	hospitalization or death	severe	omicron	14-59	~10 weeks	56.1	40.6	67.5
221	Ranzani	Test-negative case-control	16Aug2022	Brazil	BRA	South America	9410	2019	3	Sinovac CoronaVac	Inactivated	2	>= 18 years	included	hospitalization or death	severe	omicron	180+	~59 weeks	57.6	54.4	60.6
221	Ranzani	Test-negative case-control	16Aug2022	Brazil	BRA	South America	9410	2019	3	Sinovac CoronaVac	Inactivated	2	>= 18 years	included	symptomatic disease	symptomatic	delta	14-59	~10 weeks	51.3	49.9	52.7
221	Ranzani	Test-negative case-control	16Aug2022	Brazil	BRA	South America	9410	2019	3	Sinovac CoronaVac	Inactivated	2	>= 18 years	included	symptomatic disease	symptomatic	delta	180+	~59 weeks	34	49.9	52.7
221	Ranzani	Test-negative case-control	16Aug2022	Brazil	BRA	South America	9410	2019	3	Sinovac CoronaVac	Inactivated	2	>= 18 years	included	hospitalization or death	severe	delta	14-59	~10 weeks	86.5	83.4	88.9
221	Ranzani	Test-negative case-control	16Aug2022	Brazil	BRA	South America	9410	2019	3	Sinovac CoronaVac	Inactivated	2	>= 18 years	included	hospitalization or death	severe	delta	180+	~59 weeks	60.9	57.3	64.2
222	Florentino	Test-negative case-control	08Aug2022	Brazil	BRA	South America	9410	2019	3	BioNTech/Pfizer BNT162b2	mRNA	2	12-17 years	included	symptomatic disease	symptomatic	omicron	14-27	2 weeks	64.7	63	66.3
222	Florentino	Test-negative case-control	08Aug2022	Brazil	BRA	South America	9410	2019	3	BioNTech/Pfizer BNT162b2	mRNA	2	12-17 years	included	symptomatic disease	symptomatic	omicron	98+	~21 weeks	5.9	2.2	9.4
222	Florentino	Test-negative case-control	08Aug2022	Brazil	BRA	South America	9410	2019	3	BioNTech/Pfizer BNT162b2	mRNA	2	12-17 years	included	severe disease	severe	omicron	14-27	2 weeks	75.6	58.1	85.8
222	Florentino	Test-negative case-control	08Aug2022	Brazil	BRA	South America	9410	2019	3	BioNTech/Pfizer BNT162b2	mRNA	2	12-17 years	included	severe disease	severe	omicron	98+	~21 weeks	82.7	68.8	90.4
222	Florentino	Test-negative case-control	08Aug2022	Brazil	BRA	South America	9410	2019	3	BioNTech/Pfizer BNT162b2	mRNA	2	12-17 years	included	symptomatic disease	symptomatic	delta	14-27	2 weeks	80.7	77.8	83.3
222	Florentino	Test-negative case-control	08Aug2022	Brazil	BRA	South America	9410	2019	3	BioNTech/Pfizer BNT162b2	mRNA	2	12-17 years	included	symptomatic disease	symptomatic	delta	56-69	~8 weeks	26.6	4.1	43.9
222	Florentino	Test-negative case-control	08Aug2022	UK	GBR	Europe	43240	2019	4	BioNTech/Pfizer BNT162b2	mRNA	2	12-17 years	included	symptomatic disease	symptomatic	omicron	14-27	2 weeks	82.6	80.6	84.5
222	Florentino	Test-negative case-control	08Aug2022	UK	GBR	Europe	43240	2019	4	BioNTech/Pfizer BNT162b2	mRNA	2	12-17 years	included	symptomatic disease	symptomatic	omicron	98+	~15.5 weeks	50.6	42.7	57.4
222	Florentino	Test-negative case-control	08Aug2022	UK	GBR	Europe	43240	2019	4	BioNTech/Pfizer BNT162b2	mRNA	2	12-17 years	included	symptomatic disease	symptomatic	delta	14-27	2 weeks	92.8	85.7	96.4
222	Florentino	Test-negative case-control	08Aug2022	UK	GBR	Europe	43240	2019	4	BioNTech/Pfizer BNT162b2	mRNA	2	12-17 years	included	symptomatic disease	symptomatic	delta	56-69	~8 weeks	86.5	72.2	93.4
223	Yoon	Prospective cohort	06Apr2022	USA	USA	North America	66220	2019	4	Multiple or heterologous RNA	mRNA	2	HCW	excluded	infection	infection	omicron	14+	~21 weeks	46	25	61
223	Yoon	Prospective cohort	06Apr2022	USA	USA	North America	66220	2019	4	Multiple or heterologous RNA	mRNA	2	HCW	excluded	infection	infection	delta	14+	~21 weeks	65	49	76
224	Kwon	Test-negative case-control	06Apr2022	USA	USA	North America	66220	2019	4	Multiple or heterologous RNA	mRNA	2	transplant recipients	included	hospitalization	severe	other combinations	14+	~37 weeks	29	-19	58
224	Kwon	Test-negative case-control	06Apr2022	USA	USA	North America	66220	2019	4	Multiple or heterologous RNA	mRNA	2	immunocompromised	included	hospitalization	severe	other combinations	14+	~37 weeks	72	64	79
224	Kwon	Test-negative case-control	06Apr2022	USA	USA	North America	66220	2019	4	Multiple or heterologous RNA	mRNA	2	immunocompetent adults	included	hospitalization	severe	other combinations	14+	~37 weeks	88	87	90
224	Kwon	Test-negative case-control	06Apr2022	USA	USA	North America	66220	2019	4	Multiple or heterologous RNA	mRNA	2	transplant recipients	included	supplemental oxygen/oxygen support	severe	other combinations	14+	~37 weeks	31	-27	63
224	Kwon	Test-negative case-control	06Apr2022	USA	USA	North America	66220	2019	4	Multiple or heterologous RNA	mRNA	2	immunocompromised	included	supplemental oxygen/oxygen support	severe	other combinations	14+	~37 weeks	73	64	80
224	Kwon	Test-negative case-control	06Apr2022	USA	USA	North America	66220	2019	4	Multiple or heterologous RNA	mRNA	2	immunocompetent adults	included	supplemental oxygen/oxygen support	severe	other combinations	14+	~37 weeks	90	89	92
225	Paraguay Ministry of Health and Social Welfare	Test-negative case-control	22Mar2022	Paraguay	PRY	South America	5950	2019	2	Bharat Covaxin/BBV152	Inactivated	2	patients >=16 years with severe acute respiratory infection	excluded	hospitalization with SARI	severe	other combinations	14+	~38 weeks	27.7	-10.2	52.6
225	Paraguay Ministry of Health and Social Welfare	Test-negative case-control	22Mar2022	Paraguay	PRY	South America	5950	2019	2	Oxford/AstraZeneca ChAdOx1-S	Vectored	2	patients >=16 years with severe acute respiratory infection	excluded	hospitalization with SARI	severe	other combinations	14+	~38 weeks	85.8	70.6	93.1
225	Paraguay Ministry of Health and Social Welfare	Test-negative case-control	22Mar2022	Paraguay	PRY	South America	5950	2019	2	Beijing/Sinopharm BBIBP-CorV	Inactivated	2	patients >=16 years with severe acute respiratory infection	excluded	hospitalization with SARI	severe	other combinations	14+	~38 weeks	56.4	15.5	77.6
225	Paraguay Ministry of Health and Social Welfare	Test-negative case-control	22Mar2022	Paraguay	PRY	South America	5950	2019	2	Gamaleya Gam-COVID-Vac/Sputnik V	Vectored	2	patients >=16 years with severe acute respiratory infection	excluded	hospitalization with SARI	severe	other combinations	14+	~38 weeks	77	30.8	92.3
225	Paraguay Ministry of Health and Social Welfare	Test-negative case-control	22Mar2022	Paraguay	PRY	South America	5950	2019	2	BioNTech/Pfizer BNT162b2	mRNA	2	patients >=16 years with severe acute respiratory infection	excluded	hospitalization with SARI	severe	other combinations	14+	~38 weeks	95.4	65.7	99.4
226	Buchan	Test-negative case-control	07Apr2022	Canada	CAN	North America	46580	2019	4	BioNTech/Pfizer BNT162b2	mRNA	2	12-17 years	included	symptomatic disease	symptomatic	omicron	1959-07-01	~41 weeks	51	38	61
226	Buchan	Test-negative case-control	07Apr2022	Canada	CAN	North America	46580	2019	4	BioNTech/Pfizer BNT162b2	mRNA	2	12-17 years	included	symptomatic disease	symptomatic	omicron	180+	~41 weeks	29	17	38
226	Buchan	Test-negative case-control	07Apr2022	Canada	CAN	North America	46580	2019	4	BioNTech/Pfizer BNT162b2	mRNA	2	12-17 years	included	hospitalization or death	severe	omicron	1959-07-01	~41 weeks	76	-10	95
226	Buchan	Test-negative case-control	07Apr2022	Canada	CAN	North America	46580	2019	4	BioNTech/Pfizer BNT162b2	mRNA	2	12-17 years	included	hospitalization or death	severe	omicron	180+	~32 weeks	88	77	94
226	Buchan	Test-negative case-control	07Apr2022	Canada	CAN	North America	46580	2019	4	BioNTech/Pfizer BNT162b2	mRNA	2	12-17 years	included	symptomatic disease	symptomatic	delta	1959-07-01	~32 weeks	97	94	99
226	Buchan	Test-negative case-control	07Apr2022	Canada	CAN	North America	46580	2019	4	BioNTech/Pfizer BNT162b2	mRNA	2	12-17 years	included	symptomatic disease	symptomatic	delta	180+	~32 weeks	90	79	95
227	Kim	Test-negative case-control	29Jul2022	USA	USA	North America	66220	2019	4	Multiple or heterologous RNA	mRNA	2	>= 18 years	included	symptomatic disease	symptomatic	omicron	14-149	~58 weeks	45	14	66
227	Kim	Test-negative case-control	29Jul2022	USA	USA	North America	66220	2019	4	Multiple or heterologous RNA	mRNA	2	>= 18 years	included	symptomatic disease	symptomatic	omicron	150+	~58 weeks	11	-21	35
227	Kim	Test-negative case-control	29Jul2022	USA	USA	North America	66220	2019	4	Multiple or heterologous RNA	mRNA	2	>= 18 years	included	symptomatic disease	symptomatic	delta	14-149	~48 weeks	89	78	94
227	Kim	Test-negative case-control	29Jul2022	USA	USA	North America	66220	2019	4	Multiple or heterologous RNA	mRNA	2	>= 18 years	included	symptomatic disease	symptomatic	delta	150+	~48 weeks	58	44	68
228	Kildegard	Retrospective cohort	11Apr2022	Denmark	DNK	Europe	63020	2019	4	BioNTech/Pfizer BNT162b2	mRNA	1	12-17 years	excluded	infection	infection	delta	0-20	NA	62	59	65
228	Kildegard	Retrospective cohort	11Apr2022	Denmark	DNK	Europe	63020	2019	4	BioNTech/Pfizer BNT162b2	mRNA	2	12-17 years	excluded	infection	infection	delta	0-59	~13 weeks	93	93	94
229	Institute of Public Health	Test-negative case-control	12Apr2022	Chile	CHL	South America	14690	2019	3	BioNTech/Pfizer BNT162b2	mRNA	1	>= 18 years	included	hospitalization	severe	other combinations	14+	NA	53.5	-27.3	83
229	Institute of Public Health	Test-negative case-control	12Apr2022	Chile	CHL	South America	14690	2019	3	BioNTech/Pfizer BNT162b2	mRNA	2	>= 18 years	included	hospitalization	severe	other combinations	14+	~53 weeks	85.3	73.5	91.8
229	Institute of Public Health	Test-negative case-control	12Apr2022	Chile	CHL	South America	14690	2019	3	Sinovac CoronaVac	Inactivated	1	>= 18 years	included	hospitalization	severe	other combinations	14+	NA	36.6	6	57.2
229	Institute of Public Health	Test-negative case-control	12Apr2022	Chile	CHL	South America	14690	2019	3	Sinovac CoronaVac	Inactivated	2	>= 18 years	included	hospitalization	severe	other combinations	14+	~53 weeks	59.5	49	67.9
230	Plumb	Test-negative case-control	12Apr2022	USA	USA	North America	66220	2019	4	Multiple or heterologous RNA	mRNA	1	hospitalized adults	included	hospitalization	severe	omicron	14+	NA	33	15	47.2
230	Plumb	Test-negative case-control	12Apr2022	USA	USA	North America	66220	2019	4	BioNTech/Pfizer BNT162b2	mRNA	2	hospitalized adults	included	hospitalization	severe	omicron	14+	~55 weeks	37.3	25.8	46.9
230	Plumb	Test-negative case-control	12Apr2022	USA	USA	North America	66220	2019	4	Moderna mRNA-1273	mRNA	2	hospitalized adults	included	hospitalization	severe	omicron	14+	~55 weeks	35.9	21.7	47.4
230	Plumb	Test-negative case-control	12Apr2022	USA	USA	North America	66220	2019	4	Multiple or heterologous RNA	mRNA	1	hospitalized adults	included	hospitalization	severe	delta	14+	NA	58.8	41.3	71.1
230	Plumb	Test-negative case-control	12Apr2022	USA	USA	North America	66220	2019	4	BioNTech/Pfizer BNT162b2	mRNA	2	hospitalized adults	included	hospitalization	severe	delta	14+	~55 weeks	50	39	59
230	Plumb	Test-negative case-control	12Apr2022	USA	USA	North America	66220	2019	4	Moderna mRNA-1273	mRNA	2	hospitalized adults	included	hospitalization	severe	delta	14+	~55 weeks	44	29.9	55.2
231	Dale	Outbreak investigation	12Apr2022	USA	USA	North America	66220	2019	4	Multiple or heterologous RNA	mRNA	2	>= 18 years	excluded	infection	infection	delta	14+	~25 weeks	51	-27	81
231	Dale	Outbreak investigation	12Apr2022	USA	USA	North America	66220	2019	4	Multiple or heterologous RNA	mRNA	2	>= 18 years	excluded	symptomatic disease	symptomatic	delta	14+	~25 weeks	67	-7	90
231	Dale	Outbreak investigation	12Apr2022	USA	USA	North America	66220	2019	4	Multiple or heterologous RNA	mRNA	2	>= 18 years	excluded	hospitalization	severe	delta	14+	~25 weeks	61	-59	90
231	Dale	Outbreak investigation	12Apr2022	USA	USA	North America	66220	2019	4	Multiple or heterologous RNA	mRNA	2	>= 18 years	excluded	death	death	delta	14+	~25 weeks	80	-10	96
232	Cerqueira-Silva	Test-negative case-control	01Jul2022	Brazil	BRA	South America	9410	2019	3	BioNTech/Pfizer BNT162b2	mRNA	2	>= 18 years	previously infected only	symptomatic disease	symptomatic	omicron	14-69	~59 weeks	51.9	50	53.8
232	Cerqueira-Silva	Test-negative case-control	01Jul2022	Brazil	BRA	South America	9410	2019	3	BioNTech/Pfizer BNT162b2	mRNA	2	>= 18 years	previously infected only	symptomatic disease	symptomatic	omicron	140+	~59 weeks	26.2	22.8	29.4
232	Cerqueira-Silva	Test-negative case-control	01Jul2022	Brazil	BRA	South America	9410	2019	3	BioNTech/Pfizer BNT162b2	mRNA	2	>= 18 years	previously infected only	hospitalization or death	severe	omicron	14-69	~59 weeks	59.6	36.6	74.2
232	Cerqueira-Silva	Test-negative case-control	01Jul2022	Brazil	BRA	South America	9410	2019	3	BioNTech/Pfizer BNT162b2	mRNA	2	>= 18 years	previously infected only	hospitalization or death	severe	omicron	140+	~59 weeks	53.6	30.2	69.1
232	Cerqueira-Silva	Test-negative case-control	01Jul2022	Brazil	BRA	South America	9410	2019	3	Oxford/AstraZeneca ChAdOx1-S	Vectored	2	>= 18 years	previously infected only	symptomatic disease	symptomatic	omicron	14-69	~59 weeks	25.5	1	29.7
232	Cerqueira-Silva	Test-negative case-control	01Jul2022	Brazil	BRA	South America	9410	2019	3	Oxford/AstraZeneca ChAdOx1-S	Vectored	2	>= 18 years	previously infected only	symptomatic disease	symptomatic	omicron	140+	~59 weeks	17	14.4	19.6
232	Cerqueira-Silva	Test-negative case-control	01Jul2022	Brazil	BRA	South America	9410	2019	3	Oxford/AstraZeneca ChAdOx1-S	Vectored	2	>= 18 years	previously infected only	hospitalization or death	severe	omicron	14-69	~59 weeks	41	-8.1	67.8
232	Cerqueira-Silva	Test-negative case-control	01Jul2022	Brazil	BRA	South America	9410	2019	3	Oxford/AstraZeneca ChAdOx1-S	Vectored	2	>= 18 years	previously infected only	hospitalization or death	severe	omicron	140+	~59 weeks	55.4	44.6	64.1
232	Cerqueira-Silva	Test-negative case-control	01Jul2022	Brazil	BRA	South America	9410	2019	3	Janssen Ad26.COV2.S	Vectored	1	>= 18 years	previously infected only	symptomatic disease	symptomatic	omicron	14+	~59 weeks	16.2	12.4	19.8
232	Cerqueira-Silva	Test-negative case-control	01Jul2022	Brazil	BRA	South America	9410	2019	3	Janssen Ad26.COV2.S	Vectored	1	>= 18 years	previously infected only	hospitalization or death	severe	omicron	14+	~59 weeks	39.5	8.3	69
232	Cerqueira-Silva	Test-negative case-control	01Jul2022	Brazil	BRA	South America	9410	2019	3	Sinovac CoronaVac	Inactivated	2	>= 18 years	previously infected only	symptomatic disease	symptomatic	omicron	14-69	~59 weeks	23.4	18.2	28.3
232	Cerqueira-Silva	Test-negative case-control	01Jul2022	Brazil	BRA	South America	9410	2019	3	Sinovac CoronaVac	Inactivated	2	>= 18 years	previously infected only	symptomatic disease	symptomatic	omicron	140+	~59 weeks	12.3	9.4	15.1
232	Cerqueira-Silva	Test-negative case-control	01Jul2022	Brazil	BRA	South America	9410	2019	3	Sinovac CoronaVac	Inactivated	2	>= 18 years	previously infected only	hospitalization or death	severe	omicron	14-69	~59 weeks	34.1	-28.9	66.3
232	Cerqueira-Silva	Test-negative case-control	01Jul2022	Brazil	BRA	South America	9410	2019	3	Sinovac CoronaVac	Inactivated	2	>= 18 years	previously infected only	hospitalization or death	severe	omicron	140+	~59 weeks	34.4	18.3	47.3
232	Cerqueira-Silva	Matched case-control	01Jul2022	Brazil	BRA	South America	9410	2019	3	BioNTech/Pfizer BNT162b2	mRNA	2	>= 18 years	previously infected only	symptomatic disease	symptomatic	omicron	14-69	~59 weeks	54.1	52.1	55.9
232	Cerqueira-Silva	Matched case-control	01Jul2022	Brazil	BRA	South America	9410	2019	3	BioNTech/Pfizer BNT162b2	mRNA	2	>= 18 years	previously infected only	symptomatic disease	symptomatic	omicron	140+	~59 weeks	30.6	27.3	33.7
232	Cerqueira-Silva	Matched case-control	01Jul2022	Brazil	BRA	South America	9410	2019	3	BioNTech/Pfizer BNT162b2	mRNA	2	>= 18 years	previously infected only	hospitalization or death	severe	omicron	14-69	~59 weeks	53.6	-6.4	79.8
232	Cerqueira-Silva	Matched case-control	01Jul2022	Brazil	BRA	South America	9410	2019	3	BioNTech/Pfizer BNT162b2	mRNA	2	>= 18 years	previously infected only	hospitalization or death	severe	omicron	140+	~59 weeks	55.1	-1.9	80.2
232	Cerqueira-Silva	Matched case-control	01Jul2022	Brazil	BRA	South America	9410	2019	3	Oxford/AstraZeneca ChAdOx1-S	Vectored	2	>= 18 years	previously infected only	symptomatic disease	symptomatic	omicron	14-69	~59 weeks	27.2	22.9	31.3
232	Cerqueira-Silva	Matched case-control	01Jul2022	Brazil	BRA	South America	9410	2019	3	Oxford/AstraZeneca ChAdOx1-S	Vectored	2	>= 18 years	previously infected only	symptomatic disease	symptomatic	omicron	140+	~59 weeks	15.9	13.2	18.5
232	Cerqueira-Silva	Matched case-control	01Jul2022	Brazil	BRA	South America	9410	2019	3	Oxford/AstraZeneca ChAdOx1-S	Vectored	2	>= 18 years	previously infected only	hospitalization or death	severe	omicron	14-69	~59 weeks	67.5	-7.9	90.2
232	Cerqueira-Silva	Matched case-control	01Jul2022	Brazil	BRA	South America	9410	2019	3	Oxford/AstraZeneca ChAdOx1-S	Vectored	2	>= 18 years	previously infected only	hospitalization or death	severe	omicron	140+	~59 weeks	63.2	39	77.8
232	Cerqueira-Silva	Matched case-control	01Jul2022	Brazil	BRA	South America	9410	2019	3	Janssen Ad26.COV2.S	Vectored	1	>= 18 years	previously infected only	symptomatic disease	symptomatic	omicron	14+	~59 weeks	16.9	13.2	20.5
232	Cerqueira-Silva	Matched case-control	01Jul2022	Brazil	BRA	South America	9410	2019	3	Janssen Ad26.COV2.S	Vectored	1	>= 18 years	previously infected only	hospitalization or death	severe	omicron	14+	~59 weeks	45.4	-19.6	75.1
232	Cerqueira-Silva	Matched case-control	01Jul2022	Brazil	BRA	South America	9410	2019	3	Sinovac CoronaVac	Inactivated	2	>= 18 years	previously infected only	symptomatic disease	symptomatic	omicron	14-69	~59 weeks	27.3	22.3	31.9
232	Cerqueira-Silva	Matched case-control	01Jul2022	Brazil	BRA	South America	9410	2019	3	Sinovac CoronaVac	Inactivated	2	>= 18 years	previously infected only	symptomatic disease	symptomatic	omicron	140+	~59 weeks	14.3	11.4	17
232	Cerqueira-Silva	Matched case-control	01Jul2022	Brazil	BRA	South America	9410	2019	3	Sinovac CoronaVac	Inactivated	2	>= 18 years	previously infected only	hospitalization or death	severe	omicron	14-69	~59 weeks	21.4	-148.4	75.1
232	Cerqueira-Silva	Matched case-control	01Jul2022	Brazil	BRA	South America	9410	2019	3	Sinovac CoronaVac	Inactivated	2	>= 18 years	previously infected only	hospitalization or death	severe	omicron	140+	~59 weeks	66.4	37.6	81.9
233	Nasreen	Test-negative case-control	17Aug2022	Canada	CAN	North America	46580	2019	4	Multiple or heterologous RNA	mRNA	2	>= 18 years	excluded	hospitalization or death	severe	other combinations	1955-07-01	~32 weeks	98	95	99
233	Nasreen	Test-negative case-control	17Aug2022	Canada	CAN	North America	46580	2019	4	Multiple or heterologous RNA	mRNA	2	>= 18 years	excluded	hospitalization or death	severe	other combinations	112+	~32 weeks	98	95	99
233	Nasreen	Test-negative case-control	17Aug2022	Canada	CAN	North America	46580	2019	4	Oxford/AstraZeneca ChAdOx1-S	Vectored	2	>= 18 years	excluded	hospitalization or death	severe	other combinations	1955-07-01	~7 weeks	96	88	96
233	Nasreen	Test-negative case-control	17Aug2022	Canada	CAN	North America	46580	2019	4	Oxford/AstraZeneca ChAdOx1-S	Vectored	2	>= 18 years	excluded	hospitalization or death	severe	other combinations	56+	~7 weeks	97	91	99
233	Nasreen	Test-negative case-control	17Aug2022	Canada	CAN	North America	46580	2019	4	Heterologous platforms	Multiple	2	>= 18 years	excluded	hospitalization or death	severe	other combinations	14+	~7 weeks	99	98	100
234	Richardson	Prospective cohort	19Jun2022	Mexico	MEX	North America	9860	2019	3	Cansino Ad5-nCoV	Vectored	1	childcare workers	excluded	infection	infection	other combinations	14-60	~33 weeks	48	32	61
234	Richardson	Prospective cohort	19Jun2022	Mexico	MEX	North America	9860	2019	3	Cansino Ad5-nCoV	Vectored	1	childcare workers	excluded	infection	infection	other combinations	120+	~33 weeks	-3	-26	16
234	Richardson	Prospective cohort	19Jun2022	Mexico	MEX	North America	9860	2019	3	Cansino Ad5-nCoV	Vectored	1	childcare workers	excluded	hospitalization	severe	other combinations	14-60	~33 weeks	92	23	99
234	Richardson	Prospective cohort	19Jun2022	Mexico	MEX	North America	9860	2019	3	Cansino Ad5-nCoV	Vectored	1	childcare workers	excluded	hospitalization	severe	other combinations	120+	~33 weeks	24	-263	84
234	Richardson	Prospective cohort	19Jun2022	Mexico	MEX	North America	9860	2019	3	Cansino Ad5-nCoV	Vectored	1	childcare workers	excluded	death	death	other combinations	61-120	~33 weeks	95	53	100
234	Richardson	Prospective cohort	19Jun2022	Mexico	MEX	North America	9860	2019	3	Cansino Ad5-nCoV	Vectored	1	childcare workers	excluded	death	death	other combinations	120+	~33 weeks	93	22	99
234	Richardson	Prospective cohort	19Jun2022	Mexico	MEX	North America	9860	2019	3	Cansino Ad5-nCoV	Vectored	1	childcare workers	excluded	infection	infection	other combinations	14+	~33 weeks	53	23	71
234	Richardson	Prospective cohort	19Jun2022	Mexico	MEX	North America	9860	2019	3	Cansino Ad5-nCoV	Vectored	1	childcare workers	excluded	infection	infection	delta	14+	~33 weeks	18	8	28
234	Richardson	Prospective cohort	19Jun2022	Mexico	MEX	North America	9860	2019	3	Cansino Ad5-nCoV	Vectored	1	childcare workers	excluded	hospitalization	severe	delta	14+	~33 weeks	74	38	89
234	Richardson	Prospective cohort	19Jun2022	Mexico	MEX	North America	9860	2019	3	Cansino Ad5-nCoV	Vectored	1	childcare workers	excluded	death	death	delta	14+	~33 weeks	94	67	99
235	Voko	Retrospective cohort	22Jul2022	Hungary	HUN	Europe	16570	2019	3	BioNTech/Pfizer BNT162b2	mRNA	2	18-64 years	included	infection	infection	delta	14-120	~47 weeks	70.3	69.2	71.3
235	Voko	Retrospective cohort	22Jul2022	Hungary	HUN	Europe	16570	2019	3	BioNTech/Pfizer BNT162b2	mRNA	2	18-64 years	included	infection	infection	delta	240+	~47 weeks	0.6	-2.3	3.4
235	Voko	Retrospective cohort	22Jul2022	Hungary	HUN	Europe	16570	2019	3	BioNTech/Pfizer BNT162b2	mRNA	2	18-64 years	included	hospitalization	severe	delta	14-120	~47 weeks	82.6	80.1	84.7
235	Voko	Retrospective cohort	22Jul2022	Hungary	HUN	Europe	16570	2019	3	BioNTech/Pfizer BNT162b2	mRNA	2	18-64 years	included	hospitalization	severe	delta	240+	~47 weeks	69.6	64.9	73.6
235	Voko	Retrospective cohort	22Jul2022	Hungary	HUN	Europe	16570	2019	3	BioNTech/Pfizer BNT162b2	mRNA	2	18-64 years	included	death	death	delta	14-120	~47 weeks	87.4	81.5	91.5
235	Voko	Retrospective cohort	22Jul2022	Hungary	HUN	Europe	16570	2019	3	BioNTech/Pfizer BNT162b2	mRNA	2	18-64 years	included	death	death	delta	240+	~47 weeks	73.6	61.1	82.1
235	Voko	Retrospective cohort	22Jul2022	Hungary	HUN	Europe	16570	2019	3	Moderna mRNA-1273	mRNA	2	18-64 years	included	infection	infection	delta	14-120	~47 weeks	76.9	73.3	80
235	Voko	Retrospective cohort	22Jul2022	Hungary	HUN	Europe	16570	2019	3	Moderna mRNA-1273	mRNA	2	18-64 years	included	infection	infection	delta	240+	~47 weeks	22.6	6.1	36.2
235	Voko	Retrospective cohort	22Jul2022	Hungary	HUN	Europe	16570	2019	3	Moderna mRNA-1273	mRNA	2	18-64 years	included	hospitalization	severe	delta	14-120	~47 weeks	84.9	75.4	90.8
235	Voko	Retrospective cohort	22Jul2022	Hungary	HUN	Europe	16570	2019	3	Moderna mRNA-1273	mRNA	2	18-64 years	included	hospitalization	severe	delta	240+	~47 weeks	42.5	-4	68.2
235	Voko	Retrospective cohort	22Jul2022	Hungary	HUN	Europe	16570	2019	3	Moderna mRNA-1273	mRNA	2	18-64 years	included	death	death	delta	14-120	~47 weeks	77.7	30.7	92.8
235	Voko	Retrospective cohort	22Jul2022	Hungary	HUN	Europe	16570	2019	3	Moderna mRNA-1273	mRNA	2	18-64 years	included	death	death	delta	240+	~47 weeks	100	NA	NA
235	Voko	Retrospective cohort	22Jul2022	Hungary	HUN	Europe	16570	2019	3	Oxford/AstraZeneca ChAdOx1-S	Vectored	2	18-64 years	included	infection	infection	delta	14-120	~47 weeks	39.2	36.4	41.9
235	Voko	Retrospective cohort	22Jul2022	Hungary	HUN	Europe	16570	2019	3	Oxford/AstraZeneca ChAdOx1-S	Vectored	2	18-64 years	included	infection	infection	delta	240+	~47 weeks	-14	-20.5	-7.9
235	Voko	Retrospective cohort	22Jul2022	Hungary	HUN	Europe	16570	2019	3	Oxford/AstraZeneca ChAdOx1-S	Vectored	2	18-64 years	included	hospitalization	severe	delta	14-120	~47 weeks	76.2	70.6	80.7
235	Voko	Retrospective cohort	22Jul2022	Hungary	HUN	Europe	16570	2019	3	Oxford/AstraZeneca ChAdOx1-S	Vectored	2	18-64 years	included	hospitalization	severe	delta	240+	~47 weeks	48.8	38.2	57.6
235	Voko	Retrospective cohort	22Jul2022	Hungary	HUN	Europe	16570	2019	3	Oxford/AstraZeneca ChAdOx1-S	Vectored	2	18-64 years	included	death	death	delta	14-120	~47 weeks	90.1	73.5	96.3
235	Voko	Retrospective cohort	22Jul2022	Hungary	HUN	Europe	16570	2019	3	Oxford/AstraZeneca ChAdOx1-S	Vectored	2	18-64 years	included	death	death	delta	240+	~47 weeks	57.1	35.2	71.6
235	Voko	Retrospective cohort	22Jul2022	Hungary	HUN	Europe	16570	2019	3	Gamaleya Gam-COVID-Vac/Sputnik V	Vectored	2	18-64 years	included	infection	infection	delta	14-120	~47 weeks	38.3	31.8	44.3
[truncated: 1,600 more rows]

## Sheet: Metaregression subset
ivac_study_id	first_author	study_design	publication_date	economy	iso3c	continent	GNI_per_c_WB	year_GNI	q_GNI_per_c_WB	vaccine	vaccine_platform	dose_number	population_detail	history_of_COVID	outcome_detail	outcome_category	variant	timing_of_dose_days	max_follow_up	max_follow_up_days	min_period_days	max_period_days	VE	LCL	UCL	RR	RR.LCL	RR.UCL	ln.RR	SE.ln.RR
43	Stowe	Test-negative case-control	2021-06-14	UK	GBR	Europe	43240	2019	4	BioNTech/Pfizer BNT162b2	mRNA	2	hospital patients	included	hospitalization	severe	delta	14+	~20 weeks	140	14	140	96	86	99	0.04	0.01	0.14	-3.21888	0.673229
49	Nasreen	Test-negative case-control	2022-02-07	Canada	CAN	North America	46580	2019	4	BioNTech/Pfizer BNT162b2	mRNA	2	general pop	unknown	hospitalization or death	severe	delta	14+	~28 weeks	196	14	196	98	96	99	0.02	0.01	0.04	-3.91202	0.353647
74	Tang	Test-negative case-control	2021-11-02	Qatar	QAT	Asia	65700	2019	4	BioNTech/Pfizer BNT162b2	mRNA	2	general pop	included	severe, critical, fatal disease	severe	delta	14+	~25 weeks	175	14	175	94.1	85.9	97.6	0.059	0.024	0.141	-2.83022	0.451711
80	Tartof	Retrospective cohort	2021-10-16	USA	USA	North America	66220	2019	4	BioNTech/Pfizer BNT162b2	mRNA	2	>= 12 years	included	hospitalization	severe	delta	7+	~29 weeks	203	7	203	93	84	96	0.07	0.04	0.16	-2.65926	0.353647
81	Golberg	Retrospective cohort	2021-10-27	Israel	ISR	Asia	43800	2019	4	BioNTech/Pfizer BNT162b2	mRNA	2	40-59 years	excluded	severe disease	severe	delta	109-159	22 weeks	154	109	159	92	87	95	0.08	0.05	0.13	-2.52573	0.243753
81	Golberg	Retrospective cohort	2021-10-27	Israel	ISR	Asia	43800	2019	4	BioNTech/Pfizer BNT162b2	mRNA	2	>= 60 years	excluded	severe disease	severe	delta	109-159	22 weeks	154	109	159	85	81	88	0.15	0.12	0.19	-1.89712	0.117228
92	Grannis	Test-negative case-control	2021-09-10	USA	USA	North America	66220	2019	4	BioNTech/Pfizer BNT162b2	mRNA	2	>= 18 years	included	hospitalization	severe	delta	14+	4 weeks	28	14	28	80	73	85	0.2	0.15	0.27	-1.60944	0.149946
95	Andrews	Test-negative case-control	2022-01-12	UK	GBR	Europe	43240	2019	4	BioNTech/Pfizer BNT162b2	mRNA	2	>= 16 years	excluded	hospitalization	severe	delta	14+	~33.5 weeks	234.5	14	234.5	96.6	96.2	96.9	0.034	0.031	0.038	-3.38139	0.0519385
114	Skowronski	Test-negative case-control	2022-04-19	Canada	CAN	North America	46580	2019	4	BioNTech/Pfizer BNT162b2	mRNA	2	>= 18 years	excluded	hospitalization	severe	delta	14+	~38 weeks	266	14	266	98	97	98	0.02	0.02	0.03	-3.91202	0.103435
151	Collie	Test-negative case-control	2021-12-29	South Africa	ZAF	Africa	6570	2019	3	BioNTech/Pfizer BNT162b2	mRNA	2	>= 18 years	included	Hospitalization	severe	delta	14+	~19 weeks	133	14	133	93	90	94	0.07	0.06	0.1	-2.65926	0.130313
165	Tartof	Test-negative case-control	2022-04-22	USA	USA	North America	66220	2019	4	BioNTech/Pfizer BNT162b2	mRNA	2	hospital admissions	excluded	hospitalization	severe	delta	7+	~47 weeks	329	7	329	76	69	82	0.24	0.18	0.31	-1.42712	0.138677
174	Lytras	Retrospective cohort	2022-06-14	Greece	GRC	Europe	19690	2019	3	BioNTech/Pfizer BNT162b2	mRNA	2	15-59 years	included	intubation	severe	delta	14+	~48 weeks	336	14	336	98.1	97.5	98.6	0.019	0.014	0.025	-3.96332	0.147913
174	Lytras	Retrospective cohort	2022-06-14	Greece	GRC	Europe	19690	2019	3	BioNTech/Pfizer BNT162b2	mRNA	2	60-79 years	included	intubation	severe	delta	14+	~48 weeks	336	14	336	96.7	95.9	97.4	0.033	0.026	0.041	-3.41125	0.116193
174	Lytras	Retrospective cohort	2022-06-14	Greece	GRC	Europe	19690	2019	3	BioNTech/Pfizer BNT162b2	mRNA	2	>= 80 years	included	intubation	severe	delta	14+	~48 weeks	336	14	336	94.2	92	95.7	0.058	0.043	0.08	-2.84731	0.158374
178	Lauring	Test-negative case-control	2022-03-09	USA	USA	North America	66220	2019	4	BioNTech/Pfizer BNT162b2	mRNA	2	>= 18 years	excluded	hospitalization	severe	delta	14+	~27 weeks	189	14	189	82	80	84	0.18	0.16	0.2	-1.7148	0.0569244
194	Smid	Retrospective cohort	2022-10-15	Czech Republic	CZE	Europe	22100	2019	3	BioNTech/Pfizer BNT162b2	mRNA	2	all ages	included	hospitalization	severe	delta	14-74	~54 weeks	378	14	74	80	72	85	0.2	0.15	0.28	-1.60944	0.159223
[truncated: 104 more rows]

## Sheet: Dictionary
Variable	Definition	Definition source
[truncated: 31 more rows]
